# Supplementary material for: Prevalence and Specificity of Chemoreceptor Profiles in Plant-Associated Bacteria
Source: mSystems. 2021 Sep 21;6(5):e00951-21. doi: 10.1128/mSystems.00951-21 (PMC8547431; doi:10.1128/mSystems.00951-21)
Supplement: DATA SET S3 [file msystems.00951-21-sd003.xlsx]

## Sheet: Sorted by Species name
Data Set S3. List of the 5,546 species-representative genomes in the proGenomes2 database having at least one CR.
TaxId	Biosample	Representative species	Number of CRs	Number of predicted LBDs	PAB ᵃ	PAB-phyto ᵇ	PAB-symb ᶜ
79879	SAMN05934584	[Bacillus] clarkii	10	5
439292	SAMN00000036	[Bacillus] selenitireducens MLS10	33	22
1811976	SAMN04538164	[Bacillus] sp. KCTC 13219	29	24
483218	SAMN02415621	[Bacteroides] pectinophilus ATCC 43243	21	15
1526	SAMN02910262	[Clostridium] aminophilum	10	9
29343	SAMEA2634676	[Clostridium] cellulosi	5	1
1280695	SAMN02440671	[Clostridium] clostridioforme AGR2157	2	2
1301100	PRJEB1853	[Clostridium] dakarense	4	4
99656	SAMN05421659	[Clostridium] fimetarium	26	20
553973	SAMN00008808	[Clostridium] hylemonae DSM 15053	2	2
1304881	SAMN02597187	[Clostridium] indolis DSM 755	21	20
1121328	SAMN04450498	[Clostridium] paradoxum JW-YL-7 = DSM 7308	13	10
29364	SAMN04487772	[Clostridium] polysaccharolyticum	23	14
37658	SAMN05661086	[Clostridium] populeti	28	20
610130	SAMN00017134	[Clostridium] saccharolyticum WM1	23	22
1121334	SAMN02441299	[Clostridium] sporosphaeroides DSM 1294	13	11
1512	SAMEA3873034	[Clostridium] symbiosum	1	0
29349	SAMN06461356	[Clostridium] thermoalcaliphilum	17	15
1288971	PRJEB1378	[Clostridium] ultunense Esp	16	12
1121344	SAMN02743968	[Clostridium] viride DSM 6836	11	10
701347	SAMN00116754	[Enterobacter] lignolyticus SCF1	14	12
1384589	SAMN04202767	[Erwinia] teleogrylli	3	3
633697	SAMN02256545	[Eubacterium] cellulosolvens 6	13	12
1408436	SAMN02744000	[Eubacterium] cellulosolvens LD2006	13	12
515620	SAMN02603083	[Eubacterium] eligens ATCC 27750	5	4
515619	SAMN02603082	[Eubacterium] rectale ATCC 33656	11	8
39492	SAMEA3545391	[Eubacterium] siraeum	7	6
39498	SAMN02745115	[Eubacterium] yurii	2	2
864565	SAMN00120458	[Eubacterium] yurii subsp. margaretiae ATCC 43715	2	1
1487953	SAMN02743038	[Leptolyngbya] sp. JSC-1	6	11
413882	SAMN03568762	[Polyangium] brachysporum	29	25
33039	SAMEA3545428	[Ruminococcus] torques	1	0
1469607	SAMN00203911	[Scytonema hofmanni] UTEX 2349	7	16
1766203	SAMN04316851	Abyssisolibacter fermentans	14	12
329726	SAMN02604308	Acaryochloris marina MBIC11017	6	5
258515	SAMN05192585	Acetanaerobacterium elongatum	11	11
1120918	SAMN05216249	Acetitomaculum ruminis DSM 5522	25	19
290052	SAMN04229414	Acetivibrio ethanolgignens	14	12
1511	SAMEA3138340	Acetoanaerobium sticklandii	21	19
435	SAMN04396917	Acetobacter aceti	4	4
887700	SAMD00036630	Acetobacter aceti NBRC 14818	2	1
431306	SAMEA2738364	Acetobacter ghanensis	6	2
1120919	SAMN02441211	Acetobacter nitrogenifigens DSM 23921 = LMG 23498	2	1
1236501	SAMD00009357	Acetobacter okinawensis JCM 25146	6	5
1231341	SAMD00036633	Acetobacter orientalis NRIC 0481	2	1
1234671	SAMD00008625	Acetobacter papayae JCM 25143	11	9
1262685	PRJEB1044	Acetobacter sp. CAG:977	1	1
1231343	SAMD00036635	Acetobacter syzygii NRIC 0483	5	2
1054213	SAMN02299459	Acetobacteraceae bacterium AT-5844	8	6
52689	SAMN03892803	Acetobacterium bakii	8	4
1068975	SAMN02440712	Acetobacterium dehalogenans DSM 11527	31	20
52694	SAMN04121044	Acetobacterium wieringae	34	23
931626	SAMN02603267	Acetobacterium woodii DSM 1030	29	26
574087	SAMN00016993	Acetohalobium arabaticum DSM 5501	10	10
592015	SAMN00009040	Acetomicrobium hydrogeniformans ATCC BAA-1850	7	5
891968	SAMN02261375	Acetomicrobium mobile DSM 13181	5	3
1009370	SAMN02469409	Acetonema longum DSM 6540	32	23
477184	SAMN02469904	Achromobacter arsenitoxydans SY8	16	15
32002	SAMN06198582	Achromobacter denitrificans	15	14	PAB
217204	SAMN06174288	Achromobacter insolitus	13	11	PAB
72556	SAMN03941583	Achromobacter piechaudii	15	15	PAB
1156919	SAMN01083790	Achromobacter piechaudii HLE	19	19	PAB
1806484	SAMEA2247603	Achromobacter sp. ATCC31444	20	20
1397275	SAMN02729851	Achromobacter sp. DH1f	21	21	PAB
1736602	SAMN04155871	Achromobacter sp. Root83	13	13	PAB
85698	SAMN03996290	Achromobacter xylosoxidans	20	21	PAB
85698	SAMN04482112	Achromobacter xylosoxidans	19	19	PAB
762376	SAMN02603404	Achromobacter xylosoxidans A8	15	14	PAB
1120920	SAMN03080599	Acidaminobacter hydrogenoformans DSM 2784	2	3
1765683	SAMN04302102	Acidibacillus ferrooxidans	5	4
1765683	SAMN06458487	Acidibacillus ferrooxidans	4	2
163359	SAMN05526184	Acidiferrobacter thiooxydans	1	1
1765967	SAMN06240324	Acidihalobacter ferrooxidans	3	2
160660	SAMN05828143	Acidihalobacter prosperus	16	14
160660	SAMN02990926	Acidihalobacter prosperus	14	12
160660	SAMN05853496	Acidihalobacter prosperus	13	14
765699	SAMN05444006	Acidimangrovimonas indica	3	5
525909	SAMN02598466	Acidimicrobium ferrooxidans DSM 10331	2	1
349163	SAMN02598339	Acidiphilium cryptum JF-5	11	12
526	SAMN05421828	Acidiphilium rubrum	6	4
1703383	SAMN03994182	Acidithiobacillales bacterium SG8_45	1	1
637389	SAMN02469802	Acidithiobacillus caldus ATCC 51756	2	1
743299	SAMN00713557	Acidithiobacillus ferrivorans SS3	1	1
930	SAMN03945026	Acidithiobacillus thiooxidans	4	3
1280514	SAMN03301760	Acidithrix ferrooxidans	11	1
1803443	SAMN04327960	Acidobacteria bacterium 13_1_40CM_2_60_7	2	1
1803458	SAMN04327835	Acidobacteria bacterium 13_1_40CM_56_16	1	0
1803466	SAMN04327820	Acidobacteria bacterium 13_2_20CM_58_27	2	1
1752182	SAMN04254483	Acidobacteria bacterium Ga0074141	1	0
1752185	SAMN04254522	Acidobacteria bacterium Ga0077551	3	5
1660251	SAMN03738170	Acidobacteria bacterium Mor1	1	0
1797181	SAMN04315983	Acidobacteria bacterium RIFCSPLOWO2_02_FULL_64_15	1	1
1797182	SAMN04315985	Acidobacteria bacterium RIFCSPLOWO2_02_FULL_65_29	1	1
1797183	SAMN04315917	Acidobacteria bacterium RIFCSPLOWO2_02_FULL_67_21	1	1
1797191	SAMN04315809	Acidobacteria bacterium RIFCSPLOWO2_12_FULL_66_21	1	0
639030	SAMN02951928	Acidobacteriaceae bacterium KBS 146	1	0
1267534	SAMN02441326	Acidobacteriaceae bacterium KBS 89	1	1
278963	SAMN02440899	Acidobacteriaceae bacterium TAA 166	2	2
1380348	SAMN02743954	Acidobacteriaceae bacterium URHE0068	1	1
1895690	SAMN05660538	Acidobacteriales bacterium 59-55	1	1
1382359	SAMN02743914	Acidobacterium ailaaui	1	1
240015	SAMN02603447	Acidobacterium capsulatum ATCC 51196	2	2
1120923	SAMN02746095	Acidocella aminolytica 101 = DSM 11237	10	11
1214225	SAMN02469423	Acidocella sp. MX-AZ02	7	8
351607	SAMN02598358	Acidothermus cellulolyticus 11B	5	0
80867	SAMN04009978	Acidovorax avenae	50	47	PAB	P
343013	SAMN04489707	Acidovorax caeni	31	33
397945	SAMN02598334	Acidovorax citrulli AAC00-1	40	37	PAB	P
47920	SAMN04299412	Acidovorax delafieldii	15	7
535289	SAMN00001444	Acidovorax ebreus TPSY	18	20
32040	SAMN04489710	Acidovorax konjaci	35	34
999386	SAMN02469888	Acidovorax radicis N35	34	35	PAB
592050	SAMN05421875	Acidovorax soli	1	2
1813946	SAMN04545320	Acidovorax sp. GW101-3H11	28	28
1276755	SAMN02584928	Acidovorax sp. JHL-3	19	20
1276756	SAMN02440639	Acidovorax sp. JHL-9	2	3
358220	SAMN02604069	Acidovorax sp. KKS102	27	30
1736280	SAMN04151660	Acidovorax sp. Leaf160	25	25	PAB
1736296	SAMN04151676	Acidovorax sp. Leaf191	27	27	PAB
1736237	SAMN04151617	Acidovorax sp. Leaf78	29	28	PAB
1268622	PRJDB715	Acidovorax sp. MR-S7	20	20
1842533	SAMN04909706	Acidovorax sp. RAC01	35	35
1736492	SAMN04155761	Acidovorax sp. Root217	35	37	PAB
1736565	SAMN04155834	Acidovorax sp. Root568	28	28	PAB
1736590	SAMN04155859	Acidovorax sp. Root70	28	28	PAB
1660087	SAMN03652431	Acidovorax sp. SCN 68-22	15	17
80878	SAMN03265417	Acidovorax temperans	16	15
187868	SAMN05192589	Acidovorax valerianellae	32	34
1177982	SAMN04489711	Acidovorax wautersii	50	45
470	SAMN02940899	Acinetobacter baumannii	1	1	PAB
262668	SAMD00019872	Acinetobacter beijerinckii	1	1
106648	SAMD00018636	Acinetobacter bereziniae	1	1
1219383	SAMN05421733	Acinetobacter boissieri	1	1
202951	SAMD00019873	Acinetobacter bouvetii	1	1
396323	SAMN03389080	Acinetobacter brisouii	1	1
471	SAMN06197019	Acinetobacter calcoaceticus	1	1	PAB
1891224	SAMN05375319	Acinetobacter celticus	1	1
1871111	SAMN05356262	Acinetobacter defluvii	1	1
1443941	SAMN05185381	Acinetobacter gandensis	1	1
202952	SAMD00018637	Acinetobacter gerneri	1	1
106649	SAMD00018638	Acinetobacter guillouiae	1	1
134534	SAMN03104007	Acinetobacter gyllenbergii	1	1
29430	SAMN06166709	Acinetobacter haemolyticus	1	1
29430	SAMN04497771	Acinetobacter haemolyticus	1	1
1353941	SAMN03274949	Acinetobacter harbinensis	1	1
756892	SAMN06112603	Acinetobacter indicus	1	1
1242245	SAMN03268929	Acinetobacter johnsonii XBB1	1	1	PAB
40215	SAMN06198736	Acinetobacter junii	1	1
1226327	SAMN05421732	Acinetobacter kookii	1	1
595670	SAMN05421643	Acinetobacter kyonggiensis	1	1
28090	SAMN06191591	Acinetobacter lwoffii	1	1
28090	SAMEA4000258	Acinetobacter lwoffii	1	1
1392540	SAMN02335355	Acinetobacter nectaris CIP 110549	1	1
106654	SAMN06650244	Acinetobacter nosocomialis	1	1
134533	SAMN03420853	Acinetobacter parvus	1	1
134533	SAMD00019890	Acinetobacter parvus	1	1
48296	SAMN04495667	Acinetobacter pittii	1	1	PAB
1806892	SAMN04510421	Acinetobacter pragensis	1	1
1262585	SAMN05846377	Acinetobacter qingfengensis	1	1
40216	SAMN04520137	Acinetobacter radioresistens	1	1	PAB
108981	SAMN04956557	Acinetobacter schindleri	1	1
281376	SAMN05421749	Acinetobacter seohaensis	1	1
1561217	SAMN03143560	Acinetobacter sp. A47	1	1
1977874	SAMN06641962	Acinetobacter sp. ANC 3832	1	1
1977883	SAMN06641971	Acinetobacter sp. ANC 3903	1	1
1977884	SAMN06641972	Acinetobacter sp. ANC 4204	1	1
1977880	SAMN06641968	Acinetobacter sp. ANC 4218	1	1
1977881	SAMN06641969	Acinetobacter sp. ANC 4470	1	1
1977875	SAMN06641963	Acinetobacter sp. ANC 4648	1	1
1977878	SAMN06641966	Acinetobacter sp. ANC 4655	1	1
1977882	SAMN06641970	Acinetobacter sp. ANC 4999	1	1
1977877	SAMN06641965	Acinetobacter sp. ANC 5054	1	1
1960940	SAMN06344897	Acinetobacter sp. ANC 5600	1	1
1896966	SAMN05717309	Acinetobacter sp. CAG:196_36_41	1	0
1144672	SAMN01087914	Acinetobacter sp. CIP 56.2	1	1
1217694	SAMN01087858	Acinetobacter sp. CIP 64.2	1	1
346222	SAMN05216500	Acinetobacter sp. DSM 11652	1	1
1509403	SAMN02866030	Acinetobacter sp. HR7	1	1
1608473	SAMN04572529	Acinetobacter sp. NCu2D-2	1	1
1217708	SAMN01828129	Acinetobacter sp. NIPH 2100	1	1
1217692	SAMN01087856	Acinetobacter sp. NIPH 298	1	1
1217698	SAMN01087862	Acinetobacter sp. NIPH 3623	1	1
1029823	SAMN02470194	Acinetobacter sp. P8-3-8	1	1
1805634	SAMN04505912	Acinetobacter sp. SFB	1	1
1805635	SAMN04505924	Acinetobacter sp. SFD	1	1
1407071	SAMN04002505	Acinetobacter sp. TGL-Y2	1	1
1646498	SAMN04008121	Acinetobacter sp. TTH0-4	1	1
1879049	SAMN05356835	Acinetobacter sp. WCHAc010034	1	1
202954	SAMD00019897	Acinetobacter tandoii	1	1
202955	SAMD00019899	Acinetobacter tjernbergiae	1	1
202956	SAMN05860603	Acinetobacter towneri	1	1
108980	SAMD00020356	Acinetobacter ursingii	1	1
1217693	SAMN01087857	Acinetobacter variabilis	1	1
1879050	SAMN05356836	Acinetobacter wuhouensis	1	1
1635289	SAMN03445149	Actinobacteria bacterium 66_15	3	0
1895696	SAMN05660539	Actinobacteria bacterium 69-20	1	1
1803498	SAMN04328288	Actinobacteria bacterium CG2_30_50_142	3	2
1752190	SAMN04254531	Actinobacteria bacterium Ga0077560	13	10
1797197	SAMN04313996	Actinobacteria bacterium RBG_13_55_18	3	0
1120934	SAMN02441015	Actinokineospora enzanensis DSM 44649	12	13
1120935	SAMN02441427	Actinokineospora inagensis DSM 44258	11	16	PAB
155974	SAMN04487818	Actinokineospora terrae	14	10
1220559	SAMD00046515	Actinomadura hibisca NBRC 15177	3	2
1912961	SAMN05942569	Actinophytocola xanthii	6	5	PAB
113562	SAMN04489716	Actinoplanes derwentensis	26	24
1246995	SAMN02603031	Actinoplanes friuliensis DSM 7358	22	23
1120949	SAMN02256449	Actinoplanes globisporus DSM 43857	27	21
512565	SAMD00060941	Actinoplanes missouriensis 431	30	25
35752	SAMN05421541	Actinoplanes philippinensis	36	28
649831	SAMN02603860	Actinoplanes sp. N902-109	17	21
134676	SAMN02603081	Actinoplanes sp. SE50/110	33	29
1710355	SAMN03981066	Actinoplanes sp. TFC3	20	23
543632	SAMN02645318	Actinoplanes subtropicus	26	25	PAB
1869	SAMN03078836	Actinoplanes utahensis	28	23
446462	SAMN00001904	Actinosynnema mirum DSM 43827	13	13
926549	SAMN02441120	Adhaeribacter aquaticus DSM 16391	1	0
33936	SAMN03025774	Aeribacillus pallidus	21	18
33936	SAMN04521049	Aeribacillus pallidus	14	11
1033730	PRJEA82327	Aeromicrobium massiliense JC14	10	7
440079	SAMEA2752424	Aeromonas bivalvium	32	27
73010	SAMEA2752421	Aeromonas encheleia	20	20
29489	SAMEA2752405	Aeromonas enteropelogenes	34	33
649	SAMEA2752419	Aeromonas eucrenophila	27	26
644	SAMN04266592	Aeromonas hydrophila	39	39
644	SAMN03280160	Aeromonas hydrophila	35	36
650	SAMEA2752417	Aeromonas jandaei	42	38
1208104	SAMN02472129	Aeromonas media WS	24	24
648794	SAMEA2752413	Aeromonas rivuli	28	25
382245	SAMN02603664	Aeromonas salmonicida subsp. salmonicida A449	32	31
652	SAMN04110141	Aeromonas schubertii	34	28
218936	SAMEA2752409	Aeromonas simiae	21	19
646	SAMN05828312	Aeromonas sobria	35	30
1907416	SAMN05880558	Aeromonas sp. RU39B	51	49	PAB
654	SAMN04012505	Aeromonas veronii	38	34
1120953	SAMN02441210	Aestuariibacter salexigens DSM 15300	23	29
1470562	SAMN03325920	Aestuariivita boseongensis	5	4
1120955	SAMN03080610	Afifella marina DSM 2698	10	11
1120956	SAMN02743903	Afifella pfennigii DSM 17143	4	4
1197906	PRJEB78	Afipia birgiae 34632	12	13
883078	SAMN02596753	Afipia broomeae ATCC 49717	13	12
1035	SAMEA3146256	Afipia felis	9	6
211460	SAMN03493436	Afipia massiliensis	12	13
1895701	SAMN05660578	Afipia sp. 64-13	14	15
1882747	SAMN05444050	Afipia sp. GAS231	20	16	PAB
1297863	SAMN02952942	Afipia sp. OHSU_I-C4	14	12
1429916	SAMN02422547	Afipia sp. P52-10	6	7
1736436	SAMN04155705	Afipia sp. Root123D2	9	8	PAB
1331007	SAMD00036740	Agarivorans albus MKT 106	36	28
680279	SAMN04215004	Agarivorans gilvus	35	32
1408437	SAMN02841159	Agathobaculum desmolans ATCC 43058	5	5
1156935	SAMN01084074	Agrobacterium albertimagni AOL15	37	38	PAB
1585697	SAMN03265469	Agrobacterium arsenijevicii	26	25	PAB
1763560	SAMN04299201	Agrobacterium bohemicum	23	23	PAB
176299	SAMN02603108	Agrobacterium fabrum str. C58	18	16	PAB
1183432	SAMEA3722808	Agrobacterium genomosp. 3 str. CFBP 6623	21	24
1336249	SAMN02584975	Agrobacterium larrymoorei AF3.10 = ATCC 51759	35	36	PAB
311403	SAMN02602977	Agrobacterium radiobacter K84	18	15	PAB
359	SAMN06314224	Agrobacterium rhizogenes	18	17	PAB	P
359	SAMN02787063	Agrobacterium rhizogenes	18	15	PAB	P
359	SAMN02787122	Agrobacterium rhizogenes	12	10	PAB	P
28099	SAMN04901300	Agrobacterium rubi	31	31	PAB	P
1183434	SAMEA3722818	Agrobacterium salinitolerans str. Hayward 0363	17	18	PAB
1907666	SAMEA4504211	Agrobacterium sp. DSM 25559	34	36	PAB
1183431	SAMEA3722813	Agrobacterium sp. NCPPB 925	21	22	PAB
1842536	SAMN04909720	Agrobacterium sp. RAC06	38	33	PAB
1660088	SAMN03652433	Agrobacterium sp. SCN 61-19	30	27
358	SAMN03267957	Agrobacterium tumefaciens	37	38	PAB	P
358	SAMN04226578	Agrobacterium tumefaciens	21	22	PAB	P
358	SAMN03420836	Agrobacterium tumefaciens	21	22	PAB	P
358	SAMN04901304	Agrobacterium tumefaciens	20	21	PAB	P
358	SAMN04423123	Agrobacterium tumefaciens	19	20	PAB	P
358	SAMEA3139026	Agrobacterium tumefaciens	19	20	PAB	P
358	SAMN02742263	Agrobacterium tumefaciens	19	16	PAB	P
358	SAMN04942898	Agrobacterium tumefaciens	18	19	PAB	P
1107544	SAMN02472264	Agrobacterium tumefaciens 5A	22	22	PAB	P
1050720	SAMN02469870	Agrobacterium tumefaciens F2	19	21	PAB	P
373	SAMN05366360	Agrobacterium vitis	48	45	PAB	P
373	SAMN04223557	Agrobacterium vitis	44	44	PAB	P
311402	SAMN02602976	Agrobacterium vitis S4	40	37	PAB	P
1514904	SAMN03285044	Ahrensia marina	5	6
1380380	SAMN02743941	Ahrensia sp. 13_GOM-1096m	5	4
574349	SAMN05443545	Aidingimonas halophila	11	11
1855285	SAMN05216303	Albidiferax sp. OV413	37	37
356660	SAMN05444336	Albimonas donghaensis	8	7
1114924	SAMN05216258	Albimonas pacifica	10	7
1671635	SAMN03779021	Alcaligenaceae bacterium DTU041	2	1
511	SAMN03379009	Alcaligenes faecalis	8	7
232846	SAMN04371300	Alcaligenes faecalis subsp. phenolicus	8	7
59754	SAMN04100213	Alcanivorax borkumensis	1	1
930169	SAMN02603961	Alcanivorax dieselolei B5	8	7
1177179	SAMN02471206	Alcanivorax hongdengensis A-11-3	1	1
1177181	SAMN03076214	Alcanivorax jadensis T9	2	3
1177154	SAMN03076215	Alcanivorax nanhaiticus	2	2
391936	SAMN02471159	Alcanivorax pacificus W11-5	6	6
236097	SAMN02436178	Alcanivorax sp. DG881	1	1
1113895	SAMD00048769	Alcanivorax sp. NBRC 102024	2	3
1397527	SAMN02345635	Alcanivorax sp. P2S70	1	1
1094342	SAMN03965495	Alcanivorax xenomutans	8	8
1120963	SAMN02441017	Algicola sagamiensis DSM 14643	19	29
1415780	SAMN02744755	Algiphilus aromaticivorans DG1253	3	5
1120969	SAMN02440617	Aliagarivorans marinus DSM 23064	41	41
596153	SAMN00015356	Alicycliphilus denitrificans BC	13	12
1255277	SAMD00046313	Alicyclobacillus acidiphilus NBRC 100859	5	1
543302	SAMN02441801	Alicyclobacillus acidocaldarius LAA1	7	4
521098	SAMN00001901	Alicyclobacillus acidocaldarius subsp. acidocaldarius DSM 446	4	1
1048834	SAMN02603470	Alicyclobacillus acidocaldarius subsp. acidocaldarius Tc-4-1	7	4
1356854	SAMN02230327	Alicyclobacillus acidoterrestris ATCC 49025	9	6
1120971	SAMN02440619	Alicyclobacillus contaminans DSM 17975	10	7
471514	SAMN04025529	Alicyclobacillus ferrooxydans	3	3
1120972	SAMN02440806	Alicyclobacillus herbarius DSM 13609	4	2	PAB
89784	SAMN04489725	Alicyclobacillus hesperidum	5	2
1220571	SAMD00045739	Alicyclobacillus kakegawensis NBRC 103104	4	2
392015	SAMN05421543	Alicyclobacillus macrosporangiidus	6	5
1382304	SAMN02841142	Alicyclobacillus macrosporangiidus CPP55	5	3
1314748	SAMD00046473	Alicyclobacillus mali NBRC 102425	7	5
1882406	SAMN05443507	Alicyclobacillus montanus	4	1
1220572	SAMD00045735	Alicyclobacillus sendaiensis NBRC 100866	6	3
1220573	SAMD00046314	Alicyclobacillus shizuokensis NBRC 103103	3	1
368812	SAMN03274329	Alicyclobacillus tengchongensis	3	1
252246	SAMN05421799	Alicyclobacillus vulcanalis	8	6
1194090	SAMN05443144	Aliifodinibius roseus	1	1
1127673	SAMD00036600	Aliiglaciecola lipolytica E3	9	9
154981	SAMN03952659	Aliiroseovarius crassostreae	4	5
312309	SAMN02604303	Aliivibrio fischeri ES114	43	41
688	SAMN04867931	Aliivibrio logei	25	23
1840087	SAMN04867933	Aliivibrio sp. 1S175	19	18
80852	SAMEA2735904	Aliivibrio wodanis	59	55
80852	SAMN04279303	Aliivibrio wodanis	27	27
1195246	SAMN02470206	Alishewanella agri BL06	17	14
1129374	SAMN02470203	Alishewanella jeotgali KCTC 22429	19	16
1618023	SAMN03354289	Aliterella atlantica CENA595	6	8
426702	SAMN04488099	Alkalibacterium pelagium	7	4
426703	SAMN04488100	Alkalibacterium putridalgicola	6	4
1798803	SAMN04481462	Alkalibacterium sp. 20	4	1
1229520	SAMN02951878	Alkalibacterium sp. AK22	5	2
753702	SAMN04488102	Alkalibacterium subtropicum	8	6
426701	SAMN04488098	Alkalibacterium thalassium	3	1
927658	SAMN02597159	Alkaliflexus imshenetskii DSM 15055	9	8
187272	SAMN02598349	Alkalilimnicola ehrlichii MLHE-1	5	3
152573	SAMN04488051	Alkalimonas amylolytica	20	18
1934309	SAMN06220072	Alkalinema sp. CACIAM 70d	4	3
293826	SAMN02598282	Alkaliphilus metalliredigens QYMF	25	19
350688	SAMN00623039	Alkaliphilus oremlandii OhILAs	20	16
1120976	SAMN03080606	Alkaliphilus peptidifermentans DSM 18978	26	22
1408422	SAMN02743997	Alkaliphilus transvaalensis ATCC 700919	24	16
942938	SAMN02440429	Alkalispirochaeta alkalica DSM 8900	31	28
159291	SAMN05920897	Alkalispirochaeta americana	27	24
889453	SAMN03080601	Alkalitalea saponilacus	11	15
1120977	SAMN02769641	Alkanindiges illinoisensis DSM 15370	1	1
1907941	SAMN05898119	Alkanindiges sp. H1	1	1
572477	SAMN02598487	Allochromatium vinosum DSM 180	28	25
61595	SAMN05421644	Allochromatium warmingii	20	17
1523418	SAMN02925443	alpha proteobacterium AAP38	32	34
1523432	SAMN02927155	alpha proteobacterium AAP81b	1	0
331869	SAMN02436095	alpha proteobacterium BAL199	15	7
1282876	SAMD00036664	alpha proteobacterium Mf 1.05b.01	11	7
1492281	SAMD00000398	alpha proteobacterium Q-1	11	10
1605283	SAMD00025051	alpha proteobacterium U9-1i	4	4
1895704	SAMN05660540	Alphaproteobacteria bacterium 33-17	5	4
1905358	SAMN05827319	Alphaproteobacteria bacterium AO1-B	27	26
1803508	SAMN04328168	Alphaproteobacteria bacterium CG1_02_46_17	10	9
1752192	SAMN04254504	Alphaproteobacteria bacterium Ga0077535	1	1
1797213	SAMN04314139	Alphaproteobacteria bacterium GWF2_58_20	1	1
1860092	SAMN05219281	Alphaproteobacteria bacterium MedPE-SWcel	8	9
1797220	SAMN04315319	Alphaproteobacteria bacterium RIFCSPHIGHO2_02_FULL_46_13	10	10
1267766	SAMN03658145	Altererythrobacter atlanticus	2	0
692370	SAMN04870882	Altererythrobacter dongtanensis	2	0
361183	SAMN03896005	Altererythrobacter epoxidivorans	6	2
1172626	SAMN03084318	Altererythrobacter estronivorus	1	0
476157	SAMN04870883	Altererythrobacter ishigakiensis	2	1
543877	SAMN03764476	Altererythrobacter marensis	3	1
1736584	SAMN04155853	Altererythrobacter sp. Root672	4	1	PAB
292222	SAMN04214891	Altererythrobacter troitsensis	2	0
930129	SAMN05216352	Alteribacillus bidgolensis	3	2
930128	SAMN05192532	Alteribacillus iranensis	8	8
568899	SAMN05192534	Alteribacillus persepolensis	4	3
1304903	SAMN02745866	Alteromonadaceae bacterium Bs31	14	14
1895005	SAMN05661223	Alteromonadales bacterium BS08	14	13
589873	SAMN02743544	Alteromonas australica	15	15
1656094	SAMN05511237	Alteromonas confluentis	21	21
1856405	SAMN05511236	Alteromonas lipolytica	35	40
28108	SAMN03835502	Alteromonas macleodii	21	26
314275	SAMN04390199	Alteromonas mediterranea	13	13
1298865	SAMN02849407	Alteromonas sp. ALT199	19	24
1537994	SAMN02999425	Alteromonas sp. LOR	20	21
1917157	SAMN05991975	Alteromonas sp. Mex14	23	31
1917158	SAMN05992015	Alteromonas sp. RW2A1	12	14
1912139	SAMN05931236	Alteromonas sp. V450	22	27
233316	SAMN04874702	Alteromonas stellipolaris	17	17
857265	SAMN03443696	Amantichitinum ursilacus	36	31
1304874	SAMN02584933	Aminiphilus circumscriptus DSM 16581	19	19
83263	SAMN04589126	Aminobacter aminovorans	3	3
935261	SAMN02584954	Aminobacter sp. J41	6	5
1304875	SAMN02584934	Aminobacterium mobile DSM 12262	9	7
584708	SAMN02256532	Aminomonas paucivorans DSM 12260	26	23
429009	SAMN02598268	Ammonifex degensii KC4	2	2
562743	SAMN02472174	Amphibacillus jilinensis Y1	20	15
872970	SAMN04488134	Amphibacillus marinus	13	9
1220586	SAMD00046315	Amphibacillus sediminis NBRC 103570	13	10
698758	SAMD00061112	Amphibacillus xylanus NBRC 15112	13	9
355243	SAMN03080615	Amphritea atlantica	18	13
1278309	SAMN02440491	Amphritea japonica ATCC BAA-1530	6	4
272123	SAMN02232008	Anabaena cylindrica PCC 7122	3	7
46234	SAMN02604187	Anabaena sp. 90	2	2
52271	SAMN04536551	Anabaena sp. CA = ATCC 33047	4	6
163908	SAMN02261341	Anabaena sp. PCC 7108	4	8
1647413	SAMN03568000	Anabaena sp. WA102	3	6
1120985	SAMN02441147	Anaeroarcus burkinensis DSM 6283	41	36
472963	SAMN05916141	Anaerobacillus alkalidiazotrophicus	24	19
85682	SAMN05916107	Anaerobacillus arseniciselenatis	20	15
1532552	SAMN04407006	Anaerobacillus isosaccharinicus	17	13
1120988	SAMN02440755	Anaerobiospirillum succiniciproducens DSM 6400	15	14
1619234	SAMN05421730	Anaerobium acetethylicum	7	7
1120989	SAMN02745227	Anaerobranca californiensis DSM 14826	9	5
1120990	SAMN03080614	Anaerobranca gottschalkii DSM 13577	10	7
1527	SAMN04489757	Anaerocolumna aminovalerica	23	19
1121322	SAMN02745136	Anaerocolumna jejuensis DSM 15929	28	21
1121345	SAMN02745217	Anaerocolumna xylanovorans DSM 12503	37	27
1936003	SAMN06284947	Anaerohalosphaera lusitana	5	5
229919	SAMD00034885	Anaerolinea thermolimosa	4	4
926569	SAMD00061114	Anaerolinea thermophila UNI-1	1	0
1971624	SAMN06628328	Anaerolineaceae bacterium 4572_32.2	4	2
1972460	SAMN06638406	Anaerolineaceae bacterium 4572_78	10	7
290397	SAMN02598274	Anaeromyxobacter dehalogenans 2CP-C	18	11
404589	SAMN02598401	Anaeromyxobacter sp. Fw109-5	12	5
1797238	SAMN04313698	Anaeromyxobacter sp. RBG_16_69_14	14	9
886379	SAMN02471583	Anaerophaga thermohalophila DSM 12881	3	2
1347392	SAMEA2537694	Anaerosalibacter massiliensis	7	6
1871005	SAMEA47419168	Anaerosalibacter sp. Marseille-P3206	8	7
1120996	SAMN02746066	Anaerosporobacter mobilis DSM 15930	34	24
1794912	SAMN04455719	Anaerosporomusa subterranea	26	15
36847	SAMN04437757	Anaerotignum neopropionicum	9	8
991789	SAMN04437875	Anaerotignum propionicum DSM 1682	15	14
169435	SAMEA3545402	Anaerotruncus colihominis	8	7
1235835	SAMN01730997	Anaerotruncus sp. G3(2012)	12	11
82374	SAMN03142498	Anaerovibrio lipolyticus	12	13
1240085	SAMN06754794	Anaerovibrio sp. JC8	20	20
1200557	SAMN02744020	Anaerovibrio sp. RM50	20	20
1120998	SAMN02441533	Anaerovorax odorimutans DSM 5092	14	16
177413	SAMN05660859	Ancylobacter rudongensis	6	5
39480	SAMN05828332	Andreesenia angusta	22	20
1120999	SAMN02745855	Andreprevotia chitinilytica DSM 18519	41	32
1121001	SAMN02745857	Andreprevotia lacus DSM 23236	31	34
649747	SAMN02436721	Aneurinibacillus aneurinilyticus ATCC 12856	31	28
47500	SAMN03940008	Aneurinibacillus migulanus	29	21
1450761	SAMN03777308	Aneurinibacillus sp. XH2	15	13
1121002	SAMN02440807	Aneurinibacillus terranovensis DSM 18919	22	18
1871018	SAMEA4519310	Angelakisella massiliensis	2	2
1736539	SAMN04155808	Angustibacter sp. Root456	3	2	PAB
294699	SAMN04570556	Anoxybacillus amylolyticus	11	7
33934	SAMN04530316	Anoxybacillus flavithermus	5	2
491915	SAMN02604185	Anoxybacillus flavithermus WK1	17	14
198467	SAMN03121471	Anoxybacillus gonensis	18	14
150248	SAMN05216169	Anoxybacillus pushchinoensis	8	2
1490052	SAMN04528779	Anoxybacillus sp. B2M1	15	12
1535751	SAMN02991088	Anoxybacillus sp. KU2-6(11)	17	13
1325335	SAMN03840601	Anoxybacillus suryakundensis	17	14
1382358	SAMN02952993	Anoxybacillus tepidamans PS2	11	8
1803587	SAMN04495916	Aphanizomenon flos-aquae UKL13-PB	2	1
1538295	SAMN03075592	Aquabacterium sp. NJ1	16	14
1121003	SAMN03080618	Aquamicrobium aerolatum DSM 21857	5	5
1120658	SAMN03491740	Aquamicrobium sp. LC103	4	3
1121004	SAMN02440573	Aquaspirillum serpens DSM 68	43	35
1938604	SAMN06256473	Aquaspirillum sp. LM1	73	69
1978549	SAMN06702727	Aquidulcibacter paucihalophilus	4	5
1443665	SAMN02597430	Aquimarina macrocephali JAMB N27	1	1
265719	SAMN04488509	Aquimonas voraii	14	14
391953	SAMN03399925	Aquincola tertiaricarbonis	43	30
406100	SAMN04488052	Aquisalimonas asiatica	20	15
332411	SAMN03389087	Aquitalea magnusonii	42	41
1870985	SAMEA103910505	Arabia massiliensis	1	1
224325	SAMN02603985	Archaeoglobus fulgidus DSM 4304	2	5
572546	SAMN00017459	Archaeoglobus profundus DSM 5631	3	4
1934979	SAMN06226339	Archaeoglobus sp. JdFR-22	2	3
1934981	SAMN06226341	Archaeoglobus sp. JdFR-24	1	3
1934984	SAMN06226344	Archaeoglobus sp. JdFR-27	1	4
1934992	SAMN06226352	Archaeoglobus sp. JdFR-35	1	2
1934996	SAMN06226356	Archaeoglobus sp. JdFR-39	1	0
693661	SAMN00713598	Archaeoglobus veneficus SNP6	2	5
48	SAMN03704078	Archangium gephyra	32	20
1920190	SAMN06020410	Archangium sp. Cb G35	31	19
877500	SAMN03316823	Arcobacter anaerophilus	25	20
367737	SAMN02604276	Arcobacter butzleri RM4018	29	29
1442598	SAMN02641481	Arcobacter cibarius LMG 21996	18	15
28198	SAMN04386091	Arcobacter cryaerophilus	7	8
1355374	SAMN02951874	Arcobacter lanthieri	26	20
505249	SAMN06295997	Arcobacter marinus	26	22
572480	SAMN02598489	Arcobacter nitrofigilis DSM 7299	32	30	PAB
28200	SAMN04386097	Arcobacter skirrowii	8	6
1355368	SAMN02951873	Arcobacter sp. AF1028	27	20
1665555	SAMN03763493	Arcobacter sp. EP1	24	17
944547	SAMD00060981	Arcobacter sp. L	24	22
1898176	SAMD00065689	Arcobacter sp. LA11	20	17
1850254	SAMN06075356	Arcobacter sp. LPB0137	14	12
544718	SAMN03609672	Arcobacter thereius	18	13
544718	SAMN03609674	Arcobacter thereius	12	10
872965	SAMN03274860	Ardenticatena maritima	1	1
1121013	SAMN02441520	Arenimonas composti TR7-09 = DSM 18010	2	2
1121014	SAMN03004373	Arenimonas donghaensis DSM 18148 = HO3-R19	1	1
1384054	SAMN03015223	Arenimonas malthae CC-JY-1	1	1
1384056	SAMN03015291	Arenimonas metalli CF5-1	1	1
1121015	SAMN02441585	Arenimonas oryziterrae DSM 21050 = YC6267	1	1	PAB
1660089	SAMN03652434	Arenimonas sp. SCN 70-307	1	1
1121016	SAMN02441700	Arhodomonas aquaeolei DSM 8974	17	16
1895717	SAMN05660514	Armatimonadetes bacterium 55-13	16	12
1661583	SAMN03743790	Armatimonadetes bacterium DC	1	1
76114	SAMEA3138218	Aromatoleum aromaticum EbN1	2	2
1261621	SAMN02441344	Aromatoleum toluclasticum ATCC 700605	12	11
34027	SAMN05421829	Aromatoleum tolulyticum	16	16
1121018	SAMN02440620	Arsenophonus nasoniae DSM 15247	2	2
336831	SAMN03418100	Arsukibacterium ikkense	17	14
1632859	SAMN03418105	Arsukibacterium sp. MJ3	13	10
459495	SAMN02470135	Arthrospira platensis C1	8	6
1738638	SAMN04192332	Arthrospira platensis YZ	7	6
1121321	SAMN04488530	Asaccharospora irregularis DSM 2635	7	4
1236500	SAMD00009367	Asaia astilbis JCM 15831	9	6	PAB
1231624	SAMD00019081	Asaia bogorensis NBRC 16594	6	5	PAB
1236502	SAMD00004065	Asaia prunellae JCM 25354	3	3	PAB
1121022	SAMN02440406	Asticcacaulis benevestitus DSM 16100 = ATCC BAA-896	29	31
715226	SAMN02469919	Asticcacaulis biprosthecum C19	19	15
573065	SAMN00002561	Asticcacaulis excentricus CB 48	24	23
1282361	SAMN02469917	Asticcacaulis sp. AC402	11	8
1282360	SAMN02469915	Asticcacaulis sp. AC460	20	20
1282362	SAMN02469918	Asticcacaulis sp. AC466	23	28
1282363	SAMN02469916	Asticcacaulis sp. YBE204	18	18
260084	SAMN02927928	Asticcacaulis taihuensis	11	10
1121024	SAMN02441188	Atopococcus tabaci DSM 17538	4	3	PAB
182270	SAMD00028746	Aurantimonas coralicida	7	5
1317114	SAMN03097527	Aurantimonas sp. 22II-16-19i	16	15
1736378	SAMN04151768	Aurantimonas sp. Leaf443	13	13	PAB
1166073	SAMN05192530	Aureimonas jatrophae	15	13	PAB
1166078	SAMN05216566	Aureimonas phyllosphaerae	12	12	PAB
1638161	SAMD00028755	Aureimonas sp. AU12	18	18	PAB
1349819	SAMN04236815	Aureimonas sp. AU20	19	20	PAB
1638162	SAMD00028757	Aureimonas sp. AU22	11	10	PAB
1638163	SAMD00028758	Aureimonas sp. AU4	13	12	PAB
1736336	SAMN04151726	Aureimonas sp. Leaf324	14	14	PAB
1736375	SAMN04151765	Aureimonas sp. Leaf427	25	22	PAB
1736381	SAMN04151771	Aureimonas sp. Leaf454	22	25	PAB
401562	SAMN03401374	Aureimonas ureilytica	13	10	PAB
1121028	SAMN02440500	Aureimonas ureilytica DSM 18598 = NBRC 106430	28	28	PAB
1313421	SAMN02670898	Aureispira sp. CCB-QB1	1	3
100225	SAMN05421595	Austwickia chelonae	9	9
418699	SAMN03468107	Azoarcus olearius	22	18
198107	SAMN03342159	Azoarcus sp. CIB	13	11
748247	SAMD00061029	Azoarcus sp. KH32C	33	26
1637998	SAMN03452271	Azoarcus sp. PA01	5	4
1121030	SAMN02441136	Azohydromonas australica DSM 1124	35	28
418702	SAMN05860622	Azonexus hydrophilus	28	24
1121032	SAMN02441189	Azonexus hydrophilus DSM 23864	25	21
438753	SAMD00060925	Azorhizobium caulinodans ORS 571	43	44	PAB		S
1038858	SAMN02440776	Azorhizobium doebereinerae UFLA1-100	33	32	PAB		S
640081	SAMN02232011	Azospira oryzae PS	36	31
192	SAMN02644441	Azospirillum brasilense	28	23	PAB
1121033	SAMN02440867	Azospirillum halopraeferens DSM 3675	58	50	PAB
1226968	SAMN04858219	Azospirillum humicireducens	43	46
193	SAMN02982994	Azospirillum lipoferum	65	57	PAB
286727	SAMN02982917	Azospirillum oryzae	64	62	PAB
137722	SAMD00060958	Azospirillum sp. B510	39	35
528244	SAMN03993951	Azospirillum thiophilum	61	63
170623	SAMN04244573	Azotobacter beijerinckii	1	1
1328314	SAMN03278357	Azotobacter chroococcum NCIMB 8003	4	3
322710	SAMN02604349	Azotobacter vinelandii DJ	8	7
1121035	SAMN02441190	Azovibrio restrictus DSM 23866	33	27
1221450	SAMN05934486	Bacillus abyssalis	10	9
209389	SAMN04633494	Bacillus acidicola	11	7
444461	SAMN02441029	Bacillus acidiproducens DSM 23148	7	4
1121085	SAMN02440621	Bacillus aidingensis DSM 18341	11	6
1236973	SAMD00000477	Bacillus akibai JCM 9157	21	13
1218173	SAMN02470564	Bacillus alcalophilus ATCC 27647 = CGMCC 1.3604	9	6
304268	SAMN05934581	Bacillus alkalitelluris	8	5
279215	SAMN03025778	Bacillus alveayuensis	23	20
1390	SAMD00019233	Bacillus amyloliquefaciens	8	7	PAB
1499685	SAMEA3479398	Bacillus andreraoultii	19	13
189382	SAMEA2663724	Bacillus aquimaris	9	5
189382	SAMN05728461	Bacillus aquimaris	6	4
189382	SAMN03332000	Bacillus aquimaris	5	3
1073842	SAMN04403367	Bacillus aquimaris TF-12	8	4
720555	SAMN01816415	Bacillus atrophaeus 1942	9	8
1121086	SAMN02441191	Bacillus aurantiacus DSM 18675	9	6
1131731	SAMN02471786	Bacillus azotoformans LMG 9581	23	20
1455	SAMN03282436	Bacillus badius	20	18
632773	SAMN04011598	Bacillus beveridgei	17	9
1408424	SAMN02743995	Bacillus bogoriensis ATCC BAA-922	35	18
421767	SAMN03940003	Bacillus butanolivorans	4	3
1503961	SAMN05421736	Bacillus caseinilyticus	22	17
459347	SAMN04202599	Bacillus cecembensis	46	36
649639	SAMN00007429	Bacillus cellulosilyticus DSM 2522	20	11
1396	SAMN03457169	Bacillus cereus	13	11	PAB
1121087	SAMN02441192	Bacillus chagannorensis DSM 18086	21	11
1208599	SAMN02469794	Bacillus cihuensis	13	10
1397	SAMN03753509	Bacillus circulans	13	10	PAB
79880	SAMN02719561	Bacillus clausii	6	4
1398	SAMN03754657	Bacillus coagulans	12	8
1150625	SAMN03614211	Bacillus coahuilensis p1.1.43	15	7
1314751	SAMD00046992	Bacillus cohnii NBRC 15565	10	7
315749	SAMN02598310	Bacillus cytotoxicus NVH 391-98	13	11
1926278	SAMEA48511168	Bacillus dakarensis	19	11
745820	SAMN04488053	Bacillus daliensis	15	11
762947	SAMN04544311	Bacillus eiseniae	11	6
135735	SAMN03457172	Bacillus endophyticus	1	0	PAB
254757	SAMN04202600	Bacillus farraginis	20	15
1348628	SAMD00046994	Bacillus fastidiosus NBRC 101226	23	24
1399	SAMN03751788	Bacillus firmus	10	6
86664	SAMN05435900	Bacillus flexus	4	3
1121090	SAMN02441018	Bacillus fordii DSM 16014 = CIP 108821	7	7
1314754	SAMD00046997	Bacillus fumarioli NBRC 102428	2	2
217031	SAMN03701610	Bacillus galactosidilyticus	11	5
363870	SAMN03103727	Bacillus ginsengihumi	12	8
1664069	SAMEA4348063	Bacillus glycinifermentans	10	9
1441095	SAMN04009091	Bacillus gobiensis	2	1
859144	SAMEA89877418	Bacillus gottheilii	22	16
859144	SAMN04544312	Bacillus gottheilii	18	13
79882	SAMN05934582	Bacillus halmapalus	7	5
272558	SAMD00061093	Bacillus halodurans C-125	12	8
930124	SAMN05934487	Bacillus halosaccharovorans	19	16
279143	SAMN04358092	Bacillus halotolerans	9	8	PAB
1236971	SAMD00000476	Bacillus hemicellulosilyticus JCM 9152	23	18
79883	SAMN04633521	Bacillus horikoshii	7	4
1076414	SAMN04407485	Bacillus horikoshii DSM 8719	9	6
549687	SAMN04544310	Bacillus horneckiae	30	20
263474	SAMN04202596	Bacillus humi	12	8
246786	SAMN02848465	Bacillus indicus	8	5
1367477	SAMN02604281	Bacillus infantis NRRL B-14911	17	11
129985	SAMEA87823918	Bacillus jeotgali	12	8
284581	SAMN03999406	Bacillus koreensis	16	13	PAB
1348629	SAMD00046998	Bacillus korlensis NBRC 107688	24	19
1121092	SAMN02440689	Bacillus kribbensis DSM 17871	9	5
199441	SAMN06317781	Bacillus krulwichiae	5	4
1522318	SAMEA3305044	Bacillus kwashiorkori	7	6
1246626	SAMN03081443	Bacillus lehensis G1	5	4
1348624	SAMD00046999	Bacillus lentus NBRC 16444	23	18
1402	SAMN03938153	Bacillus licheniformis	13	11	PAB
1134413	SAMN02470111	Bacillus ligniniphilus	14	11
152268	SAMN04631813	Bacillus litoralis	9	7
1679170	SAMN03840769	Bacillus loiseleuriae	16	14
574376	SAMN02854473	Bacillus manliponensis	15	11
1236954	SAMD00012480	Bacillus mannanilyticus JCM 10596	22	16
1821260	SAMN04585482	Bacillus marinisedimentorum	9	5
189381	SAMEA89868418	Bacillus marisflavi	9	6	PAB
1816693	SAMEA4478607	Bacillus massiliglaciei	9	7
1211814	SAMEA2272318	Bacillus massilioanorexius AP8	20	15
1243664	PRJEB623	Bacillus massiliogorillae	29	24
1805475	SAMEA4534506	Bacillus massilionigeriensis	19	12
1034347	PRJEA68337	Bacillus massiliosenegalensis JC6	16	12
1805474	SAMEA4526347	Bacillus mediterraneensis	5	4
1404	SAMN06174236	Bacillus megaterium	2	2	PAB
1348908	SAMN02469733	Bacillus megaterium MSP20.1	9	6	PAB
796606	SAMN02899989	Bacillus methanolicus MGA3	5	2
997296	SAMN00261231	Bacillus methanolicus PB1	7	5
264697	SAMN04198268	Bacillus muralis	9	7
264697	SAMN03654038	Bacillus muralis	11	9
1405	SAMN06706669	Bacillus mycoides	13	11	PAB
1405	SAMN02739899	Bacillus mycoides	6	5	PAB
1793963	SAMN04450410	Bacillus nakamurai	9	8
1347368	PRJEB4275	Bacillus ndiopicus	32	27
1522308	SAMEA3305050	Bacillus niameyensis	14	11
1196031	SAMN02470179	Bacillus oceanisediminis 2691	11	5
333138	SAMN03074851	Bacillus okhensis	13	8
1191699	SAMN02471015	Bacillus oryziterrae	24	17
228576	SAMN05934586	Bacillus patagoniensis	5	4
1742358	SAMN04202597	Bacillus praedii	28	20
79884	SAMN03770918	Bacillus pseudalcaliphilus	10	5
79885	SAMN06140725	Bacillus pseudofirmus	8	7
398511	SAMN02603086	Bacillus pseudofirmus OF4	13	9
1174504	SAMN00857837	Bacillus psychrosaccharolyticus ATCC 23296	13	8
1408	SAMN05846351	Bacillus pumilus	16	15	PAB
1408	SAMN03372367	Bacillus pumilus	16	14	PAB
1408	SAMN03372270	Bacillus pumilus	16	14	PAB
1499680	SAMEA2602670	Bacillus rubiinfantis	12	9
930152	SAMN05216565	Bacillus salsus	22	18
1321606	SAMD00020551	Bacillus selenatarsenatis SF-1	11	8
1649580	SAMN04207873	Bacillus shacheensis	4	3
157838	SAMN04038048	Bacillus shackletonii	9	6
1478	SAMN04274566	Bacillus simplex	11	9	PAB
1478	SAMEA2796393	Bacillus simplex	8	3	PAB
1478	SAMN03372368	Bacillus simplex	1	1	PAB
1926280	SAMEA49089418	Bacillus sinesaloumensis	10	5
1479	SAMN03246763	Bacillus smithii	12	8
1637975	SAMN04038043	Bacillus solani	16	9
1305675	SAMN05526266	Bacillus solimangrovi	24	18
1516104	SAMN06849078	Bacillus solisilvae	10	8
119858	SAMEA88385668	Bacillus sonorensis	13	12
1274524	SAMN02471705	Bacillus sonorensis L12	9	7
977905	SAMN02469311	Bacillus sp. 17376	8	5
666686	SAMN02598535	Bacillus sp. 1NLA3E	3	3
1476857	SAMEA2784367	Bacillus sp. B-jedd	4	4
1643452	SAMN03488035	Bacillus sp. CHD6a	7	5
1761761	SAMN04488577	Bacillus sp. cl95	13	9
1208600	SAMN02469795	Bacillus sp. FJAT-14578	14	11
1705566	SAMN04009150	Bacillus sp. FJAT-18017	3	3
1705110	SAMN04004260	Bacillus sp. FJAT-18019	15	11
1581038	SAMN04009131	Bacillus sp. FJAT-22090	15	12
1742359	SAMN04202598	Bacillus sp. FJAT-25496	18	14
1684141	SAMN03853465	Bacillus sp. FJAT-26652	6	5
1679168	SAMN03840767	Bacillus sp. FJAT-27231	22	18
1850362	SAMN05003917	Bacillus sp. FJAT-27264	23	19
1743146	SAMN05006709	Bacillus sp. FJAT-27986	2	1
1679165	SAMN03839969	Bacillus sp. FJAT-28004	12	8
1720554	SAMN04099167	Bacillus sp. FJAT-28573	13	10
1720553	SAMN04099166	Bacillus sp. FJAT-29937	15	12
1912214	SAMN05934587	Bacillus sp. FJAT-44921	16	12
1608910	SAMN04498895	Bacillus sp. HMSC76G11	7	6
935836	SAMN02584958	Bacillus sp. J33	8	5
1414718	SAMEA2821770	Bacillus sp. JCA	8	8
1481928	SAMD00000372	Bacillus sp. JCM 19034	14	8
1460653	SAMD00000373	Bacillus sp. JCM 19035	6	3
1460637	SAMD00000377	Bacillus sp. JCM 19041	5	2
1460650	SAMD00000387	Bacillus sp. JCM 19056	6	2
1460652	SAMD00000389	Bacillus sp. JCM 19058	5	0
1481929	SAMD00000390	Bacillus sp. JCM 19059	5	3
1499688	SAMEA3402918	Bacillus sp. LF1	5	5
1665556	SAMN03765409	Bacillus sp. LL01	5	3
406124	SAMN02469607	Bacillus sp. m3-13	9	6
1408303	SAMN02841167	Bacillus sp. MB2021	18	12
1071061	SAMN03273304	Bacillus sp. MSP13	10	9
1678002	SAMN05915830	Bacillus sp. MUM 116	1	1
1071072	SAMN02469742	Bacillus sp. NSP2.1	25	21
1882764	SAMN05443252	Bacillus sp. OV322	18	10
98228	SAMD00061012	Bacillus sp. OxB-1	22	16
1423321	SAMN02593515	Bacillus sp. SJS	15	9
1298866	SAMN02440856	Bacillus sp. URHB0009	9	4
1565991	SAMN02900498	Bacillus sp. X1(2014)	4	3
46224	SAMN03267288	Bacillus sporothermodurans	10	6
285983	SAMN03220617	Bacillus subterraneus	10	6
1423	SAMN05912821	Bacillus subtilis	8	7	PAB
224308	SAMN03222589	Bacillus subtilis subsp. subtilis str. 168	10	9	PAB
1925020	SAMN06102001	Bacillus swezeyi	11	10
1622072	SAMEA3393061	Bacillus testis	11	7
35841	SAMN03267285	Bacillus thermoamylovorans	13	9
1033734	SAMEA2272358	Bacillus timonensis	11	7
519424	SAMN04515757	Bacillus trypoxylicola	15	13
1816695	SAMEA4518411	Bacillus tuaregi	19	15
218284	SAMN04013460	Bacillus vietnamensis	10	8
218284	SAMEA3139053	Bacillus vietnamensis	8	6
220686	SAMN03699822	Bacillus vireti	1	1
1236970	SAMD00000475	Bacillus wakoensis JCM 9140	31	21
1547283	SAMN05178567	Bacillus weihaiensis	19	12
1628855	SAMN03389132	bacteria symbiont BFo1 of Frankliniella occidentalis	20	21
1628856	SAMN03389135	bacteria symbiont BFo2 of Frankliniella occidentalis	1	1
1201290	SAMN02436194	Bacteriovorax sp. BAL6_X	7	5
1353529	SAMN02436208	Bacteriovorax sp. BSW11_IV	23	23
1860085	SAMN05219210	Bacteriovorax sp. MedPE-SWde	7	5
1201288	SAMN02436250	Bacteriovorax sp. Seq25_V	13	13
1662110	SAMN03743949	bacterium GBS-1	11	7
1935012	SAMN06226383	bacterium JdFR-66	1	0
1128421	SAMN02584935	bacterium JKG1	1	0
1120746	SAMEA2602734	bacterium MS4	22	19
1674822	SAMN03837504	Bacteroidales bacterium Bact_08	1	0
1674838	SAMN03837520	Bacteroidales bacterium Bact_24	1	0
1895922	SAMN05660543	Bacteroidetes bacterium 41-46	1	1
1971633	SAMN06628309	Bacteroidetes bacterium 4572_128	1	0
1805032	SAMN04328253	Bacteroidetes bacterium CG2_30_32_10	2	2
1805033	SAMN04328254	Bacteroidetes bacterium CG2_30_33_31	1	1
1797314	SAMN04314154	Bacteroidetes bacterium GWA2_31_9	4	4
1797319	SAMN04313824	Bacteroidetes bacterium GWA2_40_15	1	1
1797328	SAMN04313835	Bacteroidetes bacterium GWD2_33_33	4	3
1797334	SAMN04313841	Bacteroidetes bacterium GWE2_40_15	1	1
1797335	SAMN04313818	Bacteroidetes bacterium GWE2_40_63	10	9
1797340	SAMN04313823	Bacteroidetes bacterium GWF2_29_10	3	5
1797341	SAMN04313820	Bacteroidetes bacterium GWF2_33_16	3	3
1797342	SAMN04313819	Bacteroidetes bacterium GWF2_33_38	8	8
1797343	SAMN04313822	Bacteroidetes bacterium GWF2_35_48	1	2
1797348	SAMN04313806	Bacteroidetes bacterium GWF2_41_31	1	1
1666909	SAMN03785493	Bacteroidetes bacterium HLUCCA01	4	6
1797364	SAMN04315760	Bacteroidetes bacterium RIFCSPLOWO2_12_FULL_35_15	2	3
1121103	SAMN02769643	Balneatrix alpica DSM 16621	30	23
1745713	SAMEA3959520	Bariatricus massiliensis	3	3
959	SAMN04521036	Bdellovibrio bacteriovorus	23	23
959	SAMN02743506	Bdellovibrio bacteriovorus	22	24
959	SAMN04521035	Bdellovibrio bacteriovorus	19	19
1069642	SAMN02604232	Bdellovibrio bacteriovorus str. Tiberius	20	22
765869	SAMN03081425	Bdellovibrio bacteriovorus W	7	7
1184267	SAMN02604325	Bdellovibrio exovorus JSS	3	4
1752195	SAMN04254487	Bdellovibrionales bacterium Ga0074137	3	2
1752196	SAMN04254495	Bdellovibrionales bacterium Ga0074139	5	6
1797383	SAMN04313918	Bdellovibrionales bacterium GWA1_52_35	12	12
1797384	SAMN04313907	Bdellovibrionales bacterium GWA2_49_15	2	2
1797386	SAMN04313915	Bdellovibrionales bacterium GWB1_55_8	10	8
1797388	SAMN04314041	Bdellovibrionales bacterium RBG_16_40_8	5	3
1797389	SAMN04314775	Bdellovibrionales bacterium RIFCSPHIGHO2_01_FULL_40_29	6	4
1797391	SAMN04314323	Bdellovibrionales bacterium RIFOXYA1_FULL_36_14	4	4
1797395	SAMN04314538	Bdellovibrionales bacterium RIFOXYC1_FULL_37_79	10	7
1797401	SAMN04314713	Bdellovibrionales bacterium RIFOXYD1_FULL_39_84	19	12
1797403	SAMN04314736	Bdellovibrionales bacterium RIFOXYD1_FULL_53_11	3	3
1797404	SAMN04314756	Bdellovibrionales bacterium RIFOXYD1_FULL_55_31	7	8
395493	SAMN02261399	Beggiatoa alba B18LD	8	9
319938	SAMN03988806	Beggiatoa leptomitoformis	1	1
395963	SAMN02598441	Beijerinckia indica subsp. indica ATCC 9039	4	5
231434	SAMN02910383	Beijerinckia mobilis	5	5
1882748	SAMN05443249	Beijerinckia sp. 28-YEA-48	1	0
360411	SAMN03842211	Bellilinea caldifistulae	3	3
1121106	SAMN02745942	Belnapia moabensis DSM 16746	10	7
938405	SAMN02927895	Belnapia rosea	6	4
1545443	SAMN03072810	Belnapia sp. F-4-1	19	19
207949	SAMN02436132	Bermanella marisrubri	16	15
1523421	SAMN02927138	beta proteobacterium AAP51	16	12
1523424	SAMN02927141	beta proteobacterium AAP65	19	15
1523428	SAMN02927146	beta proteobacterium AAP99	12	8
1229489	SAMN02471194	beta proteobacterium L13	41	41
1805051	SAMN04328305	Betaproteobacteria bacterium CG2_30_68_42	2	2
1752197	SAMN04254493	Betaproteobacteria bacterium Ga0074130	11	8
1752198	SAMN04254484	Betaproteobacteria bacterium Ga0077523	6	3
1752199	SAMN04254489	Betaproteobacteria bacterium Ga0077526	21	15
1752201	SAMN04254498	Betaproteobacteria bacterium Ga0077532	14	11
1752202	SAMN04254509	Betaproteobacteria bacterium Ga0077540	6	6
1904640	SAMN05821296	Betaproteobacteria bacterium GR16-43	16	12
1408164	SAMN02470758	Betaproteobacteria bacterium MOLA814	3	3
1797475	SAMN04313700	Betaproteobacteria bacterium RBG_16_56_24	8	7
1797476	SAMN04314022	Betaproteobacteria bacterium RBG_16_58_11	3	2
1797477	SAMN04313699	Betaproteobacteria bacterium RBG_16_64_18	2	2
1797486	SAMN04315920	Betaproteobacteria bacterium RIFCSPLOWO2_02_FULL_63_19	1	1
1797492	SAMN04315990	Betaproteobacteria bacterium RIFCSPLOWO2_02_FULL_67_26	1	1
1797496	SAMN04315868	Betaproteobacteria bacterium RIFCSPLOWO2_12_FULL_62_13b	1	1
1797501	SAMN04315869	Betaproteobacteria bacterium RIFCSPLOWO2_12_FULL_65_14	1	2
1690485	SAMN03894415	Betaproteobacteria bacterium UKL13-2	3	3
1079	SAMN04123293	Blastochloris viridis	19	17
673521	SAMN05660991	Blastococcus endophyticus	8	5
1146883	SAMEA2272314	Blastococcus saxobsidens DD2	6	4
1550233	SAMN05660485	Blastococcus sp. DSM 44205	10	10
1550231	SAMN05660662	Blastococcus sp. DSM 44268	7	8
1798227	SAMN04515665	Blastococcus sp. DSM 46786	8	7
1798228	SAMN05216574	Blastococcus sp. DSM 46838	11	9
1380356	SAMN02841148	Blastococcus sp. URHD0036	10	11
1248760	SAMN02470020	Blastomonas sp. AAP53	13	6
1419876	SAMN02767960	Blastomonas sp. CACIA14H2	16	6
1842535	SAMN04909709	Blastomonas sp. RAC04	4	1
314230	SAMN02436112	Blastopirellula marina DSM 3645	9	12
33035	SAMN02903323	Blautia producta	5	4
1121114	SAMN02441708	Blautia producta ATCC 27340 = DSM 2950	1	1
1410649	SAMN02841221	Blautia schinkii DSM 10518	1	1
1796616	SAMN04621619	Blautia sp. YL58	4	4
1539051	SAMN02598725	Bombella intestini	1	0
288768	SAMEA3906486	Bordetella ansorpii	15	15
521	SAMN03264049	Bordetella avium	8	9
463025	SAMN05257179	Bordetella bronchialis	11	8
463014	SAMN05257178	Bordetella flabilis	8	6
463040	SAMN06767129	Bordetella genomosp. 13	14	12
1416806	SAMN06767142	Bordetella genomosp. 8	15	12
1416803	SAMN06767139	Bordetella genomosp. 9	6	7
103855	SAMN03790813	Bordetella hinzii	12	12
35814	SAMN05333720	Bordetella holmesii	5	4
520	SAMN05770316	Bordetella pertussis	11	11
94624	SAMEA3138272	Bordetella petrii	7	6
935860	SAMN02584960	Bordetella petrii J49	2	1
935861	SAMN02584952	Bordetella petrii J51	4	3
1159870	SAMN02440498	Bordetella sp. FB-8	19	18
1697043	SAMN03940794	Bordetella sp. H567	6	7
1746199	SAMN04219331	Bordetella sp. N	13	13
123899	SAMEA3906487	Bordetella trematum	5	5
1365188	SAMN04359737	Borrelia anserina Es	5	4
1313292	SAMN03081463	Borrelia coriaceae ATCC 43381	5	3
412419	SAMN02603585	Borrelia duttonii Ly	5	3
140	SAMN04544264	Borrelia hermsii	5	3
1313291	SAMN03081461	Borrelia hermsii MTW	5	2
1417229	SAMN02471307	Borrelia hispanica CRI	5	3
1674146	SAMN04979181	Borrelia mayonii	5	3
47466	SAMN03255733	Borrelia miyamotoi	4	3
1313294	SAMN03081465	Borrelia parkeri SLO	5	2
1417230	SAMN02471306	Borrelia persica No12	5	2
29518	SAMN05941949	Borreliella afzelii	5	3
521010	SAMN02604204	Borreliella bissettii DN127	5	4
521007	SAMN02604202	Borreliella burgdorferi N40	5	4
1245910	SAMN03166165	Borreliella chilensis	5	3
29519	SAMN05941958	Borreliella garinii	5	3
34095	SAMN02983004	Borreliella japonica	5	4
498742	PRJNA28635	Borreliella spielmanii A14S	5	3
1398491	SAMN02374895	Borreliella valaisiana Tom4006	5	4
1036779	SAMN04515666	Bosea lupini	27	22	PAB
1036780	SAMN05421844	Bosea robiniae	17	13	PAB
1895723	SAMN05660533	Bosea sp. 67-29	19	14
1523417	SAMN02925442	Bosea sp. AAP35	20	13
506668	SAMD00044724	Bosea sp. BIWAKO-01	22	18
1881058	SAMN05428997	Bosea sp. DSM 18164	29	24
1502851	SAMN02799685	Bosea sp. LC85	23	19
1736346	SAMN04151736	Bosea sp. Leaf344	22	12	PAB
1792307	SAMN04451713	Bosea sp. PAMC 26642	24	14	PAB
1842539	SAMN04909716	Bosea sp. RAC05	38	30	PAB
1736524	SAMN04155793	Bosea sp. Root381	15	10	PAB
1736544	SAMN04155813	Bosea sp. Root483D1	27	18	PAB
1907408	SAMN05880592	Bosea sp. TND4EK4	17	15
1510531	SAMN02865415	Bosea sp. UNC402CLCol	20	14	PAB
406341	SAMN03295392	Bosea sp. WAO	11	8
53254	SAMN05660750	Bosea thiooxidans	17	12	PAB
1526658	SAMN05730837	Bosea vaviloviae	28	15	PAB
1526658	SAMN03921824	Bosea vaviloviae	17	10	PAB
1408430	SAMN02585000	Brachyspira alvinipulli ATCC 51933	45	36
1287055	SAMN05209828	Brachyspira hampsonii	32	28
1289135	SAMN01096567	Brachyspira hampsonii 30446	31	24
565034	SAMN02603102	Brachyspira hyodysenteriae WA1	45	39
526224	SAMN00001910	Brachyspira murdochii DSM 12563	33	24
759914	SAMN02603103	Brachyspira pilosicoli 95/1000	17	13
1262760	PRJEB982	Brachyspira sp. CAG:700	10	6
1752203	SAMN04254496	Bradyrhizobiaceae bacterium Ga0074131	7	5
709797	SAMN02469695	Bradyrhizobiaceae bacterium SG-6C	11	11
255045	SAMN05444158	Bradyrhizobium canariense	21	20	PAB		S
1497613	SAMN04448272	Bradyrhizobium centrolobii	25	22	PAB		S
224911	SAMN03573437	Bradyrhizobium diazoefficiens USDA 110	36	34	PAB		S
29448	SAMN03219996	Bradyrhizobium elkanii	11	10	PAB		S
29448	SAMN04903903	Bradyrhizobium elkanii	10	9	PAB		S
1038859	SAMN02441128	Bradyrhizobium elkanii WSM1741	20	19	PAB		S
1038860	SAMN02441450	Bradyrhizobium elkanii WSM2783	17	16	PAB		S
630921	SAMN03782074	Bradyrhizobium embrapense	12	12	PAB		S
1437360	SAMN05444169	Bradyrhizobium erythrophlei	20	16	PAB		S
1437360	SAMN05444170	Bradyrhizobium erythrophlei	14	12	PAB		S
1437360	SAMN05444164	Bradyrhizobium erythrophlei	12	9	PAB		S
1437360	SAMN05443247	Bradyrhizobium erythrophlei	12	8	PAB		S
1437360	SAMN05443248	Bradyrhizobium erythrophlei	10	8	PAB		S
936455	SAMN02441117	Bradyrhizobium genosp. SA-4 str. CB756	34	35	PAB		S
1274631	SAMN05230120	Bradyrhizobium icense	19	20	PAB		S
375	SAMN05890661	Bradyrhizobium japonicum	32	32	PAB		S
1304877	SAMN02441445	Bradyrhizobium japonicum 22	34	34	PAB		S
1304878	SAMN02440647	Bradyrhizobium japonicum in8p8	30	29	PAB		S
1038862	SAMN02441026	Bradyrhizobium japonicum USDA 124	36	36	PAB		S
280332	SAMN02689491	Bradyrhizobium jicamae	26	29	PAB		S
722472	SAMN02689497	Bradyrhizobium lablabi	25	26	PAB		S
722472	SAMN05444159	Bradyrhizobium lablabi	18	16	PAB		S
722472	SAMN05444321	Bradyrhizobium lablabi	15	12	PAB		S
43992	SAMN04549276	Bradyrhizobium liaoningense	19	17	PAB		S
1755647	SAMN04262301	Bradyrhizobium macuxiense	10	6	PAB		S
989370	SAMN04088902	Bradyrhizobium manausense	29	26	PAB		S
1904807	SAMN05826124	Bradyrhizobium mercantei	18	16	PAB		S
1245469	SAMD00061052	Bradyrhizobium oligotrophicum S58	49	50	PAB		S
190148	SAMN05230119	Bradyrhizobium paxllaeri	21	19	PAB		S
1399419	SAMN04849207	Bradyrhizobium sacchari	37	33	PAB		S
376	SAMEA3647810	Bradyrhizobium sp.	34	34	PAB		S
196490	SAMN02440842	Bradyrhizobium sp. Ai1a-2	17	17	PAB		S
1040989	SAMN02441123	Bradyrhizobium sp. ARR65	18	14	PAB		S
574934	SAMN03276517	Bradyrhizobium sp. AT1	35	32	PAB		S
288000	SAMN02598359	Bradyrhizobium sp. BTAi1	60	63	PAB		S
1223566	SAMN02469422	Bradyrhizobium sp. CCGE-LA001	24	23	PAB		S
1768753	SAMN04299426	Bradyrhizobium sp. CCH5-F6	23	17	PAB		S
443598	SAMN02441187	Bradyrhizobium sp. Cp5.3	31	28	PAB		S
1230476	SAMN01893863	Bradyrhizobium sp. DFCI-1	15	19	PAB		S
1126627	SAMD00000001	Bradyrhizobium sp. DOA9	34	35	PAB		S
189753	SAMN02441127	Bradyrhizobium sp. Ec3.3	29	24	PAB		S
1855318	SAMN05216525	Bradyrhizobium sp. Gha	28	27	PAB		S
1855319	SAMN05216330	Bradyrhizobium sp. Ghvi	33	31	PAB		S
189873	SAMN05230121	Bradyrhizobium sp. LMTR 3	20	20	PAB		S
1615890	SAMN03340218	Bradyrhizobium sp. LTSP849	42	40	PAB		S
1619232	SAMN03340244	Bradyrhizobium sp. LTSP885	19	18	PAB		S
1566285	SAMN03159423	Bradyrhizobium sp. NFR13	30	31	PAB		S
1882760	SAMN05443254	Bradyrhizobium sp. OK095	44	45	PAB		S
114615	SAMEA3138227	Bradyrhizobium sp. ORS 278	50	49	PAB		S
1855321	SAMN05216338	Bradyrhizobium sp. Rc2d	34	26	PAB		S
1855322	SAMN05216573	Bradyrhizobium sp. Rc3b	34	31	PAB		S
335659	SAMD00060998	Bradyrhizobium sp. S23321	35	39	PAB		S
172088	SAMN02441514	Bradyrhizobium sp. th.b2	14	10	PAB		S
113395	SAMN02440785	Bradyrhizobium sp. Tv2a-2	15	13	PAB		S
1298867	SAMN02440841	Bradyrhizobium sp. URHA0002	13	14	PAB		S
1380355	SAMN02841140	Bradyrhizobium sp. URHD0069	11	8	PAB		S
318996	SAMN02441116	Bradyrhizobium sp. WSM1743	24	19	PAB		S
1038867	SAMN02440715	Bradyrhizobium sp. WSM3983	31	26	PAB		S
1803665	SAMN04549886	Bradyrhizobium stylosanthis	40	40	PAB		S
1518501	SAMN02689486	Bradyrhizobium valentinum	20	21	PAB		S
1654716	SAMN03890369	Bradyrhizobium viridifuturi	15	14	PAB		S
108015	SAMN04487810	Bradyrhizobium yuanmingense	26	23	PAB		S
1109412	SAMEA3201438	Brenneria goodwinii	26	27	PAB	P
598467	SAMN02256539	Brenneria sp. EniD312	19	19	PAB	P
1300222	SAMN02470130	Brevibacillus borstelensis AK1	26	23
1393	SAMD00053328	Brevibacillus brevis	29	25	PAB
1393	SAMN03733595	Brevibacillus brevis	29	23	PAB
54911	SAMN04038047	Brevibacillus choshinensis	18	14
1121121	SAMN02440440	Brevibacillus laterosporus DSM 25	16	16
1042163	SAMN02469848	Brevibacillus laterosporus LMG 15441	16	16
1118054	PRJEA82077	Brevibacillus massiliensis	15	12
1408254	SAMN02378363	Brevibacillus panacihumi W25	24	17
54914	SAMN04387678	Brevibacillus parabrevis	31	26
54915	SAMN03857465	Brevibacillus reuszeri	31	25
1884381	SAMN05518846	Brevibacillus sp. OK042	23	12
34097	SAMN02745150	Brevinema andersonii	5	2
1391729	SAMD00008582	Brevundimonas abyssalis TAR-001	3	2
1121124	SAMN02841166	Brevundimonas bacteroides DSM 4726	1	1
293	SAMN03480409	Brevundimonas diminuta	5	5
588932	SAMN02693465	Brevundimonas naejangsanensis	4	4
1121125	SAMN02441231	Brevundimonas naejangsanensis DSM 23858	4	4
172043	SAMN03257121	Brevundimonas nasdae	8	7
1523422	SAMN02927139	Brevundimonas sp. AAP58	1	2
391600	SAMN02436274	Brevundimonas sp. BAL3	11	11
1532555	SAMN04158389	Brevundimonas sp. DS20	12	12
1827469	SAMN04623151	Brevundimonas sp. GW460-12-10-14-LB2	7	7
1736353	SAMN04151743	Brevundimonas sp. Leaf363	1	2	PAB
1938605	SAMN06256474	Brevundimonas sp. LM2	5	7
1736462	SAMN04155731	Brevundimonas sp. Root1423	1	1
633149	SAMN00007485	Brevundimonas subvibrioides ATCC 15264	5	4
871741	SAMN05192570	Brevundimonas viscosa	4	3
1340493	SAMN02841143	Bryobacter aggregatus MPL3	2	4
95486	SAMN02796570	Burkholderia cenocepacia	21	20	PAB
95486	SAMN02796386	Burkholderia cenocepacia	14	13	PAB
292	SAMN03449179	Burkholderia cepacia	19	17	PAB	P
292	SAMN03486590	Burkholderia cepacia	17	15	PAB	P
28095	SAMN03010439	Burkholderia gladioli	27	23	PAB	P
758793	SAMD00012854	Burkholderia insecticola	10	10
87883	SAMN03449401	Burkholderia multivorans	16	14
342113	SAMN02847801	Burkholderia oklahomensis	17	17
41899	SAMN04210536	Burkholderia plantarii	37	34	PAB	P
28450	SAMN02951647	Burkholderia pseudomallei	22	21
1500897	SAMN02787046	Burkholderia sp. 9120	29	25
1740163	SAMN04196785	Burkholderia sp. Bp7605	9	9
640512	SAMN00008621	Burkholderia sp. CCGE1003	33	29	PAB
1678678	SAMN03837635	Burkholderia sp. HB1	19	18
1770053	SAMN05216551	Burkholderia sp. JS23	10	10
1855726	SAMN05161775	Burkholderia sp. KK1	12	11
1736287	SAMN04151667	Burkholderia sp. Leaf177	20	19	PAB
1192124	SAMN02689377	Burkholderia sp. lig30	34	30
1637837	SAMN03449267	Burkholderia sp. MSMB0266	17	17
1804984	SAMN04498477	Burkholderia sp. OLGA172	21	15	PAB
1795043	SAMN04453248	Burkholderia sp. PAMC 26561	11	11
1926878	SAMN06141630	Burkholderia sp. SRS-W-2-2016	21	16
416944	SAMN05421548	Burkholderia sp. TNe-862	28	25	PAB
1500263	SAMN02787142	Burkholderia sp. WP9	29	26
944435	SAMN02440786	Burkholderia sp. WSM2230	18	16	PAB
1503054	SAMN03449637	Burkholderia stagnalis	21	19
101571	SAMN03449265	Burkholderia ubonensis	21	20
1619952	SAMN03340298	Burkholderiaceae bacterium 16	21	18
795666	SAMN02471424	Burkholderiaceae bacterium PBA	4	4
1895727	SAMN05660586	Burkholderiales bacterium 66-26	17	16
1895729	SAMN05660584	Burkholderiales bacterium 67-32	5	8
1895730	SAMN05660549	Burkholderiales bacterium 68-10	1	1
1895733	SAMN05660585	Burkholderiales bacterium 70-64	8	6
1752205	SAMN04254513	Burkholderiales bacterium Ga0077543	20	17
1752206	SAMN04254514	Burkholderiales bacterium Ga0077544	17	15
1469502	SAMD00020950	Burkholderiales bacterium GJ-E10	10	10
1797549	SAMN04314111	Burkholderiales bacterium GWA2_64_37	30	32
1797551	SAMN04313893	Burkholderiales bacterium GWF1_66_17	12	12
864051	SAMN02261382	Burkholderiales bacterium JOSHI_001	19	14
1797552	SAMN04314864	Burkholderiales bacterium RIFCSPHIGHO2_01_FULL_63_240	22	17
1797561	SAMN04315577	Burkholderiales bacterium RIFCSPHIGHO2_12_FULL_69_20	17	14
1797562	SAMN04316054	Burkholderiales bacterium RIFCSPLOWO2_02_FULL_57_36	11	9
1797564	SAMN04316052	Burkholderiales bacterium RIFCSPLOWO2_02_FULL_67_64	6	6
1797566	SAMN04315766	Burkholderiales bacterium RIFCSPLOWO2_12_FULL_61_40	29	27
1797568	SAMN04315817	Burkholderiales bacterium RIFCSPLOWO2_12_FULL_64_99	19	17
1797569	SAMN04315764	Burkholderiales bacterium RIFCSPLOWO2_12_FULL_65_40	21	24
1797572	SAMN04314607	Burkholderiales bacterium RIFOXYC12_FULL_65_23	19	15
1797574	SAMN04314624	Burkholderiales bacterium RIFOXYD12_FULL_59_19	9	7
82977	SAMN02928654	Buttiauxella agrestis	12	9
1006004	SAMN02742621	Buttiauxella agrestis ATCC 33320	10	7
1354252	SAMN04870319	Buttiauxella ferragutiae ATCC 51602	11	10
45851	SAMN05717233	Butyrivibrio crossotus	5	3
831	SAMN04487884	Butyrivibrio fibrisolvens	16	12
657324	SAMEA3138350	Butyrivibrio fibrisolvens 16/4	18	14
1121131	SAMN02745229	Butyrivibrio fibrisolvens DSM 3071	19	14
185008	SAMN02910451	Butyrivibrio hungatei	19	15
185008	SAMN05928573	Butyrivibrio hungatei	17	15
43305	SAMN04487928	Butyrivibrio proteoclasticus	19	17
515622	SAMN02602973	Butyrivibrio proteoclasticus B316	15	10
1410650	SAMN02744024	Butyrivibrio proteoclasticus P6B7	14	9
1280672	SAMN02440667	Butyrivibrio sp. AC2005	16	13
1280663	SAMN02440908	Butyrivibrio sp. AE2015	18	15
1458463	SAMN02841205	Butyrivibrio sp. AE2032	16	12
1506994	SAMN02841232	Butyrivibrio sp. AE3004	20	16
1280666	SAMN02440909	Butyrivibrio sp. AE3009	19	13
1262761	PRJEB830	Butyrivibrio sp. CAG:318	7	4
1280671	SAMN02440832	Butyrivibrio sp. FC2001	16	12
1280684	SAMN02440822	Butyrivibrio sp. FCS006	14	11
1408304	SAMN02585011	Butyrivibrio sp. FCS014	16	13
1520811	SAMN02910342	Butyrivibrio sp. INlla21	15	13
1408305	SAMN02743998	Butyrivibrio sp. LB2008	19	15
1280680	SAMN02441480	Butyrivibrio sp. LC3010	18	14
1280678	SAMN02441494	Butyrivibrio sp. MB2005	15	12
1280686	SAMN02441163	Butyrivibrio sp. MC2013	20	17
1408306	SAMN02744002	Butyrivibrio sp. MC2021	19	15
1410610	SAMN02841201	Butyrivibrio sp. NC2002	13	11
1280685	SAMN02441481	Butyrivibrio sp. NC3005	20	17
1280679	SAMN02441238	Butyrivibrio sp. VCB2006	17	12
1280664	SAMN02440827	Butyrivibrio sp. VCD2006	22	17
1280681	SAMN02440820	Butyrivibrio sp. WCD2001	19	13
1280682	SAMN02440821	Butyrivibrio sp. XBB1001	16	12
1280668	SAMN02440910	Butyrivibrio sp. XPD2006	14	12
1520812	SAMN02910398	Butyrivibrio sp. YAB3001	22	17
1777136	SAMEA3731262	Caballeronia catudaia	12	12
1777133	SAMEA3731259	Caballeronia concitans	16	15
1777138	SAMEA3731264	Caballeronia fortuita	21	20
60547	SAMEA2691382	Caballeronia glathei	9	8
1777143	SAMEA3731269	Caballeronia glebae	13	13
1071679	SAMN02671719	Caballeronia grimmiae	27	26
326474	SAMEA3731252	Caballeronia humi	12	11
1777140	SAMEA3731266	Caballeronia hypogeia	17	16
1458357	SAMN02671694	Caballeronia jiangsuensis	18	15
1399969	SAMN02947773	Caballeronia megalochromosomata	13	13
1777141	SAMEA3731267	Caballeronia pedi	23	22
1777144	SAMEA3731270	Caballeronia ptereochthonis	12	12
196367	SAMEA3731251	Caballeronia sordidicola	17	16	PAB
196367	SAMN02799706	Caballeronia sordidicola	41	40	PAB
326475	SAMEA3731253	Caballeronia telluris	15	15
1777137	SAMEA3731263	Caballeronia temeraria	24	21
1777134	SAMEA3731260	Caballeronia turbans	18	17
1232866	SAMEA3731256	Caballeronia udeis	32	29	PAB
871203	SAMN02671701	Caballeronia zhejiangensis	19	17
1674942	SAMD00051327	Caenibacillus caldisaponilyticus	4	3
1450524	SAMN02586129	Caenimonas sp. SL110	1	2
1238182	SAMN01840338	Caenispirillum salinarum AK4	24	22
273068	SAMN02603009	Caldanaerobacter subterraneus subsp. tengcongensis MB4	9	7
1121256	SAMN02746089	Caldanaerobius fijiensis DSM 17918	4	2
935948	SAMN00203941	Caldanaerobius polysaccharolyticus DSM 13641	3	1
447595	SAMN05660826	Caldanaerovirga acetigignens	9	4
301148	SAMN03267291	Caldibacillus debilis	5	3
521460	SAMN02598462	Caldicellulosiruptor bescii DSM 6725	9	4
1387557	SAMN02745017	Caldicellulosiruptor danielii	9	7
632292	SAMN00713562	Caldicellulosiruptor hydrothermalis 108	11	8
632335	SAMN00713564	Caldicellulosiruptor kristjanssonii I77R1B	7	5
1387555	SAMN02745018	Caldicellulosiruptor morganii	6	7
1387569	SAMN02745002	Caldicellulosiruptor naganoensis NA10	8	9
608506	SAMN00713559	Caldicellulosiruptor obsidiansis OB47	11	7
632518	SAMN00713561	Caldicellulosiruptor owensensis OL	12	8
351627	SAMN00623033	Caldicellulosiruptor saccharolyticus DSM 8903	10	6
937334	SAMN05444406	Caldicoprobacter faecalis	3	2
1653476	SAMD00039083	Caldimicrobium thiodismutans	6	4
1349753	SAMD00047218	Caldimonas taiwanensis NBRC 104434	7	6
1304284	SAMN02470242	Caldisalinibacter kiritimatiensis	20	17
768670	SAMN00102793	Calditerrivibrio nitroreducens DSM 19672	8	9
880073	SAMN05946030	Caldithrix abyssi DSM 13497	3	2
1052810	SAMN02441744	Calescamantes bacterium SCGC AAA471-M6	9	7
926560	SAMN00773126	Calidithermus chliarophilus DSM 9957	2	1
1122223	SAMN02441032	Calidithermus timidus DSM 17022	2	1
857293	SAMEA3138419	Caloramator australicus RC3	9	7
908809	SAMN03733418	Caloramator mitchellensis	9	8
1147123	SAMN05443428	Caloramator quimbayensis	16	12
1031288	SAMN02440782	Caloramator sp. ALD01	17	14
1156417	SAMN02950964	Caloranaerobacter azorensis H53214	10	7
1323370	SAMN05567320	Caloranaerobacter ferrireducens	10	5
1302151	SAMN03283895	Caloranaerobacter sp. TR13	7	4
1337936	SAMN02909965	Calothrix sp. 336/3	6	8
1137096	SAMN05890688	Calothrix sp. HK-06	5	7
1170562	SAMN02261327	Calothrix sp. PCC 6303	6	14
32057	SAMN02261256	Calothrix sp. PCC 7103	9	13
99598	SAMN02261328	Calothrix sp. PCC 7507	6	7
391592	SAMN02436122	Caminibacter mediatlanticus TB-2	6	4
1121266	SAMN02745883	Caminicella sporogenes DSM 14501	15	12
195	SAMN04271271	Campylobacter coli	8	6
195	SAMEA3683212	Campylobacter coli	7	6
199	SAMN04589935	Campylobacter concisus	6	4
199	SAMN04589112	Campylobacter concisus	6	4
199	SAMN03457017	Campylobacter concisus	6	4
199	SAMN03342362	Campylobacter concisus	6	4
199	SAMN03291872	Campylobacter concisus	6	4
199	SAMN04577765	Campylobacter concisus	5	3
360104	SAMN02604054	Campylobacter concisus 13826	12	10
1031742	SAMN03737969	Campylobacter cuniculorum DSM 23162 = LMG 24588	13	12
360105	SAMN02604055	Campylobacter curvus 525.92	8	6
1244529	SAMN03366410	Campylobacter fetus subsp. testudinum Sp3	17	16
32020	SAMN04505906	Campylobacter fetus subsp. venerealis	14	11
28898	SAMN03737972	Campylobacter helveticus	9	8
1813019	SAMN04544305	Campylobacter hepaticus	2	2
1031746	SAMN03737973	Campylobacter hyointestinalis subsp. hyointestinalis LMG 9260	6	6
1244531	SAMN03378131	Campylobacter iguaniorum	7	6
1031564	SAMN03248541	Campylobacter insulaenigrae NCTC 12927	8	6
1365662	SAMN02744567	Campylobacter jejuni K5	10	8
683083	SAMN02471183	Campylobacter jejuni subsp. jejuni 414	6	5
192222	SAMEA1705929	Campylobacter jejuni subsp. jejuni NCTC 11168 = ATCC 700819	10	9
75658	SAMN05687024	Campylobacter lanienae	6	4
201	SAMN03580996	Campylobacter lari	14	13
306263	SAMN02604025	Campylobacter lari RM2100	12	11
202	SAMN02690697	Campylobacter mucosalis	7	5
1848766	SAMN04978166	Campylobacter ornithocola	9	8
1388753	SAMN03248547	Campylobacter peloridis LMG 23910	13	13
1660067	SAMN03737982	Campylobacter pinnipediorum subsp. pinnipediorum	8	7
553218	SAMN00000716	Campylobacter rectus RM3267	5	3
1073353	SAMN02469328	Campylobacter showae CC57C	6	0
1244083	SAMN01806160	Campylobacter showae CSUNSWCD	3	1
553219	SAMN00000722	Campylobacter showae RM3277	4	2
1548153	SAMN03075554	Campylobacter sp. MIT 97-5078	7	5
1660064	SAMN03737976	Campylobacter sp. NCTC 13003	8	7
1500960	SAMN03248551	Campylobacter sp. RM16704	10	10
1660073	SAMN03737993	Campylobacter sp. RM6137	7	6
1660074	SAMN03737996	Campylobacter sp. RM8964	9	8
32024	SAMN02777050	Campylobacter sputorum biovar sputorum	9	3
1388752	SAMN03248549	Campylobacter subantarcticus LMG 24377	10	9
888826	SAMN00216973	Campylobacter upsaliensis JV21	6	3
1618345	SAMN03319447	candidate division CPR2 bacterium GW2011_GWC2_39_10	2	2
1618346	SAMN03319476	candidate division CPR2 bacterium GW2011_GWC2_39_35	2	2
1618350	SAMN03319296	candidate division CPR3 bacterium GW2011_GWF2_35_18	1	0
1970772	SAMN06624654	candidate division KSB1 bacterium 4484_87	1	0
1640516	SAMN03462098	candidate division NC10 bacterium CSP1-5	1	0
1801658	SAMN04315927	candidate division NC10 bacterium RIFCSPLOWO2_02_FULL_66_22	1	0
1635278	SAMN03445151	candidate division TA06 bacterium 32_111	3	2
1703780	SAMN03994208	candidate division WOR_3 bacterium SM23_60	4	1
1802579	SAMN04314431	candidate division WOR-1 bacterium RIFOXYB2_FULL_37_13	1	1
1802582	SAMN04314413	candidate division WOR-1 bacterium RIFOXYB2_FULL_46_45	1	0
1702214	SAMN03859889	Candidatus [Bacteroides] periocalifornicus	5	2
1860102	SAMEA4032471	Candidatus Accumulibacter aalborgensis	7	6
522306	SAMN02598465	Candidatus Accumulibacter phosphatis clade IIA str. UW-1	19	17
1895689	SAMN05660576	Candidatus Accumulibacter sp. 66-26	31	24
1454003	SAMN02445066	Candidatus Accumulibacter sp. BA-92	7	6
1454004	SAMN02445067	Candidatus Accumulibacter sp. BA-93	6	5
1454005	SAMN02445066	Candidatus Accumulibacter sp. BA-94	8	6
1457154	SAMN00778986	Candidatus Accumulibacter sp. SK-01	15	13
1453999	SAMN00778987	Candidatus Accumulibacter sp. SK-02	20	19
1454000	SAMN02445069	Candidatus Accumulibacter sp. SK-11	11	8
1454001	SAMN02445085	Candidatus Accumulibacter sp. SK-12	13	11
1662188	SAMN03742159	Candidatus Achromatium palustre	8	7
1508644	SAMN02851311	Candidatus Arthromitus sp. SFB-mouse-NL	4	3
1041504	SAMD00016607	Candidatus Arthromitus sp. SFB-rat-Yit	4	3
1840217	SAMN04889864	Candidatus Arthromitus sp. SFB-turkey	4	2
295108	SAMN03855788	Candidatus Berkiella aquae	2	2
437022	SAMN03855808	Candidatus Berkiella cookevillensis	1	0
1211815	PRJEB371	Candidatus Blastococcus massiliensis AP3	7	6
1004156	SAMN04504644	Candidatus Brocadia caroliniensis	2	2
795830	SAMN03372521	Candidatus Brocadia sinica	2	2
1961113	SAMN06342761	Candidatus Brocadia sp. UTAMX1	2	2
1961114	SAMN06342762	Candidatus Brocadia sp. UTAMX2	2	2
1906166	SAMN05890507	Candidatus Caenarcanum bioreactoricola	1	1
1971726	SAMN06638386	Candidatus Cloacimonetes bacterium 4572_55	15	9
1400863	SAMEA3146267	Candidatus Competibacter denitrificans Run_A_D11	8	6
1817895	SAMN04328251	Candidatus Desantisbacteria bacterium CG2_30_40_21	1	0
1621989	SAMN03372543	Candidatus Desulfofervidus auxilii	1	1
1919273	SAMN06016028	Candidatus Desulfopertinax cowenii	2	1
477974	SAMN02598442	Candidatus Desulforudis audaxviator MP104C	3	2
1755312	SAMN04235649	Candidatus Dichloromethanomonas elyunquensis	5	5
1817850	SAMN04316203	Candidatus Edwardsbacteria bacterium GWE2_54_12	3	1
62101	SAMN03766367	Candidatus Endobugula sertula	6	6
1704279	SAMN03998883	Candidatus Fibromonas termitidis	21	21
1817859	SAMN04314352	Candidatus Firestonebacteria bacterium RIFOXYA2_FULL_40_8	1	0
1817861	SAMN04314573	Candidatus Firestonebacteria bacterium RIFOXYC2_FULL_39_67	1	1
1817863	SAMN04313983	Candidatus Fischerbacteria bacterium RBG_13_37_8	1	1
1805210	SAMN04328243	Candidatus Gracilibacteria bacterium CG1_02_38_174	1	2
1324957	SAMN02471691	Candidatus Halobonum tyrrellensis G22	8	5
1841597	SAMN04924815	Candidatus Heimdallarchaeota archaeon LC_2	7	5
1841598	SAMN04924817	Candidatus Heimdallarchaeota archaeon LC_3	9	7
1935123	SAMN06226389	Candidatus Hydrothermae bacterium JdFR-72	2	1
1935129	SAMN06226335	Candidatus Hydrothermarchaeota archaeon JdFR-18	1	1
1798551	SAMN04315283	Candidatus Komeilibacteria bacterium RIFCSPLOWO2_01_FULL_52_15	1	1
1798557	SAMN04314764	Candidatus Komeilibacteria bacterium RIFOXYD1_FULL_37_29	1	0
204669	SAMN02598354	Candidatus Koribacter versatilis Ellin345	3	4
1643429	SAMN03436305	Candidatus Kryptobacter tengchongensis	3	1
1633631	SAMN03436306	Candidatus Kryptonium thompsoni	2	2
1817770	SAMN04314753	Candidatus Lambdaproteobacteria bacterium RIFOXYD1_FULL_56_27	22	17
1817772	SAMN04314648	Candidatus Lambdaproteobacteria bacterium RIFOXYD2_FULL_50_16	15	12
1817870	SAMN04315822	Candidatus Lindowbacteria bacterium RIFCSPLOWO2_12_FULL_62_27	2	2
1798662	SAMN04315367	Candidatus Lloydbacteria bacterium RIFCSPHIGHO2_02_FULL_50_18	1	0
1455061	SAMN02726339	Candidatus Magnetobacterium casensis	19	17
1817871	SAMN04313864	Candidatus Margulisbacteria bacterium GWD2_39_127	27	22
1817873	SAMN04313961	Candidatus Margulisbacteria bacterium GWF2_35_9	16	16
1805240	SAMN04328203	Candidatus Marinimicrobia bacterium CG1_02_48_14	4	4
1827136	SAMN05176314	Candidatus Marithrix sp. Canyon 246	2	2
1801604	SAMN04314160	Candidatus Melainabacteria bacterium GWA2_34_9	4	5
1801606	SAMN04313946	Candidatus Melainabacteria bacterium GWF2_37_15	6	4
1801611	SAMN04314376	Candidatus Melainabacteria bacterium RIFOXYA2_FULL_32_9	3	2
1903181	SAMN05770050	Candidatus Methanohalarchaeum thermophilum	1	1
1392998	SAMN02713514	Candidatus Methanoperedens nitroreducens	1	0
671143	SAMEA3138294	Candidatus Methylomirabilis oxyfera	4	3
1499966	SAMD00016904	Candidatus Moduliflexus flocculans	76	68
1817755	SAMN04313739	Candidatus Muproteobacteria bacterium RBG_16_60_9	6	4
1817756	SAMN04314261	Candidatus Muproteobacteria bacterium RBG_16_62_13	1	1
1817758	SAMN04314271	Candidatus Muproteobacteria bacterium RBG_16_64_11	1	2
1817760	SAMN04314272	Candidatus Muproteobacteria bacterium RBG_16_65_34	2	2
1817764	SAMN04314790	Candidatus Muproteobacteria bacterium RIFCSPHIGHO2_01_FULL_65_16	3	2
1817768	SAMN04315240	Candidatus Muproteobacteria bacterium RIFCSPLOWO2_01_FULL_60_18	1	1
886738	SAMN02471010	Candidatus Nitrosarchaeum limnium SFB1	2	1
1459636	SAMN03081530	Candidatus Nitrososphaera evergladensis SR1	2	1
1237085	SAMN02603264	Candidatus Nitrososphaera gargensis Ga9.2	2	1
1353246	SAMN02767256	Candidatus Nitrosotenuis chungbukensis	3	2
1603555	SAMN03286947	Candidatus Nitrosotenuis cloacae	3	2
1407055	SAMEA3139018	Candidatus Nitrosotenuis uzonensis	3	2
1715989	SAMEA3560316	Candidatus Nitrospira inopinata	5	7
1742973	SAMEA3638996	Candidatus Nitrospira nitrificans	4	10
1742972	SAMEA3638995	Candidatus Nitrospira nitrosa	2	4
1906157	SAMN05890506	Candidatus Obscuribacter phosphatis	1	1
985867	SAMN02471331	Candidatus Odyssella thessalonicensis L13	4	4
1970783	SAMN06624653	Candidatus Omnitrophica bacterium 4484_70.2	5	3
198822	SAMN03777306	Candidatus Paraburkholderia kirkii	3	1	PAB
1801904	SAMN04314365	Candidatus Peregrinibacteria bacterium RIFOXYA2_FULL_41_18	1	1
1458461	SAMEA3139008	Candidatus Phaeomarinobacter ectocarpi	6	5
1179155	SAMN02666855	Candidatus Photodesmus blepharus	2	2
28176	SAMN02666846	Candidatus Photodesmus katoptron	1	1
389348	SAMEA3539726	Candidatus Protochlamydia naegleriophila	3	3
1817889	SAMN04314574	Candidatus Raymondbacteria bacterium RIFOXYC2_FULL_50_21	3	4
1675527	SAMN03777540	Candidatus Rhodobacter lobularis	8	9
1817874	SAMN04313801	Candidatus Riflebacteria bacterium GWC2_50_8	10	9
1805367	SAMN04327836	Candidatus Rokubacteria bacterium 13_1_40CM_69_27	1	1
1805369	SAMN04327911	Candidatus Rokubacteria bacterium 13_2_20CM_2_64_8	3	3
1805370	SAMN04327906	Candidatus Rokubacteria bacterium 13_2_20CM_2_70_11	1	1
1802095	SAMN04313874	Candidatus Rokubacteria bacterium GWA2_70_23	2	2
1802096	SAMN04314171	Candidatus Rokubacteria bacterium GWA2_73_35	1	1
237368	SAMN03083676	Candidatus Scalindua brodae	2	0
1919279	SAMN05981169	Candidatus Sericytochromatia bacterium S15B-MN24 CBMW_12	19	10
1919280	SAMN05981170	Candidatus Sericytochromatia bacterium S15B-MN24 RAAC_196	7	1
234267	SAMN02598277	Candidatus Solibacter usitatus Ellin6076	4	4
1574263	SAMN03956393	Candidatus Stoquefichus sp. KLE1796	1	1
1658109	SAMEA3442603	Candidatus Stoquefichus sp. SB1	1	1
1249480	SAMN01162293	Candidatus Sulfuricurvum sp. RIFRC-1	10	10
946483	SAMN02603948	Candidatus Symbiobacter mobilis CR	31	24
1839936	SAMN04871411	Candidatus Syntrophoarchaeum butanivorans	1	2
1838285	SAMN04880560	Candidatus Syntrophoarchaeum caldarius	1	2
1748243	SAMN04120379	Candidatus Tenderia electrophaga	11	10
1867952	SAMEA4346298	Candidatus Terasakiella magnetica	37	28
1519464	SAMN02899251	Candidatus Thermochlorobacteriaceae bacterium GBChlB	1	1
1643428	SAMN03436303	Candidatus Thermokryptus mobilis	2	3
1818881	SAMN04574145	Candidatus Thiodiazotropha endoloripes	15	17
1818881	SAMN04574144	Candidatus Thiodiazotropha endoloripes	11	13
1655433	SAMN03435122	Candidatus Thiodiazotropha endolucinida	11	12
1499967	SAMD00016905	Candidatus Vecturithrix granuli	66	61
1817813	SAMN04314129	Candidatus Wallbacteria bacterium GWC2_49_35	2	1
658167	SAMN04488135	Candidimonas bauzanensis	8	7
1926599	SAMD00068889	Carboxydocella sp. ULO1	7	5
246194	SAMN02603998	Carboxydothermus hydrogenoformans Z-2901	11	4
661089	SAMD00066806	Carboxydothermus islandicus	18	6
870242	SAMD00066805	Carboxydothermus pertinax	9	4
2718	SAMEA3920025	Cardiobacterium hominis	1	0
797473	SAMN02299434	Cardiobacterium valvarum F0432	1	0
28230	SAMN05878443	Carnobacterium alterfunditum	4	4
1449337	SAMN02787086	Carnobacterium funditum DSM 5970	3	3
1073423	SAMN04488700	Carnobacterium iners	2	2
1266845	SAMN02604179	Carnobacterium inhibens subsp. gilichinskyi	3	3
545534	SAMN02640260	Carnobacterium jeotgali	3	3
1449342	SAMN02786959	Carnobacterium mobile DSM 4848	2	2
1449343	SAMN02745564	Carnobacterium pleistocenium FTR1	3	3
208596	SAMN02603266	Carnobacterium sp. 17-4	3	3
1564681	SAMN03140695	Carnobacterium sp. CP1	2	2
1339243	SAMN03021536	Carnobacterium sp. ZWU0011	3	3
33977	SAMN04884672	Caryophanon latum	89	70
33978	SAMN04884678	Caryophanon tenue	30	19
1349760	SAMD00047219	Castellaniella caeni NBRC 101664	15	11
1437824	SAMEA3138971	Castellaniella defragrans 65Phen	24	22
270498	SAMN03450767	Catabacter hongkongensis	1	1
1075417	SAMN05421823	Catalinimonas alkaloidigena	1	4
1328313	SAMN02952949	Catenovulum agarivorans DS-2	23	17
659495	SAMN02470761	Catenovulum agarivorans YM01	20	14
1513271	SAMN03481869	Catenovulum maritimum	26	25
33876	SAMN02645299	Catenuloplanes japonicus	18	19
592026	SAMN02436865	Catonella morbi ATCC 51271	8	8
69395	SAMN02787155	Caulobacter henricii	21	19
69395	SAMN02787139	Caulobacter henricii	16	16
69395	SAMN04208552	Caulobacter henricii	15	14
509190	SAMN02598513	Caulobacter segnis ATCC 21756	24	22
1768763	SAMN04299446	Caulobacter sp. CCH4-E1	9	5
366602	SAMN02598364	Caulobacter sp. K31	15	11
1736519	SAMN04155788	Caulobacter sp. Root342	10	10	PAB
1736547	SAMN04155816	Caulobacter sp. Root487D2Y	12	10	PAB
1736578	SAMN04155847	Caulobacter sp. Root655	7	6	PAB
1736579	SAMN04155848	Caulobacter sp. Root656	15	15	PAB
1502775	SAMN02799626	Caulobacter sp. UNC279MFTsu5.1	14	13
1449049	SAMN02744638	Caulobacter sp. UNC358MFTsu5.1	18	14
1298862	SAMN02441184	Caulobacter sp. URHA0033	10	9
155892	SAMN04271141	Caulobacter vibrioides	16	15
190650	SAMN02604005	Caulobacter vibrioides CB15	19	16
1292034	SAMN02470743	Caulobacter vibrioides OR37	21	18
1759059	SAMN04279642	Caulobacteraceae bacterium OTSz_A_272	2	3
1382303	SAMN02745000	Caulobacteraceae bacterium PMMR1	1	1
1797588	SAMN04314473	Caulobacterales bacterium RIFOXYB1_FULL_67_16	6	6
566551	SAMN02436914	Cedecea davisae DSM 4568	19	16
158822	SAMN03031216	Cedecea neteri	19	16
875171	SAMN04488117	Celeribacter baekdonensis	5	7
1208323	SAMN02471168	Celeribacter baekdonensis B30	5	7
1758178	SAMN04432130	Celeribacter ethanolicus	7	8
576117	SAMN04488138	Celeribacter halophilus	3	2
1208324	SAMN03280159	Celeribacter indicus	3	5
1397108	SAMN03837864	Celeribacter marinus	5	7
588602	SAMN04487991	Celeribacter neptunius	10	10
1408250	SAMN03112937	Cellulomonas cellasea DSM 20118	7	6
590998	SAMN00713615	Cellulomonas fimi ATCC 484	10	8
593907	SAMN02232005	Cellulomonas gilvus ATCC 13127	6	5
988821	SAMN05421867	Cellulomonas marina	9	10
1095767	PRJEA82281	Cellulomonas massiliensis JC225	1	0
1895739	SAMN05660551	Cellulomonas sp. 73-145	5	2
1895740	SAMN05660550	Cellulomonas sp. 73-92	2	2
1672219	SAMN03779944	Cellulomonas sp. A375-1	7	4
1295626	SAMN04287673	Cellulomonas sp. B6	11	9
1346710	SAMN02865413	Cellulomonas sp. FA1	15	12
1304865	SAMN02584942	Cellulomonas sp. KRMCY2	8	7
1302620	SAMN02440638	Cellulomonas sp. URHD0024	6	5
1380354	SAMN02743917	Cellulomonas sp. URHE0023	5	5
1689271	SAMEA3857552	Cellulomonas timonensis	7	4
642492	SAMN00013959	Cellulosilyticum lentocellum DSM 5427	34	23
1294025	SAMD00000445	Cellulosilyticum ruminicola JCM 14822	14	5
1892843	SAMEA4413790	Cellulosilyticum sp. I15G10I2	37	30
1980001	SAMN06758758	Cellulosimicrobium sp. TH-20	2	2
498211	SAMN02603448	Cellvibrio japonicus Ueda107	17	17	PAB
1209072	SAMN03107408	Cellvibrio mixtus subsp. mixtus J3-8	28	23
1134474	SAMN02471006	Cellvibrio sp. BR	24	20
529823	SAMD00025187	Cellvibrio sp. OA-2007	19	18
1622269	SAMN03380777	Cellvibrio sp. pealriver	21	17
1945512	SAMN06291465	Cellvibrio sp. PSBB023	28	27
1286364	SAMN02746023	Cellvibrionaceae bacterium 1162T.S.0a.05	13	13
1304902	SAMN02745865	Cellvibrionaceae bacterium Bs12	12	11
888060	SAMN00259653	Centipeda periodontii DSM 2778	11	11
1279009	SAMN02469440	Cesiribacter andamanensis AMV16	1	1
1173020	SAMN02261345	Chamaesiphon minutus PCC 6605	7	14
1441930	SAMN02569064	Chania multitudinisentens RB-25	2	2
266779	SAMN02598260	Chelativorans sp. BNC1	1	1
444444	SAMN06016468	Chelatococcus daeguensis	10	8
1702325	SAMN03995875	Chelatococcus sp. CO-6	5	4
1121274	SAMN02441549	Chitinibacter tainanensis DSM 15459	29	32
1121275	SAMN02440690	Chitinilyticum aquatile DSM 21506	24	23
529086	SAMN02441212	Chitinilyticum litopenaei DSM 21440	32	34
1121278	SAMN02440887	Chitinimonas koreensis DSM 17726	37	36	PAB
1121279	SAMN02745887	Chitinimonas taiwanensis DSM 18899	35	35
1121280	SAMN02441687	Chitiniphilus shinanonensis DSM 23277	34	31
1008392	SAMN03609695	Chitinispirillum alkaliphilum	10	10
1313304	SAMN02469433	Chitinivibrio alkaliphilus ACht1	11	10
1895743	SAMN05660527	Chlamydiales bacterium 38-26	3	3
1895928	SAMN05660552	Chloroflexi bacterium 54-19	9	4
1797629	SAMN04313993	Chloroflexi bacterium RBG_13_53_26	1	1
326427	SAMN00623036	Chloroflexus aggregans DSM 9485	1	0
324602	SAMN02598539	Chloroflexus aurantiacus J-10-fl	2	0
1707952	SAMN04851315	Chloroflexus islandicus	2	1
1521187	SAMN02905655	Chloroflexus sp. MS-G	1	0
867845	SAMN02597278	Chloroflexus sp. Y-396-1	2	1
211165	SAMN02469883	Chlorogloeopsis fritschii PCC 6912	7	13
517418	SAMN02598461	Chloroherpeton thalassium ATCC 35110	2	2
1192034	SAMN02952950	Chondromyces apiculatus DSM 436	6	4
52	SAMN03651481	Chondromyces crocatus	5	3
1851429	SAMN05257102	Christensenella sp. AF73-05CM02	1	1
1978339	SAMN06351224	Chromatiaceae bacterium 2141T.STBD.0c.01a	19	23
1868282	SAMN03766363	Chromatiales bacterium (ex Bugula neritina AB1)	8	7
1934255	SAMN06219543	Chromatiales bacterium USCg_Taylor	2	1
394935	SAMN02870191	Chromobacterium haemolyticum	37	34
686831	SAMN03217650	Chromobacterium piscinae	26	21
1628193	SAMN03390107	Chromobacterium sp. LK1	33	33
1628212	SAMN03392529	Chromobacterium sp. LK11	30	27
1903180	SAMN05761788	Chromobacterium sphagni	42	39
1108595	SAMN05761789	Chromobacterium vaccinii	45	45
536	SAMN06294332	Chromobacterium violaceum	42	38
536	SAMN04096044	Chromobacterium violaceum	41	42
223900	SAMEA3134141	Chromohalobacter japonicus	10	11
290398	SAMN02598275	Chromohalobacter salexigens DSM 3043	13	16
251229	SAMN02261359	Chroococcidiopsis thermalis PCC 7203	10	17
247279	SAMN05890687	Chroogloeocystis siderophila 5.2 s.c.1	5	9
947013	SAMN04488109	Chryseolinea serpens	1	4
118005	SAMN02471296	Chrysiogenes arsenatis DSM 11915	22	19
497964	SAMN00000678	Chthoniobacter flavus Ellin428	2	2
454171	SAMEA2248198	Chthonomonas calidirosea	1	1
766499	SAMN02471399	Citreicella sp. 357	6	5
321339	SAMN05444340	Citreimonas salinaria	5	4
35703	SAMN03996309	Citrobacter amalonaticus	11	10
546	SAMN05464624	Citrobacter freundii	14	12
545	SAMN05509313	Citrobacter koseri	14	12
637910	SAMEA2272524	Citrobacter rodentium ICC168	7	6
1218086	SAMD00019865	Citrobacter sedlakii NBRC 105722	11	9
1686381	SAMN03280166	Citrobacter sp. MGH106	14	12
1634516	SAMN03438109	Citromicrobium sp. JL477	1	1
517722	SAMN02471021	Citromicrobium sp. JLT1363	2	2
1635275	SAMN03445125	Clostridia bacterium 41_269	4	3
1734399	SAMN04126954	Clostridia bacterium BRH_c25	45	29
1671636	SAMN03777429	Clostridia bacterium DTU014	6	4
1671637	SAMN03777427	Clostridia bacterium DTU015	1	0
1671640	SAMN03778954	Clostridia bacterium DTU030	2	2
1671641	SAMN03777436	Clostridia bacterium DTU065	2	1
1676163	SAMN03794763	Clostridia bacterium DTU068	2	1
1671642	SAMN03779014	Clostridia bacterium DTU084	3	1
1697780	SAMD00036502	Clostridia bacterium UC5.1-1D2	8	5
1629719	SAMN03400150	Clostridiaceae bacterium BRH_c20a	11	6
1671643	SAMN03778951	Clostridiaceae bacterium DTU054	11	6
1671644	SAMN03779019	Clostridiaceae bacterium DTU059	10	5
1671645	SAMN03776770	Clostridiaceae bacterium DTU079	12	7
457421	SAMN02463678	Clostridiales bacterium 1_7_47FAA	4	4
1895746	SAMN05660554	Clostridiales bacterium 38-18	33	26
1671646	SAMN03779015	Clostridiales bacterium DTU010	10	7
1671648	SAMN03779020	Clostridiales bacterium DTU013	7	4
1676153	SAMN03794748	Clostridiales bacterium DTU033	1	0
1671653	SAMN03777438	Clostridiales bacterium DTU058	13	10
1676155	SAMN03794752	Clostridiales bacterium DTU064	1	1
1671654	SAMN03777541	Clostridiales bacterium DTU069	7	5
1671655	SAMN03776849	Clostridiales bacterium DTU070	7	4
1671657	SAMN03776771	Clostridiales bacterium DTU073	4	4
1671658	SAMN03778993	Clostridiales bacterium DTU074	2	1
1671659	SAMN03779018	Clostridiales bacterium DTU075	2	1
1676156	SAMN03794753	Clostridiales bacterium DTU078	1	1
1671660	SAMN03777437	Clostridiales bacterium DTU083	2	2
1676157	SAMN03794755	Clostridiales bacterium DTU086	3	2
1676158	SAMN03794756	Clostridiales bacterium DTU087	7	6
1797677	SAMN04313944	Clostridiales bacterium GWB2_37_7	13	11
1797679	SAMN04313939	Clostridiales bacterium GWD2_32_19	11	8
1797680	SAMN04313943	Clostridiales bacterium GWD2_32_59	12	11
1797681	SAMN04313945	Clostridiales bacterium GWE2_32_10	9	9
1797682	SAMN04313936	Clostridiales bacterium GWF2_36_10	2	2
1797683	SAMN04313938	Clostridiales bacterium GWF2_38_85	1	1
1686289	SAMEA3500982	Clostridiales bacterium mt11	17	12
1321778	SAMN02436756	Clostridiales bacterium oral taxon 876 str. F0540	35	27
1605376	SAMN03287581	Clostridiales bacterium PH28_bin88	7	2
1121289	SAMN02952991	Clostridiisalibacter paucivorans DSM 22131	18	14
1496	SAMN04271104	Clostridioides difficile	1	1
84022	SAMN03768360	Clostridium aceticum	28	23
1121290	SAMN05220839	Clostridium acetireducens DSM 10703	13	11
991791	SAMN02603396	Clostridium acetobutylicum DSM 1731	38	25
1121291	SAMN02745134	Clostridium acidisoli DSM 12555	29	18
1121293	SAMN02743371	Clostridium akagii DSM 12554	40	28
37659	SAMN02841231	Clostridium algidicarnis	11	10
1499689	SAMEA2602741	Clostridium amazonitimonense	28	22
1121298	SAMN05444401	Clostridium amylolyticum	11	9
545243	SAMD00036608	Clostridium arbusti SL206	9	7
29341	SAMN04263500	Clostridium argentinense	15	14
1561	SAMN04262349	Clostridium baratii	2	1
1520	SAMN03024437	Clostridium beijerinckii	69	54
1410652	SAMN02744012	Clostridium beijerinckii HUN142	63	49
1216932	SAMEA3138942	Clostridium bornimense	16	6
1491	SAMN03284339	Clostridium botulinum	36	28
1491	SAMN04262345	Clostridium botulinum	34	24
1491	SAMN03197918	Clostridium botulinum	9	6
929506	SAMN02603671	Clostridium botulinum BKT015925	27	24
1492	SAMN04293668	Clostridium butyricum	32	24
1529	SAMN04487885	Clostridium cadaveris	2	2
536227	SAMN03740584	Clostridium carboxidivorans P7	85	60
1121302	SAMN02745163	Clostridium cavendishii DSM 21758	31	25
573061	SAMN00002614	Clostridium cellulovorans 743B	48	30
1351755	SAMEA102059668	Clostridium chauvoei JF4335	10	7
225345	SAMN06461354	Clostridium chromiireducens	70	54
1494	SAMN05216497	Clostridium cochlearium	12	11
999411	SAMN02596770	Clostridium colicanis 209318	3	2
1121305	SAMN04516095	Clostridium colicanis DSM 13634	15	12
1121307	SAMN03794733	Clostridium cylindrosporum DSM 605	30	28
1552	SAMN04958870	Clostridium estertheticum subsp. estertheticum	36	25
1533	SAMN05443638	Clostridium fallax	12	9
1497	SAMN05858599	Clostridium formicaceticum	24	19
84698	SAMN04488528	Clostridium frigidicarnis	23	17
94869	SAMN04488529	Clostridium gasigenes	22	19
1121316	SAMN02745207	Clostridium grantii DSM 8605	16	12
36844	SAMN04488501	Clostridium homopropionicum	29	21
1121319	SAMN02743370	Clostridium hydrogeniformans DSM 21757	17	14
1211817	SAMEA3138979	Clostridium ihumii AP5	41	34
1294142	SAMN02471872	Clostridium intestinale URNW	25	18
1534	SAMN06094710	Clostridium kluyveri	36	28
748727	SAMN02603159	Clostridium ljungdahlii DSM 13528	49	38
1410653	SAMN02952982	Clostridium lundense DSM 17049	44	40
1121326	SAMN04621187	Clostridium magnum DSM 2767	73	50
1776385	SAMEA103970043	Clostridium massiliodielmoense	28	23
1805472	SAMEA4043121	Clostridium mediterraneense	2	1
1958780	SAMEA103970044	Clostridium merdae	15	14
137838	SAMEA3610495	Clostridium neonatale	34	24
1622073	SAMEA3381202	Clostridium niameyense	21	19
1805470	SAMEA3982858	Clostridium nigeriense	16	10
386415	SAMN02603464	Clostridium novyi NT	17	13
1450648	SAMN06461355	Clostridium oryzae	33	23
1501	SAMN05447592	Clostridium pasteurianum	44	33
1501	SAMN04208905	Clostridium pasteurianum	14	12
86416	SAMN02602952	Clostridium pasteurianum BC1	4	3
1650661	SAMEA3460838	Clostridium phoceensis	3	3
1325933	SAMEA2769924	Clostridium polynesiense	8	7
29367	SAMN05170536	Clostridium puniceum	52	37
84029	SAMN05170513	Clostridium roseum	39	26
169679	SAMN05170519	Clostridium saccharobutylicum	58	47	PAB
36745	SAMN05170535	Clostridium saccharoperbutylacetonicum	72	55
1548	SAMN02721231	Clostridium scatologenes	68	50
1033737	SAMEA2272503	Clostridium senegalense JC122	21	18
1504	SAMEA4063107	Clostridium septicum	13	10
1163671	SAMN02584946	Clostridium sp. 12(A)	21	20
1896982	SAMN05717251	Clostridium sp. 29_15	4	2
1896983	SAMN05717252	Clostridium sp. 42_12	7	4
1896984	SAMN05717253	Clostridium sp. 44_14	11	11
457396	SAMN02463700	Clostridium sp. 7_2_43FAA	15	13
1720194	SAMEA3725798	Clostridium sp. AT4	2	3
1848158	SAMN04966136	Clostridium sp. Bc-iso-3	18	10
1354301	SAMN02470614	Clostridium sp. BL8	32	25
755731	SAMN02261430	Clostridium sp. BNL1100	20	14
1776045	SAMEA3721275	Clostridium sp. C105KSO13	6	5
1667357	SAMN03571283	Clostridium sp. C8	16	13
1262774	PRJEB706	Clostridium sp. CAG:127	9	6
1262777	PRJEB736	Clostridium sp. CAG:167	8	5
1262782	PRJEB771	Clostridium sp. CAG:230	19	14
1262785	PRJEB789	Clostridium sp. CAG:253	25	15
1896987	SAMN05717257	Clostridium sp. CAG:307_30_263	1	1
1262802	PRJEB872	Clostridium sp. CAG:411	17	14
1262816	PRJEB911	Clostridium sp. CAG:510	6	5
1262825	PRJEB948	Clostridium sp. CAG:590	10	10
1896990	SAMN05717258	Clostridium sp. CAG:62_40_43	8	8
1262830	PRJEB967	Clostridium sp. CAG:632	6	4
641107	SAMN02256530	Clostridium sp. DL-VIII	53	34
747377	SAMN03891558	Clostridium sp. DMHC 10	20	10
1487921	SAMN02726038	Clostridium sp. HMP27	21	18
1637501	SAMN03449997	Clostridium sp. K4410.MGS-306	1	0
1226325	SAMN02436820	Clostridium sp. KLE 1755	4	3
1449050	SAMN02841229	Clostridium sp. KNHs205	35	23
1540257	SAMN02744597	Clostridium sp. KNHs214	14	9
1560217	SAMN03107535	Clostridium sp. L74	30	24
1196322	SAMN01813472	Clostridium sp. Maddingley MBC34-26	66	51
1805471	SAMEA47482918	Clostridium sp. Marseille-P2415	18	18
1816694	SAMEA3982630	Clostridium sp. Marseille-P2538	2	2
1805477	SAMEA3904493	Clostridium sp. Marseille-P299	15	11
97138	SAMN01731003	Clostridium sp. MD294	18	18
1105031	SAMN00828787	Clostridium sp. MSTE9	14	11
1776758	SAMEA4386285	Clostridium sp. N3C	33	24
1347366	SAMEA3538361	Clostridium sp. ND2	3	2
1095009	SAMD00000511	Clostridium sp. NkU-1	23	15
1660094	SAMN03652496	Clostridium sp. SCN 57-10	5	7
1881060	SAMN05428976	Clostridium sp. USBA 49	7	5
1849176	SAMN04978860	Clostridium sp. W14A	12	8
318464	SAMN02925393	Clostridium sulfidigenes	13	12
394958	SAMN05608059	Clostridium taeniosporum	27	21
1121338	SAMN04516102	Clostridium tepidiprofundi DSM 19306	13	11
1924269	SAMN06094650	Clostridium tepidum	17	14
1513	SAMN03018573	Clostridium tetani	16	15
1230342	SAMN02732493	Clostridium tetanomorphum DSM 665	63	52
1519	SAMN04415495	Clostridium tyrobutyricum	15	8
119641	SAMN05421842	Clostridium uliginosum	37	30
28258	SAMN05592162	Cobetia marina	2	2
1716176	SAMN04088201	Cobetia sp. UCD-24C	1	2
655353	SAMN04488056	Cohaesibacter marisflavi	30	27
1590652	SAMN03274191	Cohnella kolymensis	4	3
1121346	SAMN02441662	Cohnella laeviribosi DSM 21336	12	6
979226	SAMN02597273	Cohnella panacarvi Gsoil 349	17	12
1816691	SAMEA103910524	Cohnella sp. 6021052837	15	10
1855288	SAMN05216312	Cohnella sp. OV330	20	15
1121347	SAMN02441193	Cohnella thermotolerans DSM 17683	13	9
118168	SAMN02436227	Coleofasciculus chthonoplastes PCC 7420	9	19
279058	SAMN04195675	Collimonas arenae	10	10
279058	SAMN03098357	Collimonas arenae	9	9
158899	SAMN04195674	Collimonas fungivorans	9	9
279113	SAMN04195677	Collimonas pratensis	2	2
1798195	SAMN04515617	Collimonas sp. OK242	9	9
1801620	SAMN04515618	Collimonas sp. OK307	5	4
1801619	SAMN04515619	Collimonas sp. OK412	8	8
329993	SAMN06626650	Colwellia aestuarii	23	21
1911682	SAMN06309550	Colwellia agarivorans	18	14
641665	SAMN06626651	Colwellia chukchiensis	9	7
1888913	SAMN06670374	Colwellia mytili	28	25
1265503	SAMN02440473	Colwellia piezophila ATCC BAA-637	16	11
326537	SAMN06626649	Colwellia polaris	11	8
28229	SAMN02989439	Colwellia psychrerythraea	27	27
28229	SAMN02989436	Colwellia psychrerythraea	24	24
167879	SAMN02604001	Colwellia psychrerythraea 34H	23	18
1820336	SAMN06670373	Colwellia sediminilitoris	8	7
58049	SAMN04255090	Colwellia sp. MT41	21	16
1816218	SAMN04562546	Colwellia sp. PAMC 20917	19	16
1816219	SAMN04562547	Colwellia sp. PAMC 21821	10	7
1917165	SAMN06007765	Colwellia sp. UCD-KL20	17	15
1531963	SAMN02953436	Comamonadaceae bacterium BICA1-1	4	3
1805088	SAMN04328176	Comamonadaceae bacterium CG1_02_60_18	13	12
1805090	SAMN04328307	Comamonadaceae bacterium CG2_30_59_20	8	6
1805091	SAMN04328308	Comamonadaceae bacterium CG2_30_60_41	7	7
1660161	SAMN03652497	Comamonadaceae bacterium SCN 68-20	26	27
1298913	SAMN02441185	Comamonadaceae bacterium URHA0028	5	5
225991	SAMN03083279	Comamonas aquatica	34	34
1121348	SAMN02441113	Comamonas badia DSM 17552	6	6
1121349	c	Comamonas composti DSM 21721	13	14
1223521	SAMD00018641	Comamonas granuli NBRC 101663	23	22
225992	SAMN06562982	Comamonas kerstersii	25	24
1660095	SAMN03652438	Comamonas sp. SCN 65-56	9	8
673548	SAMD00019660	Comamonas terrae	24	25	PAB
1219032	SAMD00018640	Comamonas terrigena NBRC 13299	35	32
688245	SAMN02603356	Comamonas testosteroni CNB-2	19	19
469383	SAMN00002582	Conexibacter woesei DSM 14684	8	8
1283299	SAMN02440675	Conexibacter woesei Iso977N	19	13
1881059	SAMN05428963	Consotaella salsifontis	22	19
1896998	SAMN05717263	Coprococcus sp. CAG:131-related_45_246	4	3
1259795	SAMN02440465	Coprothermobacter platensis DSM 11748	3	3
309798	SAMN02603927	Coprothermobacter proteolyticus DSM 5265	3	3
583355	SAMN02598501	Coraliomargarita akajimensis DSM 45221	1	1
1262865	PRJEB825	Coraliomargarita sp. CAG:312	4	4
1144275	SAMN02603593	Corallococcus coralloides DSM 2259	21	15
1927122	SAMD00069265	Coriobacteriaceae bacterium EMTCatB1	4	1
1354337	SAMN04870322	Cosenzaea myxofaciens ATCC 19692	8	8
1452487	SAMN04386424	Crenobacter luteus	23	20
1880899	SAMN05420754	Crenothrix sp. D3	1	1
1437425	SAMEA3139101	Criblamydia sequanensis CRIB-18	3	3
1871336	SAMN05363827	Criibacterium bergeronii	12	12
1173022	SAMN02261349	Crinalium epipsammum PCC 9333	14	27
43989	SAMN02604312	Crocosphaera subtropica ATCC 51142	5	8
1073999	SAMN03938712	Cronobacter condimenti 1330	25	26
1159613	SAMN03938713	Cronobacter muytjensii ATCC 51329	22	23
28141	SAMN03371468	Cronobacter sakazakii	21	22
386301	SAMN05216282	Cryobacterium psychrotolerans	1	1
134849	SAMN05443668	Cryptosporangium aurantiacum	21	22
422296	SAMN02441550	Cucumibacter marinus DSM 18995	8	6
68895	SAMN03263054	Cupriavidus basilensis	25	24	PAB
68895	SAMD00023459	Cupriavidus basilensis	22	18	PAB
1267562	SAMN02665997	Cupriavidus gilardii CR3	13	11	PAB
266264	SAMN02598450	Cupriavidus metallidurans CH34	2	2
1796606	SAMN04566111	Cupriavidus nantongensis	13	12
106590	SAMN05862088	Cupriavidus necator	18	17	PAB		S
1349762	SAMD00046921	Cupriavidus oxalaticus NBRC 13593	12	11	PAB
82633	SAMD00023460	Cupriavidus pauculus	18	18
264198	SAMN02598255	Cupriavidus pinatubonensis JMP134	21	17
1217718	SAMN02471864	Cupriavidus sp. BIS7	18	15
1539142	SAMN03261525	Cupriavidus sp. IDO	17	15
1855314	SAMN05216322	Cupriavidus sp. OV096	18	19	PAB
876364	SAMN05904705	Cupriavidus sp. USMAA2-4	21	19
1855315	SAMN05216345	Cupriavidus sp. YR651	19	19	PAB
1349763	SAMD00047220	Curvibacter delicatus NBRC 14919	25	22
1265504	SAMN02440482	Curvibacter lanceolatus ATCC 14669	56	47
1797746	SAMN04314158	Curvibacter sp. GWA2_63_95	24	23
1797747	SAMN04314114	Curvibacter sp. GWA2_64_110	19	17
1714344	SAMN04044569	Curvibacter sp. PAE-UM	21	21
755178	SAMN02261329	Cyanobacterium aponinum PCC 10605	5	8
1173021	SAMN02261344	cyanobacterium PCC 7702	4	12
1562720	SAMN04633587	Cyanobacterium sp. IPPAS B-1200	4	6
292563	SAMN02232010	Cyanobacterium stanieri PCC 7202	4	6
395961	SAMN00000655	Cyanothece sp. PCC 7425	5	4
1284675	SAMN04858324	Cycloclasticus sp. symbiont of Bathymodiolus heckerae	5	5
1840537	SAMN04858326	Cycloclasticus sp. symbiont of Poecilosclerida sp. M	1	0
533240	SAMN05182239	Cylindrospermopsis raciborskii CS-505	1	0
56107	SAMN02261342	Cylindrospermum stagnale PCC 7417	3	6
83449	SAMN06011414	Cystobacter ferrugineus	30	18
13035	SAMN02261331	Dactylococcopsis salina PCC 8305	1	0
35754	SAMN02645310	Dactylosporangium aurantiacum	22	20
1121374	SAMN02440427	Dasania marina DSM 21967	8	6
1304883	SAMN02584944	Dechloromonas agitata is5	27	23
159087	SAMN02598546	Dechloromonas aromatica RCB	26	22
281362	SAMN04317214	Dechloromonas denitrificans	30	29
1121375	SAMN02952992	Deefgea rivuli DSM 18356	23	25
639282	SAMD00060965	Deferribacter desulfuricans SSM1	11	10
1674894	SAMN03837529	Deferribacterales bacterium Deferri_01	28	25
1125863	SAMN02584914	Deferrisoma camini S3R1	20	12
1335048	SAMN03956960	Defluviimonas alba	5	4
1473580	SAMN03165200	Defluviitalea phaphyphila	12	7
1006576	SAMEA3139667	Defluviitoga tunisiensis	10	9
1131462	SAMN01141377	Dehalobacter sp. CF	7	2
1035308	SAMN02256502	Dehalobacter sp. FTH1	9	1
1768108	SAMN04325383	Deinococcus actinosclerus	1	1
684949	SAMN02441593	Deinococcus ficus	2	2	PAB
249408	SAMN06013988	Deinococcus marmoris	2	2
1121381	SAMN02841164	Deinococcus marmoris DSM 12784	2	2
1121382	SAMN02746038	Deinococcus misasensis DSM 22328	1	0
937777	SAMN02261392	Deinococcus peraridilitoris DSM 19664	2	2
926554	SAMN02584908	Deinococcus pimensis DSM 21231	1	1
243230	SAMN02603976	Deinococcus radiodurans R1	3	3
856736	SAMN04488058	Deinococcus reticulitermitis	3	3
1736338	SAMN04151728	Deinococcus sp. Leaf326	2	2	PAB
1938608	SAMN06263771	Deinococcus sp. LM3	2	0
1288484	SAMN02470573	Deinococcus wulumuqiensis R12	2	1
80866	SAMN04116731	Delftia acidovorans	31	31	PAB
1775672	SAMN04330442	delta proteobacterium ML8_D	2	2
1775673	SAMN04330450	delta proteobacterium MLS_D	8	6
1805121	SAMN04327890	Deltaproteobacteria bacterium 13_1_40CM_4_68_19	4	1
1805127	SAMN04328283	Deltaproteobacteria bacterium CG2_30_66_27	3	2
1797804	SAMN04314110	Deltaproteobacteria bacterium GWA2_43_19	9	8
1797805	SAMN04314169	Deltaproteobacteria bacterium GWA2_45_12	1	1
1797808	SAMN04314173	Deltaproteobacteria bacterium GWA2_54_12	9	7
1797809	SAMN04314175	Deltaproteobacteria bacterium GWA2_55_10	6	2
1797814	SAMN04313920	Deltaproteobacteria bacterium GWB2_55_19	12	9
1797816	SAMN04314194	Deltaproteobacteria bacterium GWC2_42_11	2	1
1797818	SAMN04316215	Deltaproteobacteria bacterium GWC2_55_46	11	9
1797824	SAMN04314143	Deltaproteobacteria bacterium GWF2_42_12	4	2
1918507	SAMN06018735	Deltaproteobacteria bacterium Phox-21	4	2
1797825	SAMN04314000	Deltaproteobacteria bacterium RBG_13_43_22	8	7
1797832	SAMN04314001	Deltaproteobacteria bacterium RBG_13_58_19	7	7
1797834	SAMN04313688	Deltaproteobacteria bacterium RBG_13_61_14	7	1
1797894	SAMN04315778	Deltaproteobacteria bacterium RIFCSPLOWO2_12_FULL_60_19	2	2
1797902	SAMN04314632	Deltaproteobacteria bacterium RIFOXYD12_FULL_50_9	19	18
1797903	SAMN04314641	Deltaproteobacteria bacterium RIFOXYD12_FULL_53_23	6	6
1797904	SAMN04314626	Deltaproteobacteria bacterium RIFOXYD12_FULL_55_16	6	4
1797905	SAMN04314633	Deltaproteobacteria bacterium RIFOXYD12_FULL_56_24	10	10
1797906	SAMN04314642	Deltaproteobacteria bacterium RIFOXYD12_FULL_57_12	9	7
1703398	SAMN03994161	Deltaproteobacteria bacterium SG8_13	1	1
1742866	SAMN03267311	Deltaproteobacteria bacterium tcs-42	7	6
327095	SAMD00022562	Demequina aestuarii	2	2
577470	SAMD00022568	Demequina salsinemoris	10	7
1570343	SAMD00022844	Demequina sp. NBRC 110054	11	8
146817	SAMN04488502	Dendrosporobacter quercicolus	22	19
522772	SAMN02598464	Denitrovibrio acetiphilus DSM 12809	29	30
1121387	SAMN02440871	Dermatophilus congolensis DSM 44180 = NBRC 105199	11	11
1121388	SAMN02440752	Derxia gummosa DSM 723	27	23
764842	SAMN06167564	Derxia lacustris	28	22
82801	SAMN04488506	Desemzia incerta	3	3
1781255	SAMN05788062	Desertifilum sp. IPPAS B-1220	8	6
1650662	SAMEA3538358	Desnuesiella massiliensis	27	20
1121390	SAMN02746041	Desulfacinum hydrothermale DSM 13146	9	9
1121391	SAMN02745206	Desulfacinum infernum DSM 9756	12	14
1121422	SAMN02440796	Desulfallas alcoholivorax DSM 16058	17	11
341036	SAMN05660649	Desulfallas arcticus	23	14
39060	SAMN05660706	Desulfallas geothermicus	13	8
767817	SAMN02598540	Desulfallas gibsoniae DSM 7213	14	11
1246637	SAMEA100367668	Desulfamplus magnetovallimortis	27	23
644282	SAMN02598521	Desulfarculus baarsii DSM 2075	25	24
439235	SAMN00000039	Desulfatibacillum alkenivorans AK-01	21	23
1121393	SAMN02745216	Desulfatibacillum alkenivorans DSM 16219	27	30
1121394	SAMN02440872	Desulfatirhabdium butyrativorans DSM 18734	12	9
1629708	SAMN03400142	Desulfatitalea sp. BRH_c12	2	2
1185843	SAMD00039863	Desulfatitalea tepidiphila	12	12
1304884	SAMN02953000	Desulfitibacter alkalitolerans DSM 16504	10	5
1734395	SAMN04126953	Desulfitibacter sp. BRH_c19	10	3
1121395	SAMN02745215	Desulfitobacterium chlororespirans DSM 11544	43	30
756499	SAMN02261389	Desulfitobacterium dehalogenans ATCC 51507	29	23
871963	SAMN02232012	Desulfitobacterium dichloroeliminans LMG P-21439	14	11
272564	SAMN02598433	Desulfitobacterium hafniense DCB-2	41	27
871968	SAMN02261393	Desulfitobacterium metallireducens DSM 15288	16	14
1940691	SAMN06282502	Desulfobacca sp. 4484_104	2	1
1121396	SAMN02441374	Desulfobacter curvatus DSM 3379	26	27
879212	SAMN02261381	Desulfobacter postgatei 2ac9	6	6
1121398	SAMN02691716	Desulfobacter vibrioformis DSM 8776	26	31
1971629	SAMN06628302	Desulfobacteraceae bacterium 4572_123	1	0
1971627	SAMN06628329	Desulfobacteraceae bacterium 4572_35.1	11	8
1805128	SAMN04328281	Desulfobacteraceae bacterium CG2_30_51_40	5	6
1735114	SAMN04103539	Desulfobacteraceae bacterium RAAP-1	11	8
1805129	SAMN04328284	Desulfobacterales bacterium CG2_30_60_27	6	7
1797913	SAMN04313902	Desulfobacterales bacterium GWB2_56_26	16	14
1797914	SAMN04314398	Desulfobacterales bacterium RIFOXYA12_FULL_46_15	24	21
1703400	SAMN03994171	Desulfobacterales bacterium SG8_35	1	1
177437	SAMN02603282	Desulfobacterium autotrophicum HRM2	13	10
1121400	SAMN02746065	Desulfobacterium vacuolatum DSM 3385	4	3
90732	SAMN04487931	Desulfobacula phenolica	29	30
1797911	SAMN04316173	Desulfobacula sp. RIFOXYA12_FULL_46_16	3	2
1232437	SAMN02692668	Desulfobacula sp. TS	13	12
1629713	SAMN03400143	Desulfobulbaceae bacterium BRH_c16a	14	18
1920419	SAMN05991844	Desulfobulbaceae bacterium DB1	17	19
1121402	SAMN02743974	Desulfobulbus elongatus DSM 2908	12	13
1121404	SAMN02441536	Desulfobulbus mediterraneus DSM 13871	13	18
577650	SAMN00713581	Desulfobulbus propionicus DSM 2032	18	22
1536652	SAMN02991556	Desulfobulbus sp. Tol-SR	2	2
1167006	SAMN02602964	Desulfocapsa sulfexigens DSM 10523	11	16
96561	SAMN00623035	Desulfococcus oleovorans Hxd3	11	5
1968522	SAMN06561839	Desulfococcus sp. 4484_241	5	4
690850	SAMN00713616	Desulfocurvibacter africanus subsp. africanus str. Walvis Bay	32	37
1121406	SAMN02584926	Desulfocurvus vexinensis DSM 17965	21	19
485916	SAMN02598455	Desulfofarcimen acetoxidans DSM 771	17	13
760568	SAMN00713629	Desulfofundulus kuznetsovii DSM 6115	14	13
1121430	SAMN02743376	Desulfofundulus thermocisternus DSM 10259	8	7
1121432	SAMN02745219	Desulfofundulus thermosubterraneus DSM 16057	16	12
1121409	SAMN02745124	Desulfofustis glycolicus DSM 9705	11	15
485915	SAMN02598459	Desulfohalobium retbaense DSM 5692	9	12
1121423	SAMN02745670	Desulfohalotomaculum alkaliphilum DSM 12257	11	9
1307759	SAMN02744827	Desulfohalovibrio reitneri	19	23
419481	SAMN05216233	Desulfoluna spongiiphila	40	41
52560	SAMN04488082	Desulfomicrobium apsheronum	18	16
525897	SAMN00002602	Desulfomicrobium baculatum DSM 4028	18	16
1121411	SAMN02440873	Desulfomicrobium escambiense DSM 10707	17	13
52561	SAMN05421830	Desulfomicrobium norvegicum	26	22
888061	SAMN04435861	Desulfomicrobium orale DSM 12838	4	5
706587	SAMN02232013	Desulfomonile tiedjei DSM 6799	7	9
1121413	SAMN02743346	Desulfonatronovibrio hydrogenovorans DSM 9292	16	13
698827	SAMN03351824	Desulfonatronovibrio magnus	17	15
935942	SAMN02584911	Desulfonatronum lacustre DSM 10312	20	18
617001	SAMN03351823	Desulfonatronum thioautotrophicum	13	15
159290	SAMN02886980	Desulfonatronum thiodismutans	19	20
617002	SAMN05660653	Desulfonatronum thiosulfatophilum	12	12
1635258	SAMN03445116	Desulfonauticus sp. 38_4375	9	8
1379281	SAMN02212367	Desulfonauticus sp. A7A	8	5
206665	SAMN04488516	Desulfonauticus submarinus	11	12
656914	SAMN00017405	Desulfonispora thiosulfatigenes DSM 11270	17	16
1121416	SAMN02745220	Desulfopila aestuarii DSM 18488	29	32
1592317	SAMD00052800	Desulfoplanes formicivorans	9	12
1304885	SAMN02440640	Desulforegula conservatrix Mb1Pa	28	26
933262	SAMN02441126	Desulfosarcina sp. BuS5	7	6
1265505	SAMN02440566	Desulfospira joergensenii DSM 10085	35	39
476652	SAMN03754342	Desulfosporosinus acididurans	29	24
646529	SAMN02232014	Desulfosporosinus acidiphilus SJ4	27	18
1121419	SAMN05443529	Desulfosporosinus hippei DSM 8344	31	24
1121420	SAMN02746098	Desulfosporosinus lacus DSM 15449	33	24
768704	SAMN02261405	Desulfosporosinus meridiei DSM 13257	33	28
768706	SAMN02261424	Desulfosporosinus orientis DSM 765	35	22
1633135	SAMN05356743	Desulfosporosinus sp. BG	12	10
1531958	SAMN02953445	Desulfosporosinus sp. BICA1-9	31	15
1888891	SAMN05892169	Desulfosporosinus sp. OL	20	11
768710	SAMN02261386	Desulfosporosinus youngiae DSM 17734	38	30
177439	SAMEA3138217	Desulfotalea psychrophila LSv54	21	27
1304886	SAMN02440581	Desulfotignum balticum DSM 7044	2	2
1121421	SAMN02745123	Desulfotomaculum aeronauticum DSM 10349	38	35
1838280	SAMN04875414	Desulfotomaculum copahuensis	10	5
1833852	SAMN06311225	Desulfotomaculum ferrireducens	26	23
1121428	SAMEA2272113	Desulfotomaculum hydrothermale Lam5 = DSM 18033	19	18
868595	SAMN00713626	Desulfotomaculum nigrificans CO-1-SRB	11	9
1121429	SAMN02745133	Desulfotomaculum putei DSM 12395	11	9
349161	SAMN02598304	Desulfotomaculum reducens MI-1	24	12
696281	SAMN00713633	Desulfotomaculum ruminis DSM 2154	27	21
1635262	SAMN03445153	Desulfotomaculum sp. 46_296	1	2
207559	SAMN02598492	Desulfovibrio alaskensis G20	30	34
1121438	SAMN02841169	Desulfovibrio alcoholivorans DSM 5433	46	50
1121439	SAMN02207451	Desulfovibrio alkalitolerans DSM 16529	20	19
1121440	SAMN02440804	Desulfovibrio aminophilus DSM 12254	21	24
1121441	SAMN02440625	Desulfovibrio bastinii DSM 16055	33	39
1121442	SAMN02745702	Desulfovibrio bizertensis DSM 18034	14	17
1294020	SAMD00000426	Desulfovibrio brasiliensis JCM 12178	38	38
644968	SAMN02256536	Desulfovibrio carbinoliphilus subsp. oakridgensis	31	34
1304872	SAMN02584937	Desulfovibrio cf. magneticus IFRC170	27	27
1121443	SAMN02440626	Desulfovibrio cuneatus DSM 11391	14	14
117209	SAMN04041570	Desulfovibrio dechloracetivorans	39	46
876	SAMN05660830	Desulfovibrio desulfuricans	22	25
525146	SAMN00001882	Desulfovibrio desulfuricans ATCC 27774	19	22
1121445	SAMN02440572	Desulfovibrio desulfuricans DSM 642	41	42
641491	SAMN02232015	Desulfovibrio desulfuricans ND132	20	24
44742	SAMN04435860	Desulfovibrio fairfieldensis	37	38
246191	SAMN05660337	Desulfovibrio ferrireducens	26	30
1121447	SAMN02745701	Desulfovibrio frigidus DSM 17176	33	38
596151	SAMN00103625	Desulfovibrio fructosivorans JJ	36	36
1121448	SAMN02603429	Desulfovibrio gigas DSM 1382 = ATCC 19364	30	31
1519643	SAMN06295933	Desulfovibrio gilichinskyi	37	46
1121449	SAMN02745704	Desulfovibrio gracilis DSM 16080	22	23
1121451	SAMEA2272440	Desulfovibrio hydrothermalis AM13 = DSM 14728	30	38
1121453	SAMN02441548	Desulfovibrio inopinatus DSM 10711	44	52
571438	SAMN05192586	Desulfovibrio legallii	19	19
1121455	SAMN02745728	Desulfovibrio litoralis DSM 11393	12	11
1121456	SAMN02441247	Desulfovibrio longus DSM 6739	24	24
573370	SAMD00060954	Desulfovibrio magneticus RS-1	58	62
1121459	SAMN02441051	Desulfovibrio oxyclinae DSM 11498	26	30
1121462	SAMN02441200	Desulfovibrio putealis DSM 16056	46	43
526222	SAMN00001870	Desulfovibrio salexigens DSM 2638	46	53
298701	SAMN02471586	Desulfovibrio sp. A2	40	45
1844708	SAMN05892218	Desulfovibrio sp. DV	51	53
1562888	SAMN03121506	Desulfovibrio sp. TomC	41	48
596152	SAMN02261362	Desulfovibrio sp. U5L	35	39
941449	SAMN02207452	Desulfovibrio sp. X2	32	34
573059	SAMN00002688	Desulfovibrio vulgaris RCH1	29	33
883	SAMN00000799	Desulfovibrio vulgaris str. 'Miyazaki F'	40	46
1121467	SAMN02441537	Desulfovibrio zosterae DSM 11974	35	41
1805130	SAMN04328205	Desulfovibrionaceae bacterium CG1_02_65_16	20	22
1797915	SAMN04314172	Desulfovibrionales bacterium GWA2_65_9	14	16
1121468	SAMN02440614	Desulfovirgula thermocuniculi DSM 16036	13	7
694431	SAMN02769651	Desulfurella acetivorans A63	8	4
1562698	SAMN05511439	Desulfurella amilsii	7	2
766136	SAMN05731213	Desulfuribacillus alkaliarsenatis	26	22
1390249	SAMN05771867	Desulfuribacillus stibiiarsenatis	22	19
653733	SAMN02232016	Desulfurispirillum indicum S5	28	22
1121472	SAMN02440407	Desulfurispora thermophila DSM 16022	18	11
589865	SAMN02598502	Desulfurivibrio alkaliphilus AHT 2	13	14
1914305	SAMN05954263	Desulfurobacterium indicum	2	1
1158318	SAMN02440891	Desulfurobacterium sp. TC5-1	2	1
868864	SAMN00713591	Desulfurobacterium thermolithotrophum DSM 11699	3	2
1801896	SAMN04313905	Desulfuromonadaceae bacterium GWC2_58_13	15	14
1797916	SAMN04314126	Desulfuromonadales bacterium GWC2_61_20	10	8
1797917	SAMN04313904	Desulfuromonadales bacterium GWD2_54_10	7	6
1603606	SAMN03287929	Desulfuromonas soudanensis	15	13
1823759	SAMN04590833	Desulfuromonas sp. DDH964	10	7
1232410	SAMN02469593	Desulfuromonas sp. TF	7	5
57664	SAMN05661003	Desulfuromonas thiophila	13	12
37625	SAMN05660420	Desulfuromusa kysingii	11	11
555088	SAMN02441789	Dethiobacter alkaliphilus AHT 1	8	2
1429043	SAMN02419822	Dethiosulfatarculus sandiegensis	30	28
469381	SAMN02441810	Dethiosulfovibrio peptidovorans DSM 11002	16	14
561720	SAMN06275492	Dethiosulfovibrio salsuginis	28	31
429727	SAMN03383426	Devosia chinhatensis	9	8
429728	SAMN05216456	Devosia crocina	12	14
1770058	SAMN04413744	Devosia elaeis	10	8	PAB
665118	SAMN02983003	Devosia enhydra	3	5
1293439	SAMN03448481	Devosia epidermidihirudinis	4	5
443610	SAMN03383337	Devosia geojensis	5	3
1121477	SAMN02745223	Devosia limi DSM 17137	13	15
728005	SAMN04488059	Devosia psychrophila	13	10
46914	SAMN02983206	Devosia riboflavina	5	4
361041	SAMN03431281	Devosia soli	11	9	PAB
1535287	SAMN02983205	Devosia sp. 17-2-E-8	2	1
1895751	SAMN05660593	Devosia sp. 63-57	14	13
1895752	SAMN05660596	Devosia sp. 66-14	10	8
1895753	SAMN05660594	Devosia sp. 66-22	8	6
1895754	SAMN05660595	Devosia sp. 67-54	7	6
1736675	SAMN04156589	Devosia sp. A16	9	8
1643450	SAMN03487588	Devosia sp. H5989	11	5
1502724	SAMN02798393	Devosia sp. LC5	7	6
1736374	SAMN04151764	Devosia sp. Leaf420	25	27	PAB
1736531	SAMN04155800	Devosia sp. Root413D1	11	10	PAB
1736537	SAMN04155806	Devosia sp. Root436	11	8	PAB
1736575	SAMN04155844	Devosia sp. Root635	12	10	PAB
1736587	SAMN04155856	Devosia sp. Root685	13	14	PAB
1881030	SAMN05428969	Devosia sp. YR412	17	15	PAB
680496	SAMN03165360	Diaphorobacter sp. J5-51	12	12
246195	SAMN02603972	Dichelobacter nodosus VCS1703A	1	0
561229	SAMN02598480	Dickeya chrysanthemi Ech1591	42	43	PAB	P
198628	SAMN02603422	Dickeya dadantii 3937	47	48	PAB	P
1223570	SAMN02470097	Dickeya dianthicola NCPPB 3534	42	41	PAB	P
579405	SAMN02598494	Dickeya paradisiaca Ech703	42	43	PAB	P
568768	SAMN02470100	Dickeya poaceiphila	42	38	PAB	P
1089444	SAMN03067133	Dickeya solani	47	47	PAB	P
1225785	SAMN02470098	Dickeya sp. DW 0440	39	38	PAB	P
590409	SAMN02598506	Dickeya zeae Ech586	48	47	PAB	P
1156395	SAMN05251087	Dissulfuribacter thermophilus	5	6
578942	SAMN05216289	Dokdonella immobilis	1	1
1300342	SAMN04631807	Dokdonella koreensis DS-123	1	1
398007	SAMN02471998	Dolichospermum circinale AWQC131C	2	1
29332	SAMN04357284	Domibacillus aminovorans	8	5
1714264	SAMN06134631	Domibacillus antri	22	15
1017273	SAMN05443094	Domibacillus enclensis	19	17
1714355	SAMN06134625	Domibacillus epiphyticus	22	18
1437523	SAMN03406600	Domibacillus indicus	22	18
1714016	SAMN05255235	Domibacillus iocasae	18	13
1714354	SAMN05946062	Domibacillus mangrovi	21	17
1071054	SAMN03406599	Domibacillus robiginosus	21	16
1587527	SAMN03406598	Domibacillus tundrae	19	15
393278	SAMN05421764	Donghicola eburneus	17	6
1380391	SAMN02743967	Dongia sp. URHE0060	21	16
1235798	SAMN01731000	Dorea sp. 5-2	10	8
658665	SAMN00103276	Dorea sp. D27	4	4
1862672	SAMN06008016	Dubosiella newyorkensis	1	0
551987	SAMN05192549	Duganella sacchari	45	43	PAB
1855289	SAMN05216319	Duganella sp. CF402	52	50	PAB
1884368	SAMN05518865	Duganella sp. CF458	27	27	PAB
1881038	SAMN05428959	Duganella sp. CF517	43	45	PAB
1736266	SAMN04151646	Duganella sp. Leaf126	35	38	PAB
1881039	SAMN05428973	Duganella sp. OV510	49	46	PAB
1736471	SAMN04155740	Duganella sp. Root1480D1	26	27	PAB
1736518	SAMN04155787	Duganella sp. Root336D2	26	26	PAB
1261617	SAMN02441676	Duganella zoogloeoides ATCC 25935	50	49
651661	SAMN05660293	Dyadobacter psychrophilus	1	1
1234364	SAMN02470943	Dyella ginsengisoli LA-4	14	12
1217721	SAMN02899689	Dyella japonica A8	7	6
1440762	SAMN02894429	Dyella japonica DSM 16301	8	7
1379159	SAMN02673293	Dyella jiangningensis	9	8
1379159	SAMN04487785	Dyella jiangningensis	8	7
500610	SAMN02799615	Dyella marensis	4	2
1855292	SAMN05216570	Dyella sp. OK004	4	2
445710	SAMN04433089	Dyella thiooxydans	13	12	PAB
867345	SAMN05421693	Ectothiorhodospira magna	19	13
1396821	SAMN05444515	Ectothiorhodospira marina	18	13
195064	SAMN05421721	Ectothiorhodospira mobilis	12	10
1442136	SAMN03795182	Ectothiorhodospira sp. BSL-9	10	8
519989	SAMN02471617	Ectothiorhodospira sp. PHS-1	12	10
1852620	SAMN04939354	Ectothiorhodospiraceae bacterium BBD 1991-15	4	8
93378	SAMN05240577	Edwardsiella hoshinae	6	6
67780	SAMN06637964	Edwardsiella ictaluri	8	8
636	SAMN03579666	Edwardsiella tarda	10	10
1120973	SAMN02441735	Effusibacillus pohliae DSM 22757	8	4
84112	SAMN06853954	Eggerthella lenta	1	1
502558	SAMD00060993	Eggerthella sp. YY7918	1	1
1121861	SAMN02441332	Elioraea tepidiphila DSM 17972	10	6
1797922	SAMN04313849	Elusimicrobia bacterium GWA2_56_46	4	3
1797923	SAMN04313856	Elusimicrobia bacterium GWA2_61_42	1	1
1797940	SAMN04313709	Elusimicrobia bacterium RBG_16_66_12	1	1
1797959	SAMN04314372	Elusimicrobia bacterium RIFOXYA2_FULL_47_53	4	3
1797967	SAMN04314418	Elusimicrobia bacterium RIFOXYB2_FULL_48_7	1	1
1797968	SAMN04314414	Elusimicrobia bacterium RIFOXYB2_FULL_49_7	2	3
1797969	SAMN04314435	Elusimicrobia bacterium RIFOXYB2_FULL_50_12	4	1
[truncated: 3,768 more rows]
