# Supplementary material for: Prevalence and Specificity of Chemoreceptor Profiles in Plant-Associated Bacteria
Source: mSystems. 2021 Sep 21;6(5):e00951-21. doi: 10.1128/mSystems.00951-21 (PMC8547431; doi:10.1128/mSystems.00951-21)
Supplement: DATA SET S4 [file msystems.00951-21-sd004.xlsx]

## Sheet: Sorted by TaxId
Data Set S4. List of all CRs identified in 5,546 species-representative genomes obtained from the proGenomes2 database indicating their cluster classification, and the amino acid coordinates for their predicted domains.
TaxId	Biosample	Protein accession	Structural formula. Coordinates: ('Protein domain', ['first amino acid position','last amino acid position'])	LBD domain	Cluster no.
53406	SAMN05421553	SAMN05421553_0351	('TM1', ['10', '32']), ('dCache_1', ['54', '332']), ('TM2', ['361', '383']), ('HAMP', ['378', '430']), ('MCPsignal', ['494', '677'])
				dCache_1	109
53406	SAMN05421553	SAMN05421553_0564	('TM1', ['7', '29']), ('dCache_1', ['33', '284']), ('TM2', ['299', '321']), ('HAMP', ['320', '373']), ('MCPsignal', ['462', '619'])
				dCache_1	57
53406	SAMN05421553	SAMN05421553_0671	('TM1', ['5', '27']), ('TM2', ['213', '235']), ('MCPsignal', ['378', '532'])
				UNKNOWN	239
53406	SAMN05421553	SAMN05421553_0725	('TM1', ['12', '34']), ('TM2', ['290', '312']), ('HAMP', ['310', '363']), ('MCPsignal', ['413', '606'])
				UNKNOWN	48
53406	SAMN05421553	SAMN05421553_1092	('TM1', ['10', '29']), ('TM2', ['230', '249']), ('MCPsignal', ['364', '547'])
				UNKNOWN	71
53406	SAMN05421553	SAMN05421553_1209	('4HB_MCP_1', ['5', '184']), ('TM1', ['10', '32']), ('TM2', ['191', '213']), ('HAMP', ['208', '258']), ('MCPsignal', ['325', '506'])
				4HB_MCP_1	12
53406	SAMN05421553	SAMN05421553_1579	('TM1', ['13', '35']), ('MCPsignal', ['137', '315'])
53406	SAMN05421553	SAMN05421553_1745	('TM1', ['73', '92']), ('MCPsignal', ['235', '391'])
				UNKNOWN	2719
53406	SAMN05421553	SAMN05421553_1765	('TM1', ['20', '39']), ('TM2', ['326', '348']), ('MCPsignal', ['460', '640'])
				UNKNOWN	132
53406	SAMN05421553	SAMN05421553_2243	('TM1', ['15', '37']), ('PilJ', ['39', '148']), ('TM2', ['310', '332']), ('MCPsignal', ['459', '642'])
				PilJ	23
53406	SAMN05421553	SAMN05421553_2260	('MCPsignal', ['1', '101'])
53406	SAMN05421553	SAMN05421553_2269	('TM1', ['12', '34']), ('MCPsignal', ['171', '317'])
53406	SAMN05421553	SAMN05421553_2412	('TM1', ['10', '29']), ('dCache_1', ['37', '255']), ('TM2', ['275', '297']), ('HAMP', ['292', '344']), ('MCPsignal', ['408', '590'])
				dCache_1	213
53406	SAMN05421553	SAMN05421553_2851	('TM1', ['10', '32']), ('TM2', ['188', '210']), ('HAMP', ['209', '251']), ('MCPsignal', ['325', '507'])
				UNKNOWN	11
53406	SAMN05421553	SAMN05421553_3138	('TM1', ['10', '29']), ('TM2', ['152', '174']), ('HAMP', ['175', '227']), ('MCPsignal', ['309', '473'])
				UNKNOWN	976
53406	SAMN05421553	SAMN05421553_3689	('TM1', ['20', '42']), ('TM2', ['51', '73']), ('TM3', ['77', '99']), ('TM4', ['106', '128']), ('MCPsignal', ['286', '443'])
53406	SAMN05421553	SAMN05421553_3922	('PAS_3', ['31', '114']), ('MCPsignal', ['320', '487'])
				PAS_3	3
53406	SAMN05421553	SAMN05421553_3995	('TM1', ['18', '40']), ('TM2', ['303', '325']), ('HAMP', ['324', '374']), ('MCPsignal', ['467', '620'])
				UNKNOWN	91
53406	SAMN05421553	SAMN05421553_4107	('TM1', ['15', '35']), ('TM2', ['140', '162']), ('HAMP', ['155', '203']), ('MCPsignal', ['299', '455'])
				UNKNOWN	366
53406	SAMN05421553	SAMN05421553_4158	('TM1', ['10', '32']), ('sCache_2', ['48', '195']), ('TM2', ['202', '224']), ('HAMP', ['224', '276']), ('MCPsignal', ['341', '521'])
				sCache_2	69
53406	SAMN05421553	SAMN05421553_4260	('TM1', ['13', '32']), ('sCache_2', ['42', '188']), ('TM2', ['194', '216']), ('HAMP', ['210', '263']), ('MCPsignal', ['331', '511'])
				sCache_2	4
53406	SAMN05421553	SAMN05421553_4386	('PAS_3', ['31', '114']), ('TM1', ['154', '176']), ('MCPsignal', ['322', '487'])
				PAS_3	2
1583099	SAMN03263616	GCA_000963005_01233	('TM1', ['15', '37']), ('CHASE3', ['41', '177']), ('TM2', ['190', '208']), ('HAMP_N3', ['306', '347']), ('MCPsignal', ['503', '657'])
				CHASE3	694
1583099	SAMN03263616	GCA_000963005_01234	('TM1', ['10', '32']), ('CHASE3', ['41', '176']), ('TM2', ['188', '207']), ('HAMP', ['208', '258']), ('HAMP_N3', ['306', '347']), ('MCPsignal', ['503', '658'])
				CHASE3	13
1583099	SAMN03263616	GCA_000963005_01249	('4HB_MCP_1', ['6', '185']), ('TM1', ['13', '35']), ('TM2', ['189', '211']), ('HAMP', ['213', '261']), ('PAS_8', ['276', '309']), ('MCPsignal', ['550', '705'])
				4HB_MCP_1	150
				PAS_8	462
1583099	SAMN03263616	GCA_000963005_01253	('TM1', ['45', '67']), ('HAMP', ['341', '389']), ('HAMP_N3', ['436', '477']), ('MCPsignal', ['633', '787'])
				UNKNOWN	4457
1583099	SAMN03263616	GCA_000963005_01254	('4HB_MCP_1', ['9', '184']), ('TM1', ['15', '37']), ('TM2', ['195', '214']), ('HAMP', ['213', '264']), ('HAMP_N3', ['314', '351']), ('MCPsignal', ['508', '662'])
				4HB_MCP_1	1200
1583099	SAMN03263616	GCA_000963005_01327	('TM1', ['5', '27']), ('TM2', ['31', '53']), ('MCPsignal', ['142', '307'])
1583099	SAMN03263616	GCA_000963005_01761	('TM1', ['12', '34']), ('CHASE3', ['43', '177']), ('HAMP_N3', ['308', '349']), ('MCPsignal', ['505', '660'])
				CHASE3	13
1583099	SAMN03263616	GCA_000963005_01988	('4HB_MCP_1', ['9', '185']), ('TM1', ['15', '37']), ('TM2', ['193', '212']), ('HAMP', ['211', '262']), ('HAMP_N3', ['310', '351']), ('MCPsignal', ['507', '661'])
				4HB_MCP_1	784
1583099	SAMN03263616	GCA_000963005_01989	('4HB_MCP_1', ['9', '185']), ('TM1', ['15', '37']), ('TM2', ['194', '213']), ('HAMP', ['212', '263']), ('HAMP_N3', ['311', '352']), ('MCPsignal', ['508', '555'])
				4HB_MCP_1	273
1583099	SAMN03263616	GCA_000963005_02088	('TM1', ['20', '39']), ('TM2', ['307', '329']), ('MCPsignal', ['459', '642'])
				UNKNOWN	155
1583099	SAMN03263616	GCA_000963005_02237	('MCPsignal', ['252', '403'])
1583099	SAMN03263616	GCA_000963005_02991	('4HB_MCP_1', ['6', '185']), ('TM1', ['10', '32']), ('TM2', ['192', '214']), ('HAMP', ['213', '265']), ('HAMP_N3', ['314', '353']), ('MCPsignal', ['510', '664'])
				4HB_MCP_1	10
29447	SAMN03263614	GCA_000963115_00600	('TM1', ['20', '42']), ('sCache_2', ['48', '191']), ('TM2', ['197', '219']), ('HAMP', ['215', '267']), ('HAMP_N3', ['316', '354']), ('MCPsignal', ['515', '664'])
				sCache_2	75
29447	SAMN03263614	GCA_000963115_00809	('MCPsignal', ['252', '403'])
29447	SAMN03263614	GCA_000963115_01443	('4HB_MCP_1', ['6', '186']), ('TM1', ['13', '35']), ('TM2', ['189', '211']), ('HAMP', ['213', '262']), ('PAS_8', ['276', '316']), ('MCPsignal', ['550', '705'])
				4HB_MCP_1	150
				PAS_8	462
29447	SAMN03263614	GCA_000963115_01447	('TM1', ['32', '54']), ('TM2', ['304', '326']), ('HAMP', ['328', '376']), ('HAMP_N3', ['423', '464']), ('MCPsignal', ['620', '774'])
				UNKNOWN	846
29447	SAMN03263614	GCA_000963115_01448	('4HB_MCP_1', ['9', '181']), ('TM1', ['15', '37']), ('TM2', ['195', '214']), ('HAMP', ['213', '264']), ('HAMP_N3', ['314', '351']), ('MCPsignal', ['508', '662'])
				4HB_MCP_1	135
29447	SAMN03263614	GCA_000963115_01450	('TM1', ['15', '37']), ('CHASE3', ['41', '177']), ('TM2', ['188', '207']), ('HAMP', ['207', '258']), ('HAMP_N3', ['306', '347']), ('MCPsignal', ['503', '658'])
				CHASE3	694
29447	SAMN03263614	GCA_000963115_01451	('TM1', ['10', '32']), ('CHASE3', ['41', '176']), ('TM2', ['188', '207']), ('HAMP', ['207', '258']), ('HAMP_N3', ['306', '347']), ('MCPsignal', ['503', '658'])
				CHASE3	13
29447	SAMN03263614	GCA_000963115_01522	('TM1', ['5', '27']), ('TM2', ['31', '53']), ('MCPsignal', ['142', '307'])
29447	SAMN03263614	GCA_000963115_02041	('TM1', ['12', '34']), ('CHASE3', ['43', '177']), ('TM2', ['186', '208']), ('HAMP_N3', ['308', '349']), ('MCPsignal', ['505', '660'])
				CHASE3	13
29447	SAMN03263614	GCA_000963115_02270	('4HB_MCP_1', ['9', '185']), ('TM1', ['15', '37']), ('TM2', ['193', '212']), ('HAMP', ['211', '262']), ('HAMP_N3', ['310', '351']), ('MCPsignal', ['507', '661'])
				4HB_MCP_1	784
29447	SAMN03263614	GCA_000963115_02271	('MCPsignal', ['38', '192'])
29447	SAMN03263614	GCA_000963115_02357	('TM1', ['20', '39']), ('TM2', ['307', '329']), ('MCPsignal', ['459', '642'])
				UNKNOWN	155
29447	SAMN03263614	GCA_000963115_03222	('MCPsignal', ['38', '192'])
29447	SAMN03263614	GCA_000963115_03303	('4HB_MCP_1', ['6', '186']), ('TM1', ['10', '32']), ('TM2', ['191', '213']), ('HAMP', ['213', '265']), ('HAMP_N3', ['314', '353']), ('MCPsignal', ['510', '664'])
				4HB_MCP_1	10
425504	SAMN05216206	SAMN05216206_2961	('TM1', ['12', '34']), ('dCache_1', ['55', '274']), ('TM2', ['288', '310']), ('HAMP', ['309', '358']), ('MCPsignal', ['427', '609'])
				dCache_1	95
425504	SAMN05216206	SAMN05216206_3223	('TM1', ['10', '32']), ('dCache_1', ['51', '302']), ('TM2', ['366', '388']), ('HAMP', ['383', '435']), ('MCPsignal', ['499', '682'])
				dCache_1	7
425504	SAMN05216206	SAMN05216206_2366	('4HB_MCP_1', ['5', '178']), ('TM1', ['13', '35']), ('TM2', ['193', '215']), ('MCPsignal', ['346', '510'])
				4HB_MCP_1	10
425504	SAMN05216206	SAMN05216206_2368	('TM1', ['18', '40']), ('HBM', ['53', '298']), ('TM2', ['298', '320']), ('HAMP', ['320', '370']), ('MCPsignal', ['435', '617'])
				HBM	516
425504	SAMN05216206	SAMN05216206_2392	('TM1', ['15', '35']), ('TM2', ['135', '157']), ('HAMP', ['155', '203']), ('MCPsignal', ['300', '455'])
				UNKNOWN	366
425504	SAMN05216206	SAMN05216206_2417	('4HB_MCP_1', ['5', '182']), ('TM1', ['10', '32']), ('TM2', ['190', '209']), ('HAMP', ['209', '260']), ('MCPsignal', ['323', '506'])
				4HB_MCP_1	423
425504	SAMN05216206	SAMN05216206_2535	('PAS_3', ['147', '236']), ('MCPsignal', ['251', '324'])
				PAS_3	21
425504	SAMN05216206	SAMN05216206_2635	('TM1', ['7', '29']), ('Cache_3-Cache_2', ['32', '246']), ('TM2', ['288', '310']), ('HAMP', ['310', '360']), ('MCPsignal', ['423', '604'])
				Cache_3-Cache_2	338
425504	SAMN05216206	SAMN05216206_3365	('4HB_MCP_1', ['5', '184']), ('TM1', ['11', '30']), ('TM2', ['188', '210']), ('HAMP', ['209', '260']), ('MCPsignal', ['324', '505'])
				4HB_MCP_1	1816
425504	SAMN05216206	SAMN05216206_3405	('TM1', ['21', '40']), ('MCPsignal', ['461', '640'])
425504	SAMN05216206	SAMN05216206_1827	('4HB_MCP_1', ['12', '178']), ('TM1', ['15', '37']), ('TM2', ['194', '216']), ('HAMP', ['215', '263']), ('MCPsignal', ['327', '510'])
				4HB_MCP_1	367
425504	SAMN05216206	SAMN05216206_1922	('PAS_3', ['31', '114']), ('TM1', ['156', '178']), ('MCPsignal', ['329', '487'])
				PAS_3	2
425504	SAMN05216206	SAMN05216206_2038	('TM1', ['13', '32']), ('sCache_2', ['42', '188']), ('TM2', ['190', '212']), ('HAMP', ['210', '263']), ('MCPsignal', ['332', '510'])
				sCache_2	4
425504	SAMN05216206	SAMN05216206_2115	('PAS_3', ['31', '114']), ('TM1', ['153', '170']), ('TM2', ['174', '193']), ('MCPsignal', ['320', '487'])
				PAS_3	3
425504	SAMN05216206	SAMN05216206_2204	('TM1', ['10', '32']), ('dCache_1', ['53', '333']), ('TM2', ['361', '383']), ('HAMP', ['382', '433']), ('MCPsignal', ['525', '681'])
				dCache_1	45
425504	SAMN05216206	SAMN05216206_0414	('TM1', ['10', '28']), ('dCache_1', ['35', '260']), ('TM2', ['280', '302']), ('HAMP', ['296', '349']), ('MCPsignal', ['413', '595'])
				dCache_1	33
425504	SAMN05216206	SAMN05216206_0426	('TM1', ['10', '32']), ('sCache_2', ['49', '190']), ('TM2', ['206', '228']), ('HAMP', ['228', '280']), ('MCPsignal', ['369', '526'])
				sCache_2	69
425504	SAMN05216206	SAMN05216206_0503	('TM1', ['10', '32']), ('dCache_1', ['130', '234']), ('TM2', ['314', '336']), ('MCPsignal', ['470', '637'])
				dCache_1	2911
425504	SAMN05216206	SAMN05216206_0531	('4HB_MCP_1', ['3', '183']), ('TM1', ['10', '32']), ('TM2', ['193', '212']), ('HAMP', ['215', '263']), ('MCPsignal', ['357', '508'])
				4HB_MCP_1	133
425504	SAMN05216206	SAMN05216206_0691	('TM1', ['10', '29']), ('dCache_1', ['36', '255']), ('TM2', ['275', '297']), ('HAMP', ['292', '344']), ('MCPsignal', ['408', '590'])
				dCache_1	213
425504	SAMN05216206	SAMN05216206_0761	('TM1', ['10', '32']), ('TM2', ['188', '210']), ('HAMP', ['209', '251']), ('MCPsignal', ['324', '507'])
				UNKNOWN	11
425504	SAMN05216206	SAMN05216206_0867	('TM1', ['15', '37']), ('TM2', ['325', '347']), ('HAMP', ['353', '396']), ('MCPsignal', ['487', '641'])
				UNKNOWN	175
425504	SAMN05216206	SAMN05216206_0950	('TM1', ['7', '29']), ('MCPsignal', ['466', '618'])
425504	SAMN05216206	SAMN05216206_0994	('TM1', ['12', '34']), ('TM2', ['290', '312']), ('HAMP', ['310', '363']), ('MCPsignal', ['462', '606'])
				UNKNOWN	48
425504	SAMN05216206	SAMN05216206_1143	('TM1', ['15', '37']), ('PilJ', ['39', '148']), ('TM2', ['310', '332']), ('MCPsignal', ['458', '642'])
				PilJ	23
425504	SAMN05216206	SAMN05216206_1452	('TM1', ['4', '26']), ('TM2', ['33', '52']), ('MCPsignal', ['137', '312'])
425504	SAMN05216206	SAMN05216206_1696	('PAS_3', ['32', '114']), ('HAMP', ['197', '236']), ('MCPsignal', ['314', '487'])
				PAS_3	3
425504	SAMN05216206	SAMN05216206_1744	('TM1', ['35', '57']), ('TM2', ['100', '122']), ('TM3', ['129', '151']), ('TM4', ['161', '183']), ('MCPsignal', ['297', '480'])
1752232	SAMN04254528	GCA_001464615_00961	('MCPsignal', ['76', '246'])
1752232	SAMN04254528	GCA_001464615_01747	('TM1', ['15', '33']), ('TM2', ['46', '65']), ('MCPsignal', ['239', '391'])
1752232	SAMN04254528	GCA_001464615_01748	('MCPsignal', ['136', '289'])
1752232	SAMN04254528	GCA_001464615_02006	('MCPsignal', ['250', '413'])
1752232	SAMN04254528	GCA_001464615_02241	('PAS_3', ['40', '125']), ('MCPsignal', ['141', '215'])
				PAS_3	1
1752232	SAMN04254528	GCA_001464615_02332	('TM1', ['41', '63']), ('TM2', ['67', '89']), ('TM3', ['102', '124']), ('TM4', ['139', '161']), ('TM5', ['173', '195']), ('MCPsignal', ['339', '471'])
1752232	SAMN04254528	GCA_001464615_02469	('MCPsignal', ['259', '424'])
1752232	SAMN04254528	GCA_001464615_02470	('MCPsignal', ['255', '420'])
1752232	SAMN04254528	GCA_001464615_02782	('TM1', ['26', '48']), ('TM2', ['194', '216']), ('HAMP', ['218', '262']), ('MCPsignal', ['337', '540'])
				UNKNOWN	1823
768670	SAMN00102793	Calni_0099	('4HB_MCP_1', ['1', '97']), ('TM1', ['5', '27']), ('TM2', ['181', '203']), ('HAMP', ['205', '257']), ('MCPsignal', ['346', '501'])
				4HB_MCP_1	3447
768670	SAMN00102793	Calni_0256	('TM1', ['12', '29']), ('dCache_3', ['53', '279']), ('TM2', ['292', '314']), ('MCPsignal', ['499', '664']), ('CZB', ['713', '775'])
				dCache_3	62
				CZB	125
768670	SAMN00102793	Calni_0435	('TM1', ['10', '27']), ('DUF3365', ['14', '205']), ('TM2', ['221', '238']), ('HAMP', ['241', '288']), ('MCPsignal', ['383', '536'])
				DUF3365	89
768670	SAMN00102793	Calni_0500	('TM1', ['23', '45']), ('TM2', ['71', '93']), ('MCPsignal', ['237', '392'])
768670	SAMN00102793	Calni_0655	('TM1', ['10', '32']), ('TM2', ['309', '331']), ('HAMP', ['332', '380']), ('HAMP.2', ['400', '438']), ('MCPsignal', ['505', '685'])
				UNKNOWN	2367
768670	SAMN00102793	Calni_0763	('Cache_3-Cache_2.2', ['47', '141']), ('Cache_3-Cache_2', ['152', '241']), ('TM1', ['249', '271']), ('HAMP', ['271', '315']), ('MCPsignal', ['389', '567'])
				Cache_3-Cache_2	2345
				Cache_3-Cache_2.2	969
768670	SAMN00102793	Calni_0790	('4HB_MCP_1', ['5', '180']), ('TM1', ['10', '32']), ('TM2', ['185', '207']), ('MCPsignal', ['327', '503'])
				4HB_MCP_1	3446
768670	SAMN00102793	Calni_0957	('TM1', ['10', '32']), ('TM2', ['51', '73']), ('MCPsignal', ['200', '366']), ('Hemerythrin', ['418', '530'])
				Hemerythrin	30
1408436	SAMN02744000	GCA_000621585_00258	('PocR', ['6', '154']), ('MCPsignal', ['166', '251'])
				PocR	64
1408436	SAMN02744000	GCA_000621585_00306	('TM1', ['15', '37']), ('TM2', ['347', '369']), ('HAMP', ['372', '419']), ('MCPsignal', ['533', '685'])
				UNKNOWN	657
1408436	SAMN02744000	GCA_000621585_00315	('TM1', ['35', '57']), ('TM2', ['364', '386']), ('HAMP', ['384', '435']), ('MCPsignal', ['547', '702'])
				UNKNOWN	512
1408436	SAMN02744000	GCA_000621585_00327	('TM1', ['33', '55']), ('TM2', ['337', '359']), ('MCPsignal', ['524', '679'])
				UNKNOWN	534
1408436	SAMN02744000	GCA_000621585_00554	('TM1', ['29', '51']), ('TM2', ['323', '345']), ('MCPsignal', ['506', '662'])
				UNKNOWN	1532
1408436	SAMN02744000	GCA_000621585_00706	('TM1', ['10', '32']), ('TM2', ['70', '92']), ('HAMP', ['93', '143']), ('MCPsignal', ['262', '411'])
				UNKNOWN	2766
1408436	SAMN02744000	GCA_000621585_00812	('TM1', ['21', '43']), ('TM2', ['211', '233']), ('MCPsignal', ['382', '477'])
				UNKNOWN	382
1408436	SAMN02744000	GCA_000621585_01238	('TM1', ['20', '42']), ('TM2', ['350', '372']), ('HAMP', ['375', '421']), ('MCPsignal', ['533', '688'])
				UNKNOWN	534
1408436	SAMN02744000	GCA_000621585_01542	('MCPsignal', ['107', '268'])
1408436	SAMN02744000	GCA_000621585_01817	('TM1', ['15', '37']), ('sCache_2', ['57', '206']), ('TM2', ['220', '242']), ('HAMP', ['242', '286']), ('MCPsignal', ['403', '555'])
				sCache_2	17
1408436	SAMN02744000	GCA_000621585_02128	('4HB_MCP_1', ['6', '175']), ('TM1', ['13', '35']), ('TM2', ['187', '209']), ('HAMP', ['209', '260']), ('MCPsignal', ['378', '545'])
				4HB_MCP_1	1038
1408436	SAMN02744000	GCA_000621585_02234	('TM1', ['20', '42']), ('TM2', ['325', '347']), ('HAMP', ['351', '396']), ('MCPsignal', ['507', '662'])
				UNKNOWN	534
1408436	SAMN02744000	GCA_000621585_02611	('TM1', ['26', '48']), ('TM2', ['334', '356']), ('HAMP', ['354', '405']), ('MCPsignal', ['516', '671'])
				UNKNOWN	534
765913	SAMN02256531	ThidrDRAFT_4648	('TM1', ['194', '212']), ('MCPsignal', ['331', '509'])
				UNKNOWN	1770
765913	SAMN02256531	ThidrDRAFT_4523	('TM1', ['20', '39']), ('CZB', ['67', '137']), ('CZB.2', ['159', '227']), ('MCPsignal', ['458', '617'])
				CZB	52
				CZB.2	16
765913	SAMN02256531	ThidrDRAFT_4460	('TM1', ['10', '32']), ('dCache_3', ['55', '196']), ('TM2', ['295', '317']), ('HAMP', ['317', '360']), ('MCPsignal', ['435', '613'])
				dCache_3	514
765913	SAMN02256531	ThidrDRAFT_4339	('TM1', ['21', '43']), ('TM2', ['47', '64']), ('MCPsignal', ['267', '417'])
765913	SAMN02256531	ThidrDRAFT_4343	('4HB_MCP_1', ['10', '163']), ('TM1', ['10', '29']), ('4HB_MCP_1.2', ['187', '319']), ('TM2', ['326', '348']), ('MCPsignal', ['445', '612'])
				4HB_MCP_1	701
				4HB_MCP_1.2	1119
765913	SAMN02256531	ThidrDRAFT_4247	('TM1', ['7', '29']), ('dCache_1', ['46', '276']), ('TM2', ['291', '313']), ('HAMP', ['313', '365']), ('MCPsignal', ['456', '611'])
				dCache_1	57
765913	SAMN02256531	ThidrDRAFT_4253	('TM1', ['13', '35']), ('HAMP', ['389', '439']), ('MCPsignal', ['505', '686'])
765913	SAMN02256531	ThidrDRAFT_4230	('4HB_MCP_1', ['6', '144']), ('TM1', ['10', '29']), ('TM2', ['201', '223']), ('HAMP', ['237', '267']), ('MCPsignal', ['342', '521'])
				4HB_MCP_1	983
765913	SAMN02256531	ThidrDRAFT_3920	('TM1', ['21', '43']), ('sCache_2', ['48', '198']), ('TM2', ['203', '225']), ('HAMP', ['220', '268']), ('MCPsignal', ['338', '519'])
				sCache_2	17
765913	SAMN02256531	ThidrDRAFT_3874	('TM1', ['15', '37']), ('TM2', ['67', '89']), ('HAMP', ['88', '140']), ('MCPsignal', ['204', '388']), ('CZB', ['436', '502'])
				CZB	305
765913	SAMN02256531	ThidrDRAFT_3654	('TM1', ['24', '46']), ('TM2', ['66', '88']), ('TM3', ['101', '123']), ('TM4', ['159', '181']), ('MCPsignal', ['292', '473'])
765913	SAMN02256531	ThidrDRAFT_3598	('TM1', ['7', '29']), ('MCPsignal', ['381', '548'])
765913	SAMN02256531	ThidrDRAFT_3547	('TM1', ['10', '32']), ('TM2', ['184', '206']), ('HAMP', ['207', '260']), ('MCPsignal', ['323', '505'])
				UNKNOWN	2349
765913	SAMN02256531	ThidrDRAFT_3571	('TM1', ['15', '37']), ('TM2', ['205', '227']), ('HAMP', ['226', '275']), ('MCPsignal', ['356', '520'])
				UNKNOWN	211
765913	SAMN02256531	ThidrDRAFT_3428	('TM1', ['7', '29']), ('dCache_3', ['42', '270']), ('TM2', ['285', '307']), ('HAMP', ['303', '353']), ('MCPsignal', ['418', '597'])
				dCache_3	334
765913	SAMN02256531	ThidrDRAFT_3142	('TM1', ['10', '32']), ('TM2', ['37', '59']), ('MCPsignal', ['188', '356'])
765913	SAMN02256531	ThidrDRAFT_2995	('TM1', ['13', '35']), ('sCache_2', ['51', '199']), ('HAMP', ['229', '281']), ('MCPsignal', ['348', '528'])
				sCache_2	59
765913	SAMN02256531	ThidrDRAFT_2909	('TM1', ['10', '32']), ('dCache_1', ['49', '330']), ('TM2', ['357', '379']), ('HAMP', ['377', '429']), ('MCPsignal', ['532', '686'])
				dCache_1	39
765913	SAMN02256531	ThidrDRAFT_2674	('TM1', ['11', '33']), ('HBM', ['70', '250']), ('TM2', ['296', '318']), ('MCPsignal', ['433', '591'])
				HBM	3451
765913	SAMN02256531	ThidrDRAFT_2678	('TM1', ['10', '32']), ('TM2', ['182', '204']), ('HAMP', ['208', '257']), ('HAMP.2', ['259', '310']), ('MCPsignal', ['321', '502'])
				UNKNOWN	85
765913	SAMN02256531	ThidrDRAFT_2473	('TM1', ['15', '37']), ('CHASE3', ['40', '172']), ('CHASE3.2', ['178', '317']), ('TM2', ['327', '349']), ('MCPsignal', ['464', '645'])
				CHASE3	13
				CHASE3.2	315
765913	SAMN02256531	ThidrDRAFT_2394	('TM1', ['10', '32']), ('dCache_3', ['44', '274']), ('TM2', ['282', '304']), ('HAMP', ['304', '356']), ('MCPsignal', ['435', '602'])
				dCache_3	514
765913	SAMN02256531	ThidrDRAFT_2207	('4HB_MCP_1', ['6', '182']), ('TM1', ['13', '35']), ('TM2', ['191', '213']), ('MCPsignal', ['327', '509'])
				4HB_MCP_1	12
765913	SAMN02256531	ThidrDRAFT_2258	('TM1', ['10', '32']), ('TM2', ['182', '204']), ('HAMP', ['204', '251']), ('MCPsignal', ['345', '499'])
				UNKNOWN	185
765913	SAMN02256531	ThidrDRAFT_2077	('TM1', ['13', '35']), ('sCache_2', ['39', '188']), ('HAMP', ['211', '259']), ('MCPsignal', ['352', '510'])
				sCache_2	4
765913	SAMN02256531	ThidrDRAFT_2083	('TM1', ['21', '43']), ('TM2', ['308', '330']), ('MCPsignal', ['458', '642'])
				UNKNOWN	3162
765913	SAMN02256531	ThidrDRAFT_1815	('PAS_3', ['32', '114']), ('TM1', ['159', '181']), ('TM2', ['226', '245']), ('HAMP', ['243', '293']), ('MCPsignal', ['581', '736'])
				PAS_3	3
765913	SAMN02256531	ThidrDRAFT_1898	('TM1', ['10', '32']), ('TM2', ['300', '322']), ('HAMP', ['318', '370']), ('MCPsignal', ['435', '615'])
				UNKNOWN	1140
765913	SAMN02256531	ThidrDRAFT_1914	('4HB_MCP_1', ['1', '182']), ('TM1', ['7', '26']), ('TM2', ['185', '207']), ('HAMP', ['207', '257']), ('MCPsignal', ['321', '504'])
				4HB_MCP_1	667
765913	SAMN02256531	ThidrDRAFT_1792	('TM1', ['25', '47']), ('TM2', ['62', '84']), ('MCPsignal', ['198', '309'])
765913	SAMN02256531	ThidrDRAFT_1802	('MCPsignal', ['144', '294']), ('MCPsignal.2', ['446', '595'])
765913	SAMN02256531	ThidrDRAFT_1530	('MCPsignal', ['262', '421'])
765913	SAMN02256531	ThidrDRAFT_1580	('4HB_MCP_1', ['1', '171']), ('TM1', ['4', '26']), ('TM2', ['184', '206']), ('HAMP_N3', ['305', '347']), ('MCPsignal', ['501', '658'])
				4HB_MCP_1	157
765913	SAMN02256531	ThidrDRAFT_1451	('TM1', ['7', '29']), ('HAMP', ['290', '342']), ('MCPsignal', ['432', '588'])
765913	SAMN02256531	ThidrDRAFT_1514	('4HB_MCP_1', ['7', '185']), ('TM1', ['13', '35']), ('TM2', ['191', '213']), ('HAMP', ['214', '264']), ('MCPsignal', ['328', '508'])
				4HB_MCP_1	12
765913	SAMN02256531	ThidrDRAFT_1056	('TM1', ['10', '32']), ('NIT', ['57', '290']), ('TM2', ['307', '329']), ('HAMP', ['331', '380']), ('MCPsignal', ['464', '627'])
				NIT	291
765913	SAMN02256531	ThidrDRAFT_1191	('TM1', ['10', '32']), ('dCache_1', ['48', '310']), ('TM2', ['344', '366']), ('HAMP', ['361', '413']), ('MCPsignal', ['477', '660'])
				dCache_1	96
765913	SAMN02256531	ThidrDRAFT_0953	('4HB_MCP_1', ['2', '177']), ('TM1', ['10', '27']), ('TM2', ['184', '206']), ('HAMP_N3.2', ['307', '349']), ('HAMP_N3.3', ['397', '439']), ('HAMP_N3', ['487', '529']), ('MCPsignal', ['685', '844'])
				4HB_MCP_1	136
765913	SAMN02256531	ThidrDRAFT_0955	('4HB_MCP_1', ['4', '170']), ('TM1', ['11', '33']), ('TM2', ['188', '210']), ('HAMP', ['209', '259']), ('HAMP_N3', ['307', '349']), ('MCPsignal', ['505', '645'])
				4HB_MCP_1	759
765913	SAMN02256531	ThidrDRAFT_0956	('TM1', ['29', '51']), ('sCache_2', ['57', '206']), ('TM2', ['205', '227']), ('HAMP', ['226', '277']), ('PAS_4', ['326', '433']), ('MCPsignal', ['658', '816'])
				sCache_2	233
				PAS_4	538
765913	SAMN02256531	ThidrDRAFT_0960	('TM1', ['10', '32']), ('TM2', ['39', '57']), ('MCPsignal', ['173', '311'])
765913	SAMN02256531	ThidrDRAFT_0797	('TM1', ['10', '29']), ('TM2', ['262', '284']), ('MCPsignal', ['399', '581'])
				UNKNOWN	318
765913	SAMN02256531	ThidrDRAFT_0518	('PAS_3', ['31', '112']), ('HAMP', ['204', '241']), ('MCPsignal', ['307', '488'])
				PAS_3	3
765913	SAMN02256531	ThidrDRAFT_0555	('TM1', ['10', '29']), ('TM2', ['36', '58']), ('HAMP', ['56', '106']), ('MCPsignal', ['198', '337']), ('CZB', ['370', '438'])
				CZB	305
765913	SAMN02256531	ThidrDRAFT_0612	('TM1', ['15', '37']), ('Cache_3-Cache_2', ['44', '326']), ('TM2', ['333', '352']), ('HAMP', ['353', '403']), ('MCPsignal', ['690', '845'])
				Cache_3-Cache_2	28
765913	SAMN02256531	ThidrDRAFT_0633	('TM1', ['12', '34']), ('dCache_1', ['37', '264']), ('TM2', ['323', '345']), ('HAMP', ['344', '397']), ('MCPsignal', ['461', '641'])
				dCache_1	79
765913	SAMN02256531	ThidrDRAFT_0270	('TM1', ['10', '28']), ('TM2', ['158', '180']), ('HAMP', ['176', '229']), ('MCPsignal', ['308', '475'])
				UNKNOWN	1839
765913	SAMN02256531	ThidrDRAFT_0284	('TM1', ['7', '29']), ('MCPsignal', ['173', '317'])
765913	SAMN02256531	ThidrDRAFT_0383	('TM1', ['4', '23']), ('sCache_2', ['23', '171']), ('TM2', ['174', '196']), ('HAMP', ['195', '243']), ('MCPsignal', ['315', '494'])
				sCache_2	142
765913	SAMN02256531	ThidrDRAFT_0026	('TM1', ['20', '42']), ('Cache_3-Cache_2', ['46', '324']), ('TM2', ['333', '352']), ('HAMP', ['356', '399']), ('MCPsignal', ['551', '704'])
				Cache_3-Cache_2	15
765913	SAMN02256531	ThidrDRAFT_0220	('4HB_MCP_1', ['5', '184']), ('TM1', ['11', '31']), ('TM2', ['189', '211']), ('MCPsignal', ['418', '577'])
				4HB_MCP_1	130
765914	SAMN02441807	ThisiDRAFT_2798	('TM1', ['11', '33']), ('dCache_3', ['44', '186']), ('TM2', ['296', '318']), ('MCPsignal', ['432', '615'])
				dCache_3	62
765914	SAMN02441807	ThisiDRAFT_2748	('TM1', ['7', '29']), ('TM2', ['34', '56']), ('MCPsignal', ['172', '350'])
765914	SAMN02441807	ThisiDRAFT_2594	('TM1', ['10', '29']), ('TM2', ['226', '248']), ('MCPsignal', ['394', '546'])
				UNKNOWN	71
765914	SAMN02441807	ThisiDRAFT_2551	('TM1', ['10', '32']), ('TM2', ['164', '183']), ('HAMP', ['185', '232']), ('MCPsignal', ['320', '484'])
				UNKNOWN	2347
765914	SAMN02441807	ThisiDRAFT_2525	('TM1', ['15', '37']), ('TM2', ['303', '325']), ('HAMP', ['324', '376']), ('MCPsignal', ['458', '638'])
				UNKNOWN	95
765914	SAMN02441807	ThisiDRAFT_2403	('TM1', ['10', '29']), ('Cache_3-Cache_2', ['78', '196']), ('TM2', ['201', '223']), ('HAMP', ['217', '270']), ('MCPsignal', ['334', '516'])
				Cache_3-Cache_2	1633
765914	SAMN02441807	ThisiDRAFT_2390	('4HB_MCP_1', ['6', '187']), ('TM1', ['15', '37']), ('TM2', ['191', '213']), ('HAMP', ['211', '262']), ('MCPsignal', ['327', '468'])
				4HB_MCP_1	1103
765914	SAMN02441807	ThisiDRAFT_2056	('4HB_MCP_1', ['10', '190']), ('TM1', ['15', '37']), ('TM2', ['194', '216']), ('HAMP', ['217', '262']), ('MCPsignal', ['330', '513'])
				4HB_MCP_1	12
765914	SAMN02441807	ThisiDRAFT_1946	('TM1', ['15', '37']), ('dCache_3', ['39', '272']), ('TM2', ['281', '303']), ('MCPsignal', ['417', '598'])
				dCache_3	62
765914	SAMN02441807	ThisiDRAFT_1712	('MCPsignal', ['147', '296']), ('MCPsignal.2', ['450', '576'])
765914	SAMN02441807	ThisiDRAFT_1408	('PAS_3', ['32', '113']), ('TM1', ['155', '177']), ('TM2', ['181', '203']), ('MCPsignal', ['340', '495'])
				PAS_3	3
765914	SAMN02441807	ThisiDRAFT_1409	('TM1', ['15', '37']), ('HBM', ['34', '308']), ('TM2', ['311', '333']), ('HAMP', ['332', '384']), ('MCPsignal', ['447', '603'])
				HBM	2348
765914	SAMN02441807	ThisiDRAFT_1368	('PAS_3', ['33', '120']), ('MCPsignal', ['136', '213'])
				PAS_3	490
765914	SAMN02441807	ThisiDRAFT_1376	('PAS_3', ['31', '107']), ('TM1', ['165', '187']), ('TM2', ['192', '214']), ('MCPsignal', ['347', '508'])
				PAS_3	2
765914	SAMN02441807	ThisiDRAFT_1307	('TarH', ['2', '182']), ('TM1', ['10', '29']), ('TM2', ['198', '220']), ('HAMP', ['218', '269']), ('MCPsignal', ['334', '489'])
				TarH	335
765914	SAMN02441807	ThisiDRAFT_1258	('TM1', ['5', '27']), ('TM2', ['186', '208']), ('HAMP', ['212', '257']), ('MCPsignal', ['325', '508'])
				UNKNOWN	284
765914	SAMN02441807	ThisiDRAFT_1227	('TM1', ['20', '39']), ('CZB', ['65', '135']), ('TM2', ['194', '216']), ('HAMP', ['212', '263']), ('MCPsignal', ['328', '510'])
				CZB	255
765914	SAMN02441807	ThisiDRAFT_1228	('4HB_MCP_1', ['1', '160']), ('TM1', ['5', '27']), ('TM2', ['320', '342']), ('HAMP', ['336', '389']), ('MCPsignal', ['452', '637'])
				4HB_MCP_1	3450
765914	SAMN02441807	ThisiDRAFT_0991	('TM1', ['15', '34']), ('dCache_1', ['42', '264']), ('TM2', ['320', '342']), ('HAMP', ['341', '392']), ('MCPsignal', ['486', '638'])
				dCache_1	29
765914	SAMN02441807	ThisiDRAFT_0829	('TM1', ['15', '37']), ('TM2', ['237', '259']), ('MCPsignal', ['393', '570'])
				UNKNOWN	71
765914	SAMN02441807	ThisiDRAFT_0640	('TM1', ['15', '37']), ('sCache_2', ['42', '190']), ('TM2', ['190', '212']), ('HAMP', ['211', '264']), ('MCPsignal', ['368', '510'])
				sCache_2	17
765914	SAMN02441807	ThisiDRAFT_0656	('TM1', ['22', '44']), ('TM2', ['51', '70']), ('MCPsignal', ['187', '328'])
765914	SAMN02441807	ThisiDRAFT_0255	('TM1', ['7', '29']), ('TM2', ['292', '314']), ('MCPsignal', ['453', '610'])
				UNKNOWN	1228
765914	SAMN02441807	ThisiDRAFT_0277	('TM1', ['30', '49']), ('TM2', ['64', '86']), ('MCPsignal', ['202', '348'])
765914	SAMN02441807	ThisiDRAFT_0317	('TM1', ['13', '35']), ('MCPsignal', ['174', '318'])
765914	SAMN02441807	ThisiDRAFT_0024	('TM1', ['24', '46']), ('PilJ', ['49', '145']), ('TM2', ['311', '333']), ('MCPsignal', ['460', '644'])
				PilJ	23
765914	SAMN02441807	ThisiDRAFT_0038	('TM1', ['18', '40']), ('TM2', ['279', '298']), ('HAMP', ['313', '351']), ('MCPsignal', ['415', '571'])
				UNKNOWN	2452
766499	SAMN02471399	C357_01034	('TM1', ['4', '21']), ('Cache_3-Cache_2', ['26', '181']), ('TM2', ['185', '207']), ('MCPsignal', ['389', '542'])
				Cache_3-Cache_2	308
766499	SAMN02471399	C357_01460	('TM1', ['10', '32']), ('sCache_2', ['43', '189']), ('TM2', ['194', '216']), ('HAMP', ['210', '262']), ('MCPsignal', ['390', '544'])
				sCache_2	65
766499	SAMN02471399	C357_04702	('TM1', ['12', '31']), ('TM2', ['41', '60']), ('TM3', ['67', '84']), ('TM4', ['89', '106']), ('TM5', ['113', '135']), ('TM6', ['145', '167']), ('MCPsignal', ['314', '468'])
766499	SAMN02471399	C357_04984	('TM1', ['4', '26']), ('TM2', ['181', '200']), ('HAMP', ['199', '249']), ('MCPsignal', ['381', '536'])
				UNKNOWN	1248
766499	SAMN02471399	C357_11394	('PAS_9', ['34', '130']), ('MCPsignal', ['243', '398'])
				PAS_9	1
766499	SAMN02471399	C357_13557	('Protoglobin', ['7', '154']), ('MCPsignal', ['282', '434'])
				Protoglobin	1426
766136	SAMN05731213	BHF68_01560	('TM1', ['15', '34']), ('sCache_3_3', ['194', '284']), ('TM2', ['290', '312']), ('MCPsignal', ['444', '625'])
				sCache_3_3	635
766136	SAMN05731213	BHF68_02695	('TM1', ['10', '29']), ('DUF3365', ['21', '195']), ('TM2', ['208', '230']), ('HAMP', ['234', '279']), ('MCPsignal', ['357', '540'])
				DUF3365	89
766136	SAMN05731213	BHF68_12785	('TM1', ['22', '44']), ('TM2', ['57', '79']), ('MCPsignal', ['230', '376'])
766136	SAMN05731213	BHF68_12965	('TM1', ['10', '29']), ('TM2', ['161', '183']), ('HAMP', ['187', '228']), ('MCPsignal', ['299', '494'])
				UNKNOWN	2035
766136	SAMN05731213	BHF68_13005	('MCPsignal', ['134', '311']), ('dCache_1', ['304', '492'])
				dCache_1	1159
766136	SAMN05731213	BHF68_14365	('TM1', ['15', '34']), ('dCache_3', ['49', '273']), ('TM2', ['288', '310']), ('MCPsignal', ['442', '623'])
				dCache_3	2158
766136	SAMN05731213	BHF68_14405	('TM1', ['15', '37']), ('dCache_1', ['46', '285']), ('TM2', ['301', '323']), ('HAMP', ['320', '368']), ('MCPsignal', ['469', '632'])
				dCache_1	103
766136	SAMN05731213	BHF68_03950	('MCPsignal', ['129', '297'])
766136	SAMN05731213	BHF68_05320	('TM1', ['22', '41']), ('TM2', ['324', '346']), ('HAMP', ['347', '394']), ('MCPsignal', ['472', '655'])
				UNKNOWN	2346
766136	SAMN05731213	BHF68_05350	('MCPsignal', ['15', '99']), ('dCache_1', ['111', '333'])
				dCache_1	81
766136	SAMN05731213	BHF68_06420	('TM1', ['11', '33']), ('sCache_3_3', ['87', '184']), ('TM2', ['188', '210']), ('HAMP', ['214', '261']), ('MCPsignal', ['340', '522'])
				sCache_3_3	527
766136	SAMN05731213	BHF68_06430	('sCache_3_3', ['58', '160']), ('TM1', ['164', '186']), ('HAMP', ['188', '234']), ('MCPsignal', ['313', '495'])
				sCache_3_3	778
766136	SAMN05731213	BHF68_06685	('TM1', ['10', '32']), ('TM2', ['191', '213']), ('MCPsignal', ['349', '524'])
				UNKNOWN	3449
766136	SAMN05731213	BHF68_06785	('TM1', ['4', '23']), ('TM2', ['36', '58']), ('HAMP', ['56', '109']), ('MCPsignal', ['193', '361'])
766136	SAMN05731213	BHF68_07650	('Protoglobin', ['30', '183']), ('MCPsignal', ['239', '418'])
				Protoglobin	93
766136	SAMN05731213	BHF68_07725	('TM1', ['13', '30']), ('dCache_3', ['48', '200']), ('TM2', ['285', '307']), ('HAMP', ['310', '358']), ('MCPsignal', ['436', '617'])
				dCache_3	573
766136	SAMN05731213	BHF68_08030	('TM1', ['13', '35']), ('CZB', ['62', '132']), ('TM2', ['193', '212']), ('HAMP', ['211', '264']), ('MCPsignal', ['329', '484'])
				CZB	427
766136	SAMN05731213	BHF68_08390	('TM1', ['136', '158']), ('HAMP', ['159', '213']), ('MCPsignal', ['319', '471'])
				UNKNOWN	1305
766136	SAMN05731213	BHF68_09100	('TM1', ['12', '34']), ('sCache_3_3', ['78', '181']), ('HAMP', ['210', '254']), ('MCPsignal', ['334', '516'])
				sCache_3_3	205
766136	SAMN05731213	BHF68_09240	('TM1', ['10', '32']), ('sCache_2', ['39', '190']), ('TM2', ['194', '213']), ('HAMP', ['214', '259']), ('MCPsignal', ['346', '528'])
				sCache_2	500
766136	SAMN05731213	BHF68_10445	('TM1', ['9', '31']), ('dCache_1', ['48', '274']), ('HAMP', ['309', '363']), ('MCPsignal', ['440', '624'])
				dCache_1	509
766136	SAMN05731213	BHF68_10520	('TM1', ['13', '32']), ('dCache_1', ['55', '231']), ('TM2', ['313', '335']), ('HAMP', ['331', '382']), ('MCPsignal', ['447', '602'])
				dCache_1	860
766136	SAMN05731213	BHF68_10615	('Diacid_rec', ['4', '134']), ('MCPsignal', ['168', '282'])
				Diacid_rec	224
766136	SAMN05731213	BHF68_10620	('Diacid_rec', ['9', '134']), ('MCPsignal', ['168', '282'])
				Diacid_rec	224
766136	SAMN05731213	BHF68_10770	('TM1', ['7', '26']), ('TM2', ['30', '49']), ('MCPsignal', ['183', '361']), ('Hemerythrin', ['424', '536'])
				Hemerythrin	30
766136	SAMN05731213	BHF68_12145	('MCPsignal', ['193', '347'])
767519	SAMN05216559	SAMN05216559_4098	('PAS_4', ['45', '152']), ('MCPsignal', ['240', '406'])
				PAS_4	386
767519	SAMN05216559	SAMN05216559_4053	('TM1', ['7', '29']), ('Cache_3-Cache_2', ['167', '279']), ('dCache_1', ['285', '496']), ('HAMP', ['543', '595']), ('MCPsignal', ['821', '990'])
				dCache_1	445
				Cache_3-Cache_2	1283
767519	SAMN05216559	SAMN05216559_3094	('MCPsignal', ['261', '430'])
767519	SAMN05216559	SAMN05216559_1572	('TM1', ['15', '37']), ('TM2', ['282', '301']), ('HAMP', ['310', '348']), ('HAMP.2', ['425', '465']), ('MCPsignal', ['560', '725'])
				UNKNOWN	734
767519	SAMN05216559	SAMN05216559_2588	('MCPsignal', ['88', '262'])
767519	SAMN05216559	SAMN05216559_0352	('MCPsignal', ['110', '289'])
767519	SAMN05216559	SAMN05216559_0566	('TM1', ['20', '42']), ('TM2', ['52', '74']), ('HAMP', ['76', '118']), ('MCPsignal', ['291', '457'])
767519	SAMN05216559	SAMN05216559_1340	('PAS_4', ['185', '309']), ('MCPsignal', ['446', '612'])
				PAS_4	1176
1156935	SAMN01084074	QWE_00085	('TM1', ['10', '32']), ('dCache_3', ['50', '275']), ('TM2', ['284', '306']), ('HAMP', ['305', '354']), ('MCPsignal', ['501', '656'])
				dCache_3	193
1156935	SAMN01084074	QWE_00530	('4HB_MCP_1', ['3', '182']), ('TM1', ['10', '32']), ('TM2', ['188', '210']), ('HAMP', ['206', '258']), ('MCPsignal', ['360', '522'])
				4HB_MCP_1	1003
1156935	SAMN01084074	QWE_00535	('4HB_MCP_1', ['3', '180']), ('TM1', ['10', '32']), ('TM2', ['186', '208']), ('HAMP', ['205', '256']), ('MCPsignal', ['320', '482'])
				4HB_MCP_1	149
1156935	SAMN01084074	QWE_02510	('PAS_3.2', ['33', '118']), ('PAS_3', ['155', '240']), ('MCPsignal', ['359', '512'])
				PAS_3	1
				PAS_3.2	1
1156935	SAMN01084074	QWE_03055	('TM1', ['20', '42']), ('TM2', ['327', '349']), ('HAMP', ['351', '395']), ('MCPsignal', ['573', '727'])
				UNKNOWN	2489
1156935	SAMN01084074	QWE_03628	('TM1', ['4', '21']), ('TM2', ['41', '63']), ('HAMP', ['477', '520']), ('MCPsignal', ['668', '822'])
1156935	SAMN01084074	QWE_08146	('4HB_MCP_1', ['3', '180']), ('TM1', ['10', '32']), ('TM2', ['189', '211']), ('HAMP', ['209', '255']), ('MCPsignal', ['405', '555'])
				4HB_MCP_1	1365
1156935	SAMN01084074	QWE_08151	('4HB_MCP_1', ['3', '174']), ('TM1', ['10', '32']), ('TM2', ['190', '212']), ('HAMP', ['210', '257']), ('MCPsignal', ['404', '556'])
				4HB_MCP_1	580
1156935	SAMN01084074	QWE_09246	('PAS_9', ['23', '123']), ('PAS_4', ['142', '248']), ('MCPsignal', ['357', '511'])
				PAS_4	1
				PAS_9	1
1156935	SAMN01084074	QWE_09857	('TM1', ['15', '37']), ('TM2', ['193', '215']), ('MCPsignal', ['409', '566'])
				UNKNOWN	448
1156935	SAMN01084074	QWE_10332	('TM1', ['43', '65']), ('HAMP', ['476', '522']), ('MCPsignal', ['667', '821'])
				UNKNOWN	4858
1156935	SAMN01084074	QWE_11551	('Protoglobin', ['12', '174']), ('MCPsignal', ['304', '451'])
				Protoglobin	73
1156935	SAMN01084074	QWE_12073	('PAS_9', ['142', '244']), ('MCPsignal', ['356', '511'])
				PAS_9	1
1156935	SAMN01084074	QWE_12108	('TM1', ['16', '38']), ('TM2', ['428', '450']), ('HAMP', ['447', '496']), ('MCPsignal', ['642', '797'])
				UNKNOWN	627
1156935	SAMN01084074	QWE_12808	('TM1', ['7', '29']), ('dCache_1', ['35', '321']), ('HAMP', ['357', '405']), ('MCPsignal', ['552', '708'])
				dCache_1	44
1156935	SAMN01084074	QWE_13338	('TM1', ['5', '27']), ('sCache_2', ['37', '188']), ('TM2', ['187', '209']), ('HAMP', ['209', '250']), ('MCPsignal', ['408', '557'])
				sCache_2	101
1156935	SAMN01084074	QWE_13343	('TM1', ['5', '27']), ('sCache_2', ['38', '186']), ('TM2', ['188', '210']), ('HAMP', ['208', '251']), ('MCPsignal', ['407', '557'])
				sCache_2	56
1156935	SAMN01084074	QWE_13563	('TM1', ['30', '49']), ('dCache_1', ['56', '279']), ('TM2', ['299', '321']), ('HAMP', ['315', '366']), ('MCPsignal', ['513', '665'])
				dCache_1	103
1156935	SAMN01084074	QWE_13698	('TM1', ['15', '37']), ('CHASE3', ['47', '177']), ('TM2', ['187', '209']), ('HAMP', ['210', '259']), ('MCPsignal', ['408', '560'])
				CHASE3	13
1156935	SAMN01084074	QWE_14102	('TM1', ['15', '34']), ('TM2', ['343', '365']), ('HAMP', ['365', '415']), ('MCPsignal', ['561', '715'])
				UNKNOWN	251
1156935	SAMN01084074	QWE_14222	('MCPsignal', ['128', '298']), ('CZB', ['346', '412'])
				CZB	52
1156935	SAMN01084074	QWE_14237	('TM1', ['12', '34']), ('Cache_3-Cache_2', ['93', '197']), ('TM2', ['164', '186']), ('TM3', ['199', '221']), ('HAMP', ['219', '270']), ('MCPsignal', ['415', '570'])
				Cache_3-Cache_2	308
1156935	SAMN01084074	QWE_14512	('TM1', ['7', '29']), ('HAMP', ['213', '257']), ('MCPsignal', ['405', '559'])
1156935	SAMN01084074	QWE_14832	('TM1', ['5', '27']), ('TM2', ['187', '209']), ('HAMP', ['207', '256']), ('MCPsignal', ['403', '559'])
				UNKNOWN	19
1156935	SAMN01084074	QWE_15788	('4HB_MCP_1', ['4', '133']), ('TM1', ['15', '34']), ('TM2', ['296', '318']), ('HAMP', ['316', '366']), ('MCPsignal', ['540', '696'])
				4HB_MCP_1	971
1156935	SAMN01084074	QWE_15918	('PAS_9.2', ['27', '124']), ('PAS_9', ['151', '245']), ('MCPsignal', ['358', '513'])
				PAS_9	1
				PAS_9.2	1
1156935	SAMN01084074	QWE_15923	('PAS_9.2', ['25', '124']), ('PAS_9', ['145', '245']), ('MCPsignal', ['361', '513'])
				PAS_9	8
				PAS_9.2	1
1156935	SAMN01084074	QWE_16173	('MCPsignal', ['131', '265'])
1156935	SAMN01084074	QWE_16603	('MCPsignal', ['40', '127'])
1156935	SAMN01084074	QWE_17258	('TM1', ['7', '29']), ('NIT', ['56', '295']), ('HAMP', ['332', '376']), ('MCPsignal', ['529', '683'])
				NIT	218
1156935	SAMN01084074	QWE_18934	('TM1', ['10', '32']), ('sCache_2', ['38', '186']), ('TM2', ['192', '214']), ('HAMP', ['207', '259']), ('MCPsignal', ['403', '558'])
				sCache_2	4
1156935	SAMN01084074	QWE_20123	('Protoglobin', ['7', '167']), ('MCPsignal', ['295', '449'])
				Protoglobin	5
1156935	SAMN01084074	QWE_20128	('Protoglobin', ['8', '164']), ('MCPsignal', ['299', '451'])
				Protoglobin	5
1156935	SAMN01084074	QWE_20143	('TM1', ['10', '32']), ('TM2', ['319', '341']), ('HAMP', ['347', '391']), ('MCPsignal', ['537', '692'])
				UNKNOWN	74
1156935	SAMN01084074	QWE_20768	('PAS_8', ['17', '55']), ('PAS_3', ['156', '241']), ('MCPsignal', ['359', '514'])
				PAS_3	1
				PAS_8	201
1156935	SAMN01084074	QWE_21846	('NIT', ['53', '250']), ('TM1', ['279', '301']), ('HAMP', ['301', '351']), ('MCPsignal', ['497', '652'])
				NIT	600
1156935	SAMN01084074	QWE_23241	('TM1', ['15', '37']), ('TM2', ['187', '209']), ('HAMP', ['209', '260']), ('MCPsignal', ['431', '588'])
				UNKNOWN	289
1842536	SAMN04909720	BSY240_73	('MCPsignal', ['169', '319'])
1842536	SAMN04909720	BSY240_84	('TM1', ['15', '37']), ('NIT', ['56', '293']), ('TM2', ['309', '331']), ('HAMP', ['329', '377']), ('MCPsignal', ['528', '681'])
				NIT	58
1842536	SAMN04909720	BSY240_178	('TM1', ['15', '37']), ('NIT', ['71', '267']), ('TM2', ['296', '318']), ('HAMP', ['318', '368']), ('MCPsignal', ['514', '669'])
				NIT	600
1842536	SAMN04909720	BSY240_226	('TM1', ['15', '37']), ('TM2', ['193', '215']), ('MCPsignal', ['409', '566'])
				UNKNOWN	448
1842536	SAMN04909720	BSY240_324	('TM1', ['17', '39']), ('HAMP', ['450', '496']), ('MCPsignal', ['641', '795'])
1842536	SAMN04909720	BSY240_512	('TM1', ['10', '32']), ('sCache_2', ['39', '179']), ('TM2', ['191', '213']), ('HAMP', ['207', '259']), ('MCPsignal', ['403', '558'])
				sCache_2	70
1842536	SAMN04909720	BSY240_934	('TM1', ['15', '37']), ('TM2', ['187', '209']), ('HAMP', ['209', '258']), ('MCPsignal', ['431', '588'])
				UNKNOWN	289
1842536	SAMN04909720	BSY240_1213	('TM1', ['13', '32']), ('TM2', ['37', '56']), ('TM3', ['69', '86']), ('TM4', ['91', '108']), ('TM5', ['113', '135']), ('TM6', ['145', '167']), ('MCPsignal', ['330', '483'])
1842536	SAMN04909720	BSY240_1217	('4HB_MCP_1', ['6', '184']), ('TM1', ['10', '32']), ('TM2', ['189', '211']), ('HAMP', ['209', '258']), ('MCPsignal', ['434', '588'])
				4HB_MCP_1	1225
1842536	SAMN04909720	BSY240_1226	('TM1', ['10', '32']), ('NIT', ['56', '295']), ('TM2', ['314', '336']), ('HAMP', ['332', '376']), ('MCPsignal', ['528', '683'])
				NIT	218
1842536	SAMN04909720	BSY240_1362	('MCPsignal', ['33', '127'])
1842536	SAMN04909720	BSY240_1442	('MCPsignal', ['118', '264'])
1842536	SAMN04909720	BSY240_1473	('4HB_MCP_1', ['1', '174']), ('TM1', ['5', '27']), ('TM2', ['187', '209']), ('HAMP', ['208', '255']), ('MCPsignal', ['402', '553'])
				4HB_MCP_1	492
1842536	SAMN04909720	BSY240_1521	('TM1', ['10', '32']), ('TM2', ['292', '314']), ('HAMP', ['312', '362']), ('MCPsignal', ['536', '692'])
				UNKNOWN	1213
1842536	SAMN04909720	BSY240_1564	('PAS_9', ['29', '122']), ('MCPsignal', ['157', '272'])
				PAS_9	1
1842536	SAMN04909720	BSY240_1687	('TM1', ['15', '37']), ('CHASE3', ['47', '176']), ('TM2', ['187', '209']), ('HAMP', ['210', '259']), ('MCPsignal', ['408', '560'])
				CHASE3	13
1842536	SAMN04909720	BSY240_1712	('PAS_3.2', ['34', '118']), ('PAS_3', ['155', '240']), ('MCPsignal', ['359', '512'])
				PAS_3	1
				PAS_3.2	1
1842536	SAMN04909720	BSY240_1717	('TM1', ['30', '49']), ('dCache_1', ['56', '279']), ('TM2', ['299', '321']), ('HAMP', ['315', '366']), ('MCPsignal', ['513', '665'])
				dCache_1	103
1842536	SAMN04909720	BSY240_1760	('TM1', ['5', '27']), ('sCache_2', ['38', '186']), ('TM2', ['191', '210']), ('HAMP', ['208', '251']), ('MCPsignal', ['407', '557'])
				sCache_2	56
1842536	SAMN04909720	BSY240_1863	('TM1', ['7', '29']), ('dCache_1', ['35', '321']), ('HAMP', ['357', '405']), ('MCPsignal', ['552', '708'])
				dCache_1	44
1842536	SAMN04909720	BSY240_2081	('TM1', ['15', '37']), ('TM2', ['427', '449']), ('HAMP', ['447', '496']), ('MCPsignal', ['642', '797'])
				UNKNOWN	627
1842536	SAMN04909720	BSY240_2089	('PAS_9', ['143', '244']), ('MCPsignal', ['356', '511'])
				PAS_9	1
1842536	SAMN04909720	BSY240_2158	('Protoglobin', ['17', '179']), ('MCPsignal', ['309', '456'])
				Protoglobin	73
1842536	SAMN04909720	BSY240_2397	('Protoglobin', ['7', '167']), ('MCPsignal', ['295', '449'])
				Protoglobin	5
1842536	SAMN04909720	BSY240_2398	('Protoglobin', ['7', '164']), ('MCPsignal', ['299', '451'])
				Protoglobin	5
1842536	SAMN04909720	BSY240_2401	('TM1', ['10', '32']), ('TM2', ['323', '345']), ('HAMP', ['347', '391']), ('HAMP.2', ['436', '473']), ('MCPsignal', ['537', '692'])
				UNKNOWN	74
1842536	SAMN04909720	BSY240_3151	('PAS_3', ['33', '118']), ('PAS_3.2', ['155', '240']), ('MCPsignal', ['359', '512'])
				PAS_3	1
				PAS_3.2	1
1842536	SAMN04909720	BSY240_3749	('TM1', ['35', '57']), ('HAMP', ['470', '514']), ('MCPsignal', ['662', '816'])
				UNKNOWN	2945
1842536	SAMN04909720	BSY240_3912	('TM1', ['5', '27']), ('TM2', ['187', '209']), ('HAMP', ['207', '256']), ('MCPsignal', ['403', '559'])
				UNKNOWN	19
1842536	SAMN04909720	BSY240_3978	('TM1', ['7', '29']), ('HAMP', ['213', '257']), ('MCPsignal', ['405', '559'])
1842536	SAMN04909720	BSY240_4033	('TM1', ['12', '34']), ('Cache_3-Cache_2', ['93', '197']), ('TM2', ['164', '186']), ('TM3', ['199', '221']), ('HAMP', ['219', '270']), ('MCPsignal', ['415', '570'])
				Cache_3-Cache_2	308
1842536	SAMN04909720	BSY240_4036	('MCPsignal', ['128', '298']), ('CZB', ['346', '412'])
				CZB	52
1842536	SAMN04909720	BSY240_4061	('TM1', ['20', '42']), ('TM2', ['356', '378']), ('HAMP', ['378', '428']), ('MCPsignal', ['574', '728'])
				UNKNOWN	251
1842536	SAMN04909720	BSY240_4201	('TM1', ['10', '32']), ('CHASE3', ['42', '171']), ('TM2', ['184', '203']), ('HAMP', ['201', '251']), ('MCPsignal', ['398', '552'])
				CHASE3	1582
1842536	SAMN04909720	BSY240_4340	('4HB_MCP_1', ['3', '176']), ('TM1', ['10', '32']), ('TM2', ['190', '212']), ('HAMP', ['210', '257']), ('MCPsignal', ['404', '556'])
				4HB_MCP_1	580
1842536	SAMN04909720	BSY240_4341	('4HB_MCP_1', ['3', '180']), ('TM1', ['10', '32']), ('TM2', ['189', '211']), ('HAMP', ['208', '256']), ('MCPsignal', ['405', '555'])
				4HB_MCP_1	1365
1842536	SAMN04909720	BSY240_4371	('TM1', ['21', '43']), ('HAMP', ['363', '412']), ('MCPsignal', ['562', '714'])
1842536	SAMN04909720	BSY240_4420	('TM1', ['15', '37']), ('dCache_1', ['44', '300']), ('TM2', ['315', '337']), ('HAMP', ['335', '384']), ('MCPsignal', ['533', '685'])
				dCache_1	96
1907413	SAMN05880561	SAMN05880561_10881	('TM1', ['15', '37']), ('TM2', ['193', '215']), ('MCPsignal', ['409', '566'])
				UNKNOWN	294
1907413	SAMN05880561	SAMN05880561_102220	('TM1', ['35', '57']), ('HAMP', ['470', '514']), ('MCPsignal', ['662', '816'])
				UNKNOWN	2945
1907413	SAMN05880561	SAMN05880561_102382	('TM1', ['20', '39']), ('TM2', ['200', '222']), ('HAMP', ['220', '269']), ('MCPsignal', ['416', '572'])
				UNKNOWN	19
1907413	SAMN05880561	SAMN05880561_102446	('TM1', ['7', '29']), ('HAMP', ['213', '257']), ('MCPsignal', ['405', '559'])
1907413	SAMN05880561	SAMN05880561_102501	('TM1', ['12', '34']), ('Cache_3-Cache_2', ['93', '197']), ('TM2', ['164', '186']), ('TM3', ['199', '221']), ('HAMP', ['219', '270']), ('MCPsignal', ['415', '570'])
				Cache_3-Cache_2	308
1907413	SAMN05880561	SAMN05880561_102528	('TM1', ['10', '32']), ('TM2', ['341', '363']), ('HAMP', ['363', '413']), ('MCPsignal', ['559', '713'])
				UNKNOWN	251
1907413	SAMN05880561	SAMN05880561_102592	('PAS_4', ['21', '123']), ('PAS_4.2', ['142', '247']), ('MCPsignal', ['357', '511'])
				PAS_4	1
				PAS_4.2	1
1907413	SAMN05880561	SAMN05880561_102674	('TM1', ['10', '32']), ('CHASE3', ['42', '171']), ('TM2', ['184', '203']), ('HAMP', ['201', '251']), ('MCPsignal', ['398', '552'])
				CHASE3	1582
1907413	SAMN05880561	SAMN05880561_102819	('4HB_MCP_1', ['3', '179']), ('TM1', ['10', '32']), ('TM2', ['190', '212']), ('HAMP', ['210', '257']), ('MCPsignal', ['404', '556'])
				4HB_MCP_1	580
1907413	SAMN05880561	SAMN05880561_102820	('4HB_MCP_1', ['3', '180']), ('TM1', ['10', '32']), ('TM2', ['189', '211']), ('HAMP', ['209', '255']), ('MCPsignal', ['404', '555'])
				4HB_MCP_1	1365
1907413	SAMN05880561	SAMN05880561_102896	('TM1', ['15', '37']), ('dCache_1', ['44', '300']), ('TM2', ['315', '337']), ('HAMP', ['335', '385']), ('MCPsignal', ['533', '685'])
				dCache_1	379
1907413	SAMN05880561	SAMN05880561_10586	('TM1', ['15', '37']), ('NIT', ['57', '294']), ('TM2', ['309', '331']), ('HAMP', ['329', '377']), ('MCPsignal', ['528', '681'])
				NIT	58
1907413	SAMN05880561	SAMN05880561_10596	('4HB_MCP_1', ['1', '177']), ('TM1', ['7', '29']), ('HAMP', ['204', '255']), ('MCPsignal', ['400', '553'])
				4HB_MCP_1	12
1907413	SAMN05880561	SAMN05880561_10650	('TM1', ['10', '32']), ('sCache_2', ['38', '186']), ('TM2', ['187', '209']), ('HAMP', ['207', '259']), ('MCPsignal', ['403', '558'])
				sCache_2	4
1907413	SAMN05880561	SAMN05880561_106235	('TM1', ['17', '39']), ('HAMP', ['450', '496']), ('MCPsignal', ['641', '795'])
1907413	SAMN05880561	SAMN05880561_101415	('TM1', ['10', '32']), ('dCache_1', ['44', '252']), ('TM2', ['319', '341']), ('HAMP', ['347', '391']), ('HAMP.2', ['437', '473']), ('MCPsignal', ['537', '692'])
				dCache_1	74
1907413	SAMN05880561	SAMN05880561_101418	('Protoglobin', ['6', '163']), ('MCPsignal', ['298', '450'])
				Protoglobin	5
1907413	SAMN05880561	SAMN05880561_101419	('Protoglobin', ['7', '167']), ('MCPsignal', ['295', '449'])
				Protoglobin	5
1907413	SAMN05880561	SAMN05880561_101617	('Protoglobin', ['12', '174']), ('MCPsignal', ['304', '451'])
				Protoglobin	73
1907413	SAMN05880561	SAMN05880561_101686	('PAS_9', ['146', '244']), ('MCPsignal', ['356', '511'])
				PAS_9	1
1907413	SAMN05880561	SAMN05880561_101694	('TM1', ['15', '37']), ('TM2', ['427', '449']), ('HAMP', ['447', '496']), ('MCPsignal', ['642', '797'])
				UNKNOWN	627
1907413	SAMN05880561	SAMN05880561_101877	('TM1', ['7', '29']), ('dCache_1', ['35', '321']), ('HAMP', ['357', '405']), ('MCPsignal', ['552', '708'])
				dCache_1	44
1907413	SAMN05880561	SAMN05880561_101980	('TM1', ['5', '27']), ('sCache_2', ['38', '186']), ('TM2', ['188', '210']), ('HAMP', ['208', '251']), ('MCPsignal', ['407', '557'])
				sCache_2	56
1907413	SAMN05880561	SAMN05880561_1011025	('TM1', ['30', '49']), ('dCache_1', ['56', '279']), ('TM2', ['299', '321']), ('HAMP', ['315', '366']), ('MCPsignal', ['513', '665'])
				dCache_1	103
1907413	SAMN05880561	SAMN05880561_1011030	('TM1', ['13', '35']), ('CHASE3', ['42', '177']), ('TM2', ['192', '211']), ('HAMP', ['212', '260']), ('MCPsignal', ['407', '560'])
				CHASE3	244
1907413	SAMN05880561	SAMN05880561_1011057	('TM1', ['15', '37']), ('CHASE3', ['47', '172']), ('TM2', ['187', '209']), ('HAMP', ['210', '259']), ('MCPsignal', ['408', '560'])
				CHASE3	13
1907413	SAMN05880561	SAMN05880561_1011205	('PAS_9', ['26', '90']), ('PAS_4', ['143', '250']), ('MCPsignal', ['359', '514'])
				PAS_4	1
				PAS_9	60
1907413	SAMN05880561	SAMN05880561_104115	('PAS_3.2', ['33', '118']), ('PAS_3', ['155', '240']), ('MCPsignal', ['359', '512'])
				PAS_3	1
				PAS_3.2	1
1907413	SAMN05880561	SAMN05880561_10339	('4HB_MCP_1', ['4', '132']), ('TM1', ['15', '34']), ('TM2', ['296', '318']), ('HAMP', ['316', '365']), ('MCPsignal', ['540', '696'])
				4HB_MCP_1	971
1907413	SAMN05880561	SAMN05880561_10367	('PAS_9', ['35', '132']), ('PAS_3', ['163', '249']), ('MCPsignal', ['366', '521'])
				PAS_3	1
				PAS_9	1
1907413	SAMN05880561	SAMN05880561_103118	('MCPsignal', ['119', '258'])
1907413	SAMN05880561	SAMN05880561_103203	('MCPsignal', ['88', '173'])
1907413	SAMN05880561	SAMN05880561_103355	('TM1', ['13', '32']), ('TM2', ['37', '56']), ('TM3', ['69', '86']), ('TM4', ['91', '108']), ('TM5', ['113', '135']), ('TM6', ['145', '167']), ('MCPsignal', ['330', '483'])
1907413	SAMN05880561	SAMN05880561_103639	('TM1', ['15', '37']), ('TM2', ['187', '209']), ('HAMP', ['209', '258']), ('MCPsignal', ['431', '588'])
				UNKNOWN	289
1660088	SAMN03652433	ABS40_00230	('TM1', ['12', '34']), ('CHASE3', ['45', '169']), ('TM2', ['185', '207']), ('HAMP', ['208', '257']), ('MCPsignal', ['406', '558'])
				CHASE3	13
1660088	SAMN03652433	ABS40_00365	('4HB_MCP_1', ['4', '182']), ('TM1', ['4', '26']), ('TM2', ['191', '213']), ('HAMP', ['211', '256']), ('MCPsignal', ['405', '558'])
				4HB_MCP_1	1273
1660088	SAMN03652433	ABS40_00390	('TM1', ['4', '23']), ('dCache_1', ['30', '253']), ('TM2', ['273', '295']), ('HAMP', ['289', '340']), ('MCPsignal', ['487', '639'])
				dCache_1	103
1660088	SAMN03652433	ABS40_00605	('TM1', ['5', '27']), ('sCache_2', ['38', '186']), ('TM2', ['188', '210']), ('HAMP', ['208', '251']), ('MCPsignal', ['407', '557'])
				sCache_2	56
1660088	SAMN03652433	ABS40_01115	('TM1', ['7', '29']), ('dCache_1', ['35', '321']), ('HAMP', ['357', '405']), ('MCPsignal', ['552', '708'])
				dCache_1	44
1660088	SAMN03652433	ABS40_02400	('PAS_3', ['31', '116']), ('PAS_3.2', ['153', '238']), ('MCPsignal', ['357', '510'])
				PAS_3	1
				PAS_3.2	1
1660088	SAMN03652433	ABS40_03540	('TM1', ['16', '38']), ('TM2', ['428', '450']), ('HAMP', ['447', '496']), ('MCPsignal', ['642', '797'])
				UNKNOWN	627
1660088	SAMN03652433	ABS40_03575	('PAS_9', ['143', '244']), ('MCPsignal', ['356', '511'])
				PAS_9	1
1660088	SAMN03652433	ABS40_03920	('Protoglobin', ['12', '174']), ('MCPsignal', ['304', '451'])
				Protoglobin	73
1660088	SAMN03652433	ABS40_04735	('Protoglobin', ['7', '167']), ('MCPsignal', ['295', '449'])
				Protoglobin	5
1660088	SAMN03652433	ABS40_04740	('Protoglobin', ['7', '164']), ('MCPsignal', ['299', '451'])
				Protoglobin	5
1660088	SAMN03652433	ABS40_04755	('TM1', ['10', '32']), ('TM2', ['319', '341']), ('HAMP', ['347', '391']), ('HAMP.2', ['437', '473']), ('MCPsignal', ['537', '692'])
				UNKNOWN	74
1660088	SAMN03652433	ABS40_07455	('TM1', ['13', '32']), ('TM2', ['37', '56']), ('TM3', ['69', '86']), ('TM4', ['91', '108']), ('TM5', ['113', '135']), ('TM6', ['145', '167']), ('MCPsignal', ['330', '483'])
1660088	SAMN03652433	ABS40_07530	('TM1', ['15', '37']), ('NIT', ['61', '300']), ('TM2', ['319', '341']), ('HAMP', ['337', '381']), ('MCPsignal', ['534', '688'])
				NIT	218
1660088	SAMN03652433	ABS40_08165	('MCPsignal', ['40', '127'])
1660088	SAMN03652433	ABS40_08605	('MCPsignal', ['117', '251'])
1660088	SAMN03652433	ABS40_08865	('PAS_9.2', ['27', '124']), ('PAS_9', ['151', '245']), ('MCPsignal', ['358', '513'])
				PAS_9	1
				PAS_9.2	1
1660088	SAMN03652433	ABS40_10845	('TM1', ['15', '37']), ('TM2', ['187', '209']), ('HAMP', ['209', '258']), ('MCPsignal', ['431', '588'])
				UNKNOWN	289
1660088	SAMN03652433	ABS40_11355	('PAS_9', ['23', '123']), ('PAS_4', ['142', '248']), ('MCPsignal', ['357', '511'])
				PAS_4	1
				PAS_9	1
1660088	SAMN03652433	ABS40_13200	('NIT', ['54', '250']), ('TM1', ['279', '301']), ('HAMP', ['301', '351']), ('MCPsignal', ['497', '652'])
				NIT	600
1660088	SAMN03652433	ABS40_13450	('TM1', ['15', '37']), ('TM2', ['193', '215']), ('MCPsignal', ['409', '566'])
				UNKNOWN	294
1660088	SAMN03652433	ABS40_13730	('4HB_MCP_1', ['3', '174']), ('TM1', ['10', '32']), ('TM2', ['190', '212']), ('HAMP', ['210', '257']), ('MCPsignal', ['404', '556'])
				4HB_MCP_1	580
1660088	SAMN03652433	ABS40_13735	('4HB_MCP_1', ['3', '180']), ('TM1', ['10', '32']), ('TM2', ['189', '211']), ('HAMP', ['209', '255']), ('MCPsignal', ['405', '555'])
				4HB_MCP_1	1365
1660088	SAMN03652433	ABS40_14545	('TM1', ['7', '29']), ('HAMP', ['213', '258']), ('MCPsignal', ['405', '559'])
1660088	SAMN03652433	ABS40_14880	('TM1', ['5', '27']), ('TM2', ['187', '209']), ('HAMP', ['207', '256']), ('MCPsignal', ['403', '559'])
				UNKNOWN	19
1660088	SAMN03652433	ABS40_16535	('TM1', ['17', '39']), ('HAMP', ['450', '496']), ('MCPsignal', ['641', '795'])
1660088	SAMN03652433	ABS40_18195	('TM1', ['10', '32']), ('TM2', ['341', '363']), ('HAMP', ['363', '413']), ('MCPsignal', ['559', '713'])
				UNKNOWN	251
1660088	SAMN03652433	ABS40_18320	('TM1', ['13', '35']), ('Cache_3-Cache_2', ['93', '197']), ('TM2', ['199', '221']), ('HAMP', ['219', '270']), ('MCPsignal', ['415', '570'])
				Cache_3-Cache_2	308
1660088	SAMN03652433	ABS40_19330	('TM1', ['16', '38']), ('HAMP', ['451', '495']), ('MCPsignal', ['643', '797'])
1660088	SAMN03652433	ABS40_19780	('TM1', ['6', '28']), ('sCache_2', ['36', '184']), ('TM2', ['190', '212']), ('HAMP', ['205', '257']), ('MCPsignal', ['401', '556'])
				sCache_2	4
243274	SAMN02261406	THEMA_00045	('TM1', ['7', '29']), ('dCache_1', ['34', '266']), ('TM2', ['152', '174']), ('TM3', ['285', '307']), ('MCPsignal', ['432', '613'])
				dCache_1	1175
243274	SAMN02261406	THEMA_02580	('TM1', ['7', '29']), ('dCache_1', ['31', '261']), ('TM2', ['275', '297']), ('MCPsignal', ['427', '608'])
				dCache_1	1175
243274	SAMN02261406	THEMA_04685	('TM1', ['7', '26']), ('dCache_1', ['33', '261']), ('TM2', ['275', '297']), ('MCPsignal', ['427', '608'])
				dCache_1	1175
243274	SAMN02261406	THEMA_04730	('MCPsignal', ['85', '251'])
243274	SAMN02261406	THEMA_07175	('TM1', ['10', '32']), ('sCache_2', ['36', '182']), ('TM2', ['185', '207']), ('HAMP', ['210', '257']), ('MCPsignal', ['335', '518'])
				sCache_2	4
243274	SAMN02261406	THEMA_08610	('TM1', ['10', '32']), ('TM2', ['161', '180']), ('HAMP', ['178', '227']), ('MCPsignal', ['326', '490'])
				UNKNOWN	3952
243274	SAMN02261406	THEMA_08630	('TM1', ['10', '30']), ('TM2', ['150', '172']), ('MCPsignal', ['300', '481'])
				UNKNOWN	3951
390874	SAMN02598377	Tpet_0009	('TM1', ['7', '29']), ('dCache_1', ['34', '266']), ('TM2', ['152', '174']), ('TM3', ['285', '307']), ('HAMP', ['305', '351']), ('MCPsignal', ['432', '613'])
				dCache_1	1175
390874	SAMN02598377	Tpet_0550	('TM1', ['10', '32']), ('dCache_1', ['36', '265']), ('TM2', ['278', '300']), ('HAMP', ['302', '352']), ('MCPsignal', ['436', '609'])
				dCache_1	31
390874	SAMN02598377	Tpet_0900	('TM1', ['7', '26']), ('TM2', ['274', '296']), ('HAMP', ['299', '345']), ('MCPsignal', ['426', '607'])
				UNKNOWN	1175
390874	SAMN02598377	Tpet_0909	('MCPsignal', ['85', '251'])
390874	SAMN02598377	Tpet_1365	('TM1', ['10', '32']), ('sCache_2', ['36', '182']), ('TM2', ['190', '212']), ('HAMP', ['220', '257']), ('MCPsignal', ['335', '518'])
				sCache_2	4
390874	SAMN02598377	Tpet_1766	('HNOB', ['2', '158']), ('TM1', ['201', '223']), ('MCPsignal', ['399', '554'])
				HNOB	257
1157948	SAMN03013826	T2812B_00045	('TM1', ['7', '29']), ('dCache_1', ['34', '266']), ('TM2', ['152', '174']), ('TM3', ['285', '307']), ('MCPsignal', ['432', '613'])
				dCache_1	1175
1157948	SAMN03013826	T2812B_02595	('TM1', ['7', '29']), ('dCache_1', ['32', '261']), ('TM2', ['280', '302']), ('MCPsignal', ['427', '608'])
				dCache_1	1175
1157948	SAMN03013826	T2812B_04670	('TM1', ['7', '26']), ('dCache_1', ['33', '261']), ('TM2', ['275', '297']), ('MCPsignal', ['427', '609'])
				dCache_1	1175
1157948	SAMN03013826	T2812B_04710	('MCPsignal', ['85', '251'])
1157948	SAMN03013826	T2812B_07045	('TM1', ['10', '32']), ('sCache_2', ['36', '182']), ('TM2', ['185', '207']), ('HAMP', ['210', '257']), ('MCPsignal', ['335', '518'])
				sCache_2	4
1157948	SAMN03013826	T2812B_09060	('HNOB', ['2', '158']), ('TM1', ['201', '223']), ('MCPsignal', ['392', '554'])
				HNOB	257
1518501	SAMN02689486	CQ10_38580	('TM1', ['5', '27']), ('TM2', ['319', '341']), ('HAMP', ['342', '392']), ('MCPsignal', ['498', '652'])
				UNKNOWN	72
1518501	SAMN02689486	CQ10_09985	('TM1', ['5', '27']), ('TM2', ['316', '338']), ('HAMP', ['340', '390']), ('MCPsignal', ['487', '655'])
				UNKNOWN	403
1518501	SAMN02689486	CQ10_13635	('4HB_MCP_1', ['4', '183']), ('TM1', ['10', '29']), ('TM2', ['190', '212']), ('MCPsignal', ['360', '527'])
				4HB_MCP_1	14
1518501	SAMN02689486	CQ10_01980	('TM1', ['19', '36']), ('TM2', ['41', '63']), ('TM3', ['70', '92']), ('TM4', ['116', '138']), ('TM5', ['145', '167']), ('MCPsignal', ['293', '453'])
1518501	SAMN02689486	CQ10_19930	('TM1', ['12', '34']), ('sCache_2', ['40', '186']), ('TM2', ['187', '209']), ('HAMP', ['209', '258']), ('MCPsignal', ['364', '525'])
				sCache_2	32
1518501	SAMN02689486	CQ10_21560	('TM1', ['10', '32']), ('TM2', ['330', '352']), ('HAMP', ['351', '401']), ('MCPsignal', ['504', '663'])
				UNKNOWN	72
1518501	SAMN02689486	CQ10_03115	('TM1', ['10', '32']), ('sCache_2', ['37', '188']), ('TM2', ['192', '214']), ('HAMP', ['212', '264']), ('MCPsignal', ['368', '531'])
				sCache_2	714
1518501	SAMN02689486	CQ10_23665	('TM1', ['4', '26']), ('TM2', ['284', '303']), ('HAMP', ['303', '349']), ('MCPsignal', ['458', '620'])
				UNKNOWN	147
1518501	SAMN02689486	CQ10_24660	('TM1', ['12', '34']), ('TM2', ['334', '356']), ('HAMP', ['355', '405']), ('MCPsignal', ['511', '670'])
				UNKNOWN	188
1518501	SAMN02689486	CQ10_25665	('TM1', ['15', '33']), ('TM2', ['195', '217']), ('HAMP', ['212', '259']), ('MCPsignal', ['370', '531'])
				UNKNOWN	900
1518501	SAMN02689486	CQ10_25675	('TM1', ['5', '27']), ('4HB_MCP_1', ['6', '181']), ('TM2', ['186', '208']), ('HAMP', ['207', '256']), ('MCPsignal', ['360', '496'])
				4HB_MCP_1	181
1518501	SAMN02689486	CQ10_25900	('MCPsignal', ['122', '280']), ('PilZ', ['325', '413'])
				PilZ	1476
1518501	SAMN02689486	CQ10_29645	('TM1', ['21', '43']), ('Cache_3-Cache_2', ['90', '211']), ('TM2', ['170', '192']), ('TM3', ['205', '227']), ('HAMP', ['225', '269']), ('MCPsignal', ['379', '542'])
				Cache_3-Cache_2	143
1518501	SAMN02689486	CQ10_30475	('TM1', ['10', '32']), ('TM2', ['190', '212']), ('HAMP', ['214', '260']), ('MCPsignal', ['362', '523'])
				UNKNOWN	19
1518501	SAMN02689486	CQ10_32455	('TM1', ['10', '32']), ('TM2', ['210', '232']), ('HAMP', ['230', '272']), ('MCPsignal', ['376', '540'])
				UNKNOWN	2015
1518501	SAMN02689486	CQ10_32465	('TM1', ['16', '33']), ('sCache_2', ['42', '190']), ('TM2', ['163', '185']), ('TM3', ['197', '219']), ('HAMP', ['213', '263']), ('MCPsignal', ['369', '530'])
				sCache_2	4
1518501	SAMN02689486	CQ10_32470	('TM1', ['10', '27']), ('TM2', ['303', '325']), ('HAMP', ['326', '373']), ('MCPsignal', ['471', '636'])
				UNKNOWN	377
1518501	SAMN02689486	CQ10_32475	('4HB_MCP_1', ['6', '187']), ('TM1', ['11', '30']), ('TM2', ['191', '213']), ('MCPsignal', ['365', '522'])
				4HB_MCP_1	14
1518501	SAMN02689486	CQ10_08010	('TM1', ['5', '27']), ('TM2', ['325', '347']), ('HAMP', ['346', '395']), ('MCPsignal', ['496', '656'])
				UNKNOWN	72
1518501	SAMN02689486	CQ10_35785	('PAS_3.2', ['34', '119']), ('PAS_3', ['156', '241']), ('PAS_3.3', ['278', '363']), ('MCPsignal', ['403', '556'])
				PAS_3	34
				PAS_3.2	1
				PAS_3.2	1
189873	SAMN05230121	LMTR3_16770	('MCPsignal', ['8', '174']), ('dCache_1', ['82', '355'])
				dCache_1	81
189873	SAMN05230121	LMTR3_17465	('TM1', ['5', '27']), ('TM2', ['319', '341']), ('HAMP', ['349', '392']), ('MCPsignal', ['497', '652'])
				UNKNOWN	72
189873	SAMN05230121	LMTR3_17805	('TM1', ['10', '32']), ('TM2', ['330', '352']), ('HAMP', ['350', '402']), ('MCPsignal', ['498', '664'])
				UNKNOWN	72
189873	SAMN05230121	LMTR3_04255	('MCPsignal', ['125', '283']), ('PilZ', ['324', '412'])
				PilZ	1476
189873	SAMN05230121	LMTR3_04375	('PAS_3', ['33', '119']), ('PAS_3.2', ['156', '241']), ('PAS_3.3', ['278', '363']), ('MCPsignal', ['403', '556'])
				PAS_3	1
				PAS_3.2	34
				PAS_3.2	1
189873	SAMN05230121	LMTR3_30110	('TM1', ['12', '34']), ('sCache_2', ['40', '187']), ('TM2', ['187', '209']), ('HAMP', ['209', '259']), ('MCPsignal', ['365', '525'])
				sCache_2	32
189873	SAMN05230121	LMTR3_03930	('TM1', ['20', '42']), ('TM2', ['336', '358']), ('HAMP', ['357', '407']), ('MCPsignal', ['513', '672'])
				UNKNOWN	188
189873	SAMN05230121	LMTR3_24505	('TM1', ['10', '32']), ('TM2', ['212', '234']), ('HAMP', ['232', '274']), ('MCPsignal', ['378', '545'])
				UNKNOWN	2015
189873	SAMN05230121	LMTR3_24515	('TM1', ['10', '32']), ('sCache_2', ['42', '191']), ('TM2', ['197', '219']), ('HAMP', ['213', '260']), ('MCPsignal', ['369', '530'])
				sCache_2	4
189873	SAMN05230121	LMTR3_24520	('TM1', ['10', '27']), ('TM2', ['305', '327']), ('HAMP', ['326', '373']), ('MCPsignal', ['471', '636'])
				UNKNOWN	377
189873	SAMN05230121	LMTR3_24525	('4HB_MCP_1', ['6', '187']), ('TM1', ['11', '30']), ('TM2', ['191', '213']), ('MCPsignal', ['380', '524'])
				4HB_MCP_1	14
189873	SAMN05230121	LMTR3_24260	('TM1', ['5', '27']), ('TM2', ['185', '207']), ('HAMP', ['207', '257']), ('MCPsignal', ['360', '501'])
				UNKNOWN	181
189873	SAMN05230121	LMTR3_24270	('TM1', ['15', '33']), ('TM2', ['195', '217']), ('HAMP', ['212', '259']), ('MCPsignal', ['370', '531'])
				UNKNOWN	900
189873	SAMN05230121	LMTR3_00975	('TM1', ['10', '32']), ('TM2', ['190', '212']), ('HAMP', ['214', '259']), ('MCPsignal', ['363', '523'])
				UNKNOWN	19
189873	SAMN05230121	LMTR3_01680	('TM1', ['10', '32']), ('sCache_2', ['38', '188']), ('TM2', ['192', '214']), ('HAMP', ['212', '264']), ('MCPsignal', ['368', '531'])
				sCache_2	714
189873	SAMN05230121	LMTR3_12370	('TM1', ['21', '43']), ('Cache_3-Cache_2', ['95', '211']), ('TM2', ['170', '192']), ('TM3', ['205', '227']), ('HAMP', ['225', '269']), ('MCPsignal', ['379', '542'])
				Cache_3-Cache_2	143
189873	SAMN05230121	LMTR3_35790	('MCPsignal', ['70', '138'])
189873	SAMN05230121	LMTR3_32785	('TM1', ['13', '35']), ('HAMP', ['346', '395']), ('MCPsignal', ['496', '656'])
189873	SAMN05230121	LMTR3_33710	('TM1', ['5', '27']), ('TM2', ['316', '338']), ('HAMP', ['340', '390']), ('MCPsignal', ['488', '655'])
				UNKNOWN	403
189873	SAMN05230121	LMTR3_34770	('TM1', ['32', '54']), ('TM2', ['316', '335']), ('HAMP', ['334', '381']), ('MCPsignal', ['490', '652'])
				UNKNOWN	147
1038859	SAMN02441128	GCA_000472965_00025	('TM1', ['21', '43']), ('Cache_3-Cache_2', ['95', '211']), ('TM2', ['170', '192']), ('TM3', ['205', '227']), ('HAMP', ['225', '269']), ('MCPsignal', ['379', '542'])
				Cache_3-Cache_2	143
1038859	SAMN02441128	GCA_000472965_00921	('MCPsignal', ['8', '135']), ('dCache_1', ['82', '355'])
				dCache_1	81
1038859	SAMN02441128	GCA_000472965_01077	('TM1', ['5', '27']), ('TM2', ['319', '341']), ('HAMP', ['342', '391']), ('MCPsignal', ['501', '653'])
				UNKNOWN	72
1038859	SAMN02441128	GCA_000472965_01153	('TM1', ['10', '32']), ('TM2', ['330', '352']), ('HAMP', ['350', '402']), ('MCPsignal', ['498', '664'])
				UNKNOWN	72
1038859	SAMN02441128	GCA_000472965_02131	('PAS_3', ['34', '119']), ('PAS_3.2', ['156', '241']), ('PAS_3.3', ['278', '363']), ('MCPsignal', ['403', '557'])
				PAS_3	1
				PAS_3.2	34
				PAS_3.2	1
1038859	SAMN02441128	GCA_000472965_02151	('MCPsignal', ['118', '277'])
1038859	SAMN02441128	GCA_000472965_02237	('TM1', ['13', '35']), ('HAMP', ['346', '395']), ('MCPsignal', ['496', '656'])
1038859	SAMN02441128	GCA_000472965_02363	('TM1', ['12', '34']), ('sCache_2', ['40', '187']), ('TM2', ['187', '209']), ('HAMP', ['209', '259']), ('MCPsignal', ['364', '525'])
				sCache_2	32
1038859	SAMN02441128	GCA_000472965_03068	('TM1', ['4', '26']), ('TM2', ['209', '231']), ('HAMP', ['230', '271']), ('MCPsignal', ['381', '543'])
				UNKNOWN	2015
1038859	SAMN02441128	GCA_000472965_03071	('TM1', ['15', '34']), ('sCache_2', ['42', '191']), ('TM2', ['197', '219']), ('HAMP', ['213', '260']), ('MCPsignal', ['367', '530'])
				sCache_2	4
1038859	SAMN02441128	GCA_000472965_03072	('TM1', ['306', '328']), ('HAMP', ['327', '374']), ('MCPsignal', ['472', '637'])
				UNKNOWN	377
1038859	SAMN02441128	GCA_000472965_03073	('4HB_MCP_1', ['6', '187']), ('TM1', ['11', '30']), ('TM2', ['191', '213']), ('MCPsignal', ['372', '526'])
				4HB_MCP_1	14
1038859	SAMN02441128	GCA_000472965_04442	('TM1', ['5', '27']), ('TM2', ['185', '207']), ('HAMP', ['207', '257']), ('MCPsignal', ['360', '497'])
				UNKNOWN	181
1038859	SAMN02441128	GCA_000472965_04444	('TM1', ['15', '33']), ('TM2', ['195', '214']), ('HAMP', ['212', '259']), ('MCPsignal', ['370', '531'])
				UNKNOWN	900
1038859	SAMN02441128	GCA_000472965_05056	('TM1', ['10', '32']), ('sCache_2', ['38', '188']), ('TM2', ['192', '214']), ('HAMP', ['212', '264']), ('MCPsignal', ['368', '531'])
				sCache_2	714
1038859	SAMN02441128	GCA_000472965_05164	('4HB_MCP_1', ['5', '173']), ('TM1', ['13', '32']), ('TM2', ['52', '74']), ('TM3', ['326', '348']), ('HAMP', ['349', '392']), ('MCPsignal', ['504', '661'])
				4HB_MCP_1	292
1038859	SAMN02441128	GCA_000472965_05205	('TM1', ['10', '32']), ('TM2', ['190', '212']), ('HAMP', ['214', '260']), ('MCPsignal', ['363', '523'])
				UNKNOWN	19
1038859	SAMN02441128	GCA_000472965_05701	('TM1', ['51', '73']), ('TM2', ['367', '389']), ('HAMP', ['388', '438']), ('MCPsignal', ['544', '703'])
				UNKNOWN	188
1038859	SAMN02441128	GCA_000472965_06186	('MCPsignal', ['8', '139'])
1038859	SAMN02441128	GCA_000472965_06386	('TM1', ['22', '44']), ('TM2', ['306', '325']), ('HAMP', ['325', '371']), ('MCPsignal', ['480', '642'])
				UNKNOWN	147
52441	SAMN05216302	SAMN05216302_102822	('4HB_MCP_1', ['4', '184']), ('TM1', ['10', '32']), ('TM2', ['187', '209']), ('HAMP', ['209', '259']), ('MCPsignal', ['323', '479'])
				4HB_MCP_1	1089
52441	SAMN05216302	SAMN05216302_103428	('TM1', ['87', '106']), ('MCPsignal', ['232', '416'])
				UNKNOWN	3641
697282	SAMN00102804	Mettu_0503	('TM1', ['11', '33']), ('TM2', ['212', '234']), ('PAS_8', ['303', '342']), ('MCPsignal', ['570', '726'])
				PAS_8	462
697282	SAMN00102804	Mettu_0677	('TM1', ['11', '33']), ('TM2', ['35', '57']), ('MCPsignal', ['354', '510'])
697282	SAMN00102804	Mettu_1163	('TM1', ['15', '34']), ('TM2', ['196', '218']), ('HAMP', ['217', '268']), ('HAMP_N3', ['317', '356']), ('MCPsignal', ['514', '669'])
				UNKNOWN	19
697282	SAMN00102804	Mettu_1713	('4HB_MCP_1', ['2', '169']), ('TM1', ['4', '21']), ('TM2', ['176', '198']), ('MCPsignal', ['407', '548'])
				4HB_MCP_1	899
697282	SAMN00102804	Mettu_1715	('4HB_MCP_1', ['4', '182']), ('TM1', ['10', '32']), ('TM2', ['190', '209']), ('HAMP', ['208', '259']), ('MCPsignal', ['415', '556'])
				4HB_MCP_1	340
697282	SAMN00102804	Mettu_1720	('TM1', ['13', '31']), ('TM2', ['35', '57']), ('MCPsignal', ['269', '388'])
697282	SAMN00102804	Mettu_2161	('MCPsignal', ['149', '297']), ('MCPsignal.2', ['446', '597'])
697282	SAMN00102804	Mettu_2170	('TM1', ['21', '43']), ('TM2', ['58', '75']), ('MCPsignal', ['188', '298'])
697282	SAMN00102804	Mettu_2294	('TM1', ['10', '29']), ('TM2', ['192', '214']), ('HAMP', ['213', '264']), ('PAS_8', ['283', '322']), ('MCPsignal', ['551', '706'])
				PAS_8	462
697282	SAMN00102804	Mettu_2354	('TM1', ['13', '32']), ('TM2', ['47', '64']), ('TM3', ['188', '210']), ('HAMP_N3', ['308', '349']), ('MCPsignal', ['505', '661']), ('CZB', ['749', '813'])
				CZB	305
697282	SAMN00102804	Mettu_2492	('4HB_MCP_1', ['4', '183']), ('TM1', ['10', '32']), ('TM2', ['185', '207']), ('HAMP', ['208', '258']), ('HAMP_N3', ['306', '347']), ('HAMP.2', ['400', '440']), ('MCPsignal', ['503', '659']), ('CZB', ['746', '811'])
				4HB_MCP_1	117
				CZB	305
697282	SAMN00102804	Mettu_3197	('PAS_3', ['31', '114']), ('TM1', ['162', '181']), ('PAS_8', ['270', '314']), ('MCPsignal', ['538', '694'])
				PAS_3	2
				PAS_8	1703
697282	SAMN00102804	Mettu_3421	('TM1', ['15', '34']), ('TM2', ['196', '218']), ('MCPsignal', ['558', '713'])
				UNKNOWN	19
697282	SAMN00102804	Mettu_3987	('PAS_3', ['32', '112']), ('TarH', ['160', '331']), ('TM1', ['169', '191']), ('TM2', ['351', '373']), ('HAMP', ['367', '415']), ('MCPsignal', ['698', '854'])
				TarH	117
				PAS_3	2
697282	SAMN00102804	Mettu_4164	('PAS_3', ['31', '114']), ('TM1', ['162', '181']), ('TM2', ['185', '206']), ('PAS_9', ['281', '384']), ('MCPsignal', ['542', '697'])
				PAS_3	2
				PAS_9	60
697282	SAMN00102804	Mettu_4168	('TM1', ['11', '33']), ('TM2', ['183', '205']), ('MCPsignal', ['548', '700'])
				UNKNOWN	215
697282	SAMN00102804	Mettu_2768	('4HB_MCP_1', ['4', '180']), ('TM1', ['10', '32']), ('TM2', ['188', '210']), ('HAMP', ['208', '258']), ('MCPsignal', ['322', '481'])
				4HB_MCP_1	768
697282	SAMN00102804	Mettu_2770	('4HB_MCP_1', ['5', '134']), ('TM1', ['12', '34']), ('TM2', ['316', '338']), ('HAMP', ['350', '385']), ('MCPsignal', ['449', '608'])
				4HB_MCP_1	3484
697282	SAMN00102804	Mettu_2771	('PAS_3', ['31', '114']), ('TarH', ['160', '329']), ('TM1', ['169', '191']), ('TM2', ['351', '373']), ('HAMP', ['368', '417']), ('PAS_8', ['433', '477']), ('MCPsignal', ['704', '861'])
				TarH	438
				PAS_3	3
				PAS_8	462
1038860	SAMN02441450	GCA_000472865_01279	('MCPsignal', ['120', '279'])
1038860	SAMN02441450	GCA_000472865_01655	('TM1', ['12', '34']), ('sCache_2', ['39', '188']), ('TM2', ['158', '177']), ('TM3', ['187', '209']), ('HAMP', ['208', '259']), ('MCPsignal', ['365', '525'])
				sCache_2	32
1038860	SAMN02441450	GCA_000472865_02403	('TM1', ['13', '35']), ('sCache_2', ['41', '189']), ('HAMP', ['211', '261']), ('MCPsignal', ['385', '528'])
				sCache_2	102
1038860	SAMN02441450	GCA_000472865_02618	('Protoglobin', ['5', '165']), ('MCPsignal', ['251', '407'])
				Protoglobin	300
1038860	SAMN02441450	GCA_000472865_02898	('TM1', ['26', '48']), ('TM2', ['342', '364']), ('HAMP', ['363', '412']), ('MCPsignal', ['517', '678'])
				UNKNOWN	188
1038860	SAMN02441450	GCA_000472865_03975	('4HB_MCP_1', ['6', '187']), ('TM1', ['11', '30']), ('TM2', ['191', '213']), ('HAMP', ['211', '262']), ('MCPsignal', ['366', '527'])
				4HB_MCP_1	14
1038860	SAMN02441450	GCA_000472865_04101	('TM1', ['5', '27']), ('TM2', ['325', '347']), ('HAMP', ['346', '396']), ('MCPsignal', ['496', '656'])
				UNKNOWN	72
1038860	SAMN02441450	GCA_000472865_04721	('TM1', ['26', '48']), ('TM2', ['310', '332']), ('HAMP', ['330', '375']), ('MCPsignal', ['484', '646'])
				UNKNOWN	147
1038860	SAMN02441450	GCA_000472865_04896	('TM1', ['10', '32']), ('TM2', ['216', '238']), ('HAMP', ['234', '279']), ('MCPsignal', ['391', '549'])
				UNKNOWN	794
1038860	SAMN02441450	GCA_000472865_05257	('TM1', ['5', '27']), ('TM2', ['320', '342']), ('HAMP', ['343', '392']), ('MCPsignal', ['497', '653'])
				UNKNOWN	72
1038860	SAMN02441450	GCA_000472865_07227	('TM1', ['21', '43']), ('TM2', ['200', '222']), ('HAMP', ['222', '273']), ('MCPsignal', ['375', '519'])
				UNKNOWN	181
1038860	SAMN02441450	GCA_000472865_07251	('TM1', ['10', '29']), ('TM2', ['183', '205']), ('HAMP', ['202', '253']), ('MCPsignal', ['351', '516'])
				UNKNOWN	313
1038860	SAMN02441450	GCA_000472865_07252	('4HB_MCP_1', ['3', '181']), ('TM1', ['10', '29']), ('TM2', ['183', '205']), ('HAMP', ['202', '254']), ('MCPsignal', ['310', '477'])
				4HB_MCP_1	363
1038860	SAMN02441450	GCA_000472865_08287	('TM1', ['11', '33']), ('sCache_2', ['38', '187']), ('TM2', ['191', '213']), ('HAMP', ['206', '255']), ('MCPsignal', ['362', '521'])
				sCache_2	59
1038860	SAMN02441450	GCA_000472865_08369	('MCPsignal', ['38', '132'])
1038860	SAMN02441450	GCA_000472865_08518	('TM1', ['15', '37']), ('TM2', ['73', '95']), ('HAMP', ['97', '143']), ('MCPsignal', ['248', '407'])
				UNKNOWN	552
1038860	SAMN02441450	GCA_000472865_09107	('PAS_3', ['156', '241']), ('PAS_3.2', ['279', '363']), ('MCPsignal', ['403', '549'])
				PAS_3	1
				PAS_3.2	1
525903	SAMN00002595	Taci_0112	('4HB_MCP_1', ['8', '184']), ('TM1', ['13', '35']), ('TM2', ['194', '216']), ('MCPsignal', ['379', '529'])
				4HB_MCP_1	3640
525903	SAMN00002595	Taci_0125	('MCPsignal', ['155', '283'])
525903	SAMN00002595	Taci_0133	('MCPsignal', ['96', '269']), ('SBP_bac_3', ['352', '533'])
				SBP_bac_3	1326
525903	SAMN00002595	Taci_0209	('MCPsignal', ['99', '266']), ('Phosphonate-bd', ['321', '561'])
				Phosphonate-bd	237
525903	SAMN00002595	Taci_0247	('MCPsignal', ['105', '259']), ('SBP_bac_3', ['323', '528'])
				SBP_bac_3	1914
525903	SAMN00002595	Taci_0283	('TM1', ['13', '30']), ('TM2', ['35', '57']), ('MCPsignal', ['195', '360'])
525903	SAMN00002595	Taci_0285	('TM1', ['15', '37']), ('HAMP', ['37', '82']), ('MCPsignal', ['169', '348'])
525903	SAMN00002595	Taci_0309	('TM1', ['7', '29']), ('dCache_1', ['34', '272']), ('TM2', ['290', '312']), ('HAMP', ['308', '354']), ('MCPsignal', ['467', '616'])
				dCache_1	82
525903	SAMN00002595	Taci_0320	('4HB_MCP_1', ['7', '186']), ('TM1', ['15', '37']), ('TM2', ['190', '212']), ('MCPsignal', ['346', '525'])
				4HB_MCP_1	256
525903	SAMN00002595	Taci_0323	('TM1', ['10', '32']), ('dCache_1', ['37', '262']), ('TM2', ['296', '318']), ('MCPsignal', ['479', '630'])
				dCache_1	7
525903	SAMN00002595	Taci_0358	('TM1', ['10', '32']), ('TM2', ['208', '230']), ('HAMP', ['224', '278']), ('MCPsignal', ['380', '524'])
				UNKNOWN	2800
525903	SAMN00002595	Taci_0556	('TM1', ['10', '32']), ('dCache_1', ['37', '262']), ('TM2', ['296', '318']), ('MCPsignal', ['477', '630'])
				dCache_1	7
525903	SAMN00002595	Taci_1453	('4HB_MCP_1', ['8', '187']), ('TM1', ['12', '34']), ('TM2', ['54', '76']), ('TM3', ['197', '219']), ('HAMP', ['214', '261']), ('MCPsignal', ['376', '525'])
				4HB_MCP_1	2393
525903	SAMN00002595	Taci_1541	('TM1', ['7', '29']), ('MCPsignal', ['96', '222'])
525903	SAMN00002595	Taci_1590	('TM1', ['37', '59']), ('HAMP', ['57', '106']), ('MCPsignal', ['201', '369'])
				UNKNOWN	3639
525903	SAMN00002595	Taci_1680	('MCPsignal', ['97', '252'])
525903	SAMN00002595	Taci_1730	('TM1', ['10', '32']), ('dCache_1', ['39', '300']), ('TM2', ['317', '339']), ('MCPsignal', ['468', '650'])
				dCache_1	79
306281	SAMN02469884	GCA_000317205_00177	('GAF.2', ['49', '188']), ('GAF.3', ['220', '364']), ('GAF', ['402', '547']), ('MCPsignal', ['710', '869'])
				GAF	25
				GAF.2	25
				GAF.2	279
306281	SAMN02469884	GCA_000317205_01089	('TM1', ['507', '529']), ('TM2', ['542', '564']), ('HAMP', ['575', '612']), ('MCPsignal', ['746', '925'])
306281	SAMN02469884	GCA_000317205_02148	('TM1', ['57', '79']), ('dCache_1', ['85', '320']), ('TM2', ['334', '356']), ('HAMP', ['356', '407']), ('GAF', ['436', '575']), ('GAF.2', ['601', '738']), ('MCPsignal', ['871', '1053'])
				dCache_1	1013
				GAF	280
				GAF.2	25
306281	SAMN02469884	GCA_000317205_03606	('TM1', ['272', '294']), ('HAMP', ['294', '342']), ('GAF', ['374', '513']), ('MCPsignal', ['654', '835'])
				GAF	9
306281	SAMN02469884	GCA_000317205_03774	('GAF.3', ['10', '69']), ('GAF.2', ['108', '246']), ('GAF', ['285', '429']), ('MCPsignal', ['569', '751'])
				GAF	9
				GAF.2	25
				GAF.2	3282
306281	SAMN02469884	GCA_000317205_04252	('TM1', ['80', '102']), ('dCache_1', ['155', '365']), ('TM2', ['379', '401']), ('HAMP', ['401', '452']), ('GAF', ['480', '621']), ('MCPsignal', ['755', '934'])
				GAF	9
				dCache_1	473
306281	SAMN02469884	GCA_000317205_04689	('TM1', ['44', '66']), ('TM2', ['370', '389']), ('HAMP', ['391', '440']), ('GAF', ['471', '609']), ('MCPsignal', ['748', '932'])
				GAF	9
306281	SAMN02469884	GCA_000317205_04696	('TM1', ['64', '86']), ('TM2', ['388', '410']), ('HAMP', ['410', '457']), ('GAF', ['490', '629']), ('MCPsignal', ['773', '950'])
				GAF	280
306281	SAMN02469884	GCA_000317205_04698	('TM1', ['63', '85']), ('dCache_1', ['89', '314']), ('TM2', ['347', '369']), ('HAMP', ['368', '419']), ('GAF', ['450', '592']), ('MCPsignal', ['732', '912'])
				dCache_1	393
				GAF	280
306281	SAMN02469884	GCA_000317205_04894	('TM1', ['13', '35']), ('CHASE3', ['47', '179']), ('TM2', ['189', '211']), ('MCPsignal', ['279', '457'])
				CHASE3	1060
306281	SAMN02469884	GCA_000317205_04895	('TM1', ['19', '41']), ('dCache_1', ['46', '312']), ('TM2', ['338', '357']), ('MCPsignal', ['438', '605'])
				dCache_1	481
306281	SAMN02469884	GCA_000317205_05160	('TM1', ['51', '73']), ('dCache_1', ['78', '314']), ('TM2', ['329', '351']), ('HAMP', ['351', '401']), ('GAF', ['431', '570']), ('GAF.2', ['596', '733']), ('MCPsignal', ['873', '1056'])
				dCache_1	473
				GAF	9
				GAF.2	9
525898	SAMN00002613	Sdel_0016	('MCPsignal', ['115', '245'])
525898	SAMN00002613	Sdel_0112	('TM1', ['5', '27']), ('dCache_2', ['33', '208']), ('TM2', ['208', '230']), ('HAMP', ['230', '282']), ('MCPsignal', ['379', '501'])
				dCache_2	59
525898	SAMN00002613	Sdel_0113	('TM1', ['7', '29']), ('dCache_2', ['33', '199']), ('HAMP', ['232', '282']), ('MCPsignal', ['379', '500'])
				dCache_2	59
525898	SAMN00002613	Sdel_0157	('MCPsignal', ['195', '312']), ('CZB', ['334', '396'])
				CZB	163
525898	SAMN00002613	Sdel_0262	('TM1', ['10', '32']), ('dCache_3', ['69', '196']), ('TM2', ['295', '317']), ('MCPsignal', ['469', '560'])
				dCache_3	62
525898	SAMN00002613	Sdel_0367	('TM1', ['21', '43']), ('MCPsignal', ['231', '363']), ('CZB', ['373', '436'])
				CZB	47
525898	SAMN00002613	Sdel_0377	('TM1', ['7', '29']), ('NIT', ['54', '291']), ('MCPsignal', ['469', '630'])
				NIT	50
525898	SAMN00002613	Sdel_0631	('TM1', ['10', '32']), ('Cache_3-Cache_2', ['32', '302']), ('TM2', ['304', '323']), ('HAMP', ['324', '375']), ('MCPsignal', ['471', '590'])
				Cache_3-Cache_2	28
525898	SAMN00002613	Sdel_0818	('TM1', ['15', '37']), ('TM2', ['224', '246']), ('MCPsignal', ['389', '536'])
				UNKNOWN	1624
525898	SAMN00002613	Sdel_0819	('TM1', ['5', '27']), ('dCache_1', ['35', '255']), ('TM2', ['276', '295']), ('HAMP', ['293', '346']), ('MCPsignal', ['442', '556'])
				dCache_1	119
525898	SAMN00002613	Sdel_0982	('FIST', ['46', '253']), ('FIST_C', ['277', '398']), ('MCPsignal', ['504', '651'])
				FIST	43
				FIST_C	40
525898	SAMN00002613	Sdel_1073	('TM1', ['10', '32']), ('dCache_1', ['35', '264']), ('TM2', ['279', '301']), ('HAMP', ['302', '352']), ('MCPsignal', ['453', '594'])
				dCache_1	78
525898	SAMN00002613	Sdel_1202	('TM1', ['13', '35']), ('MCPsignal', ['158', '346'])
525898	SAMN00002613	Sdel_1205	('TM1', ['10', '32']), ('dCache_1', ['53', '332']), ('TM2', ['358', '380']), ('HAMP', ['381', '431']), ('MCPsignal', ['521', '648'])
				dCache_1	39
525898	SAMN00002613	Sdel_1316	('TM1', ['327', '349']), ('MCPsignal', ['519', '672'])
				UNKNOWN	1511
525898	SAMN00002613	Sdel_1432	('4HB_MCP_1', ['11', '186']), ('TM1', ['15', '37']), ('TM2', ['192', '214']), ('MCPsignal', ['353', '490'])
				4HB_MCP_1	344
525898	SAMN00002613	Sdel_1434	('TM1', ['10', '31']), ('TM2', ['178', '197']), ('MCPsignal', ['339', '492'])
				UNKNOWN	595
525898	SAMN00002613	Sdel_1491	('MCPsignal', ['249', '382'])
525898	SAMN00002613	Sdel_1826	('TM1', ['10', '32']), ('dCache_3', ['42', '283']), ('TM2', ['294', '316']), ('HAMP', ['319', '369']), ('MCPsignal', ['467', '563'])
				dCache_3	214
525898	SAMN00002613	Sdel_1854	('TM1', ['10', '28']), ('TM2', ['182', '204']), ('MCPsignal', ['348', '487'])
				UNKNOWN	1867
525898	SAMN00002613	Sdel_1860	('TM1', ['10', '29']), ('TM2', ['180', '202']), ('MCPsignal', ['349', '468'])
				UNKNOWN	908
525898	SAMN00002613	Sdel_1930	('TM1', ['10', '28']), ('dCache_1', ['37', '253']), ('TM2', ['275', '297']), ('HAMP', ['291', '344']), ('MCPsignal', ['440', '557'])
				dCache_1	119
525898	SAMN00002613	Sdel_1931	('TM1', ['10', '28']), ('dCache_1', ['36', '249']), ('TM2', ['270', '289']), ('HAMP', ['287', '340']), ('MCPsignal', ['393', '584'])
				dCache_1	119
525898	SAMN00002613	Sdel_1991	('4HB_MCP_1', ['5', '96']), ('TM1', ['10', '32']), ('TM2', ['317', '339']), ('MCPsignal', ['408', '563'])
				4HB_MCP_1	1524
525898	SAMN00002613	Sdel_2026	('MCPsignal', ['149', '318']), ('CZB', ['316', '380'])
				CZB	242
525898	SAMN00002613	Sdel_2141	('TM1', ['10', '32']), ('dCache_2', ['34', '335']), ('TM2', ['353', '375']), ('HAMP', ['378', '427']), ('MCPsignal', ['524', '644'])
				dCache_2	106
525898	SAMN00002613	Sdel_2256	('4HB_MCP_1', ['7', '178']), ('TM1', ['13', '32']), ('TM2', ['194', '216']), ('MCPsignal', ['332', '513'])
				4HB_MCP_1	10
592361	SAMN05216370	SAMN05216370_0227	('TM1', ['7', '29']), ('dCache_1', ['33', '259']), ('TM2', ['272', '294']), ('HAMP', ['293', '346']), ('MCPsignal', ['428', '593'])
				dCache_1	119
592361	SAMN05216370	SAMN05216370_0251	('TM1', ['20', '42']), ('TM2', ['55', '77']), ('TM3', ['97', '119']), ('TM4', ['126', '143']), ('MCPsignal', ['288', '445'])
592361	SAMN05216370	SAMN05216370_1005	('TM1', ['10', '29']), ('dCache_1', ['36', '255']), ('TM2', ['275', '297']), ('HAMP', ['292', '344']), ('MCPsignal', ['408', '590'])
				dCache_1	78
592361	SAMN05216370	SAMN05216370_1068	('TM1', ['10', '32']), ('TM2', ['188', '210']), ('HAMP', ['209', '249']), ('MCPsignal', ['325', '507'])
				UNKNOWN	11
592361	SAMN05216370	SAMN05216370_1193	('TM1', ['15', '37']), ('TM2', ['325', '347']), ('HAMP', ['353', '395']), ('MCPsignal', ['487', '641'])
				UNKNOWN	114
592361	SAMN05216370	SAMN05216370_1296	('TM1', ['7', '29']), ('MCPsignal', ['466', '620'])
592361	SAMN05216370	SAMN05216370_1345	('TM1', ['12', '34']), ('TM2', ['290', '312']), ('HAMP', ['310', '363']), ('MCPsignal', ['415', '606'])
				UNKNOWN	48
592361	SAMN05216370	SAMN05216370_1516	('TM1', ['15', '37']), ('PilJ', ['39', '148']), ('TM2', ['310', '332']), ('MCPsignal', ['459', '642'])
				PilJ	23
592361	SAMN05216370	SAMN05216370_1580	('TM1', ['7', '29']), ('MCPsignal', ['146', '288'])
592361	SAMN05216370	SAMN05216370_1586	('4HB_MCP_1', ['1', '178']), ('TM1', ['7', '29']), ('MCPsignal', ['323', '482'])
				4HB_MCP_1	344
592361	SAMN05216370	SAMN05216370_1666	('PAS_3.2', ['44', '128']), ('PAS_3', ['166', '251']), ('MCPsignal', ['274', '439'])
				PAS_3	34
				PAS_3.2	1
592361	SAMN05216370	SAMN05216370_1667	('PAS_4', ['33', '135']), ('PAS_3', ['167', '250']), ('MCPsignal', ['273', '437'])
				PAS_4	1
				PAS_3	1
592361	SAMN05216370	SAMN05216370_2402	('TM1', ['15', '37']), ('HBM', ['33', '287']), ('TM2', ['289', '311']), ('HAMP', ['308', '360']), ('MCPsignal', ['422', '606'])
				HBM	49
592361	SAMN05216370	SAMN05216370_2516	('PAS_3', ['30', '114']), ('TM1', ['157', '179']), ('MCPsignal', ['321', '487'])
				PAS_3	3
592361	SAMN05216370	SAMN05216370_2705	('4HB_MCP_1', ['3', '180']), ('TM1', ['10', '32']), ('TM2', ['188', '207']), ('MCPsignal', ['343', '507'])
				4HB_MCP_1	12
592361	SAMN05216370	SAMN05216370_2719	('PAS_3', ['31', '114']), ('MCPsignal', ['322', '487'])
				PAS_3	3
592361	SAMN05216370	SAMN05216370_2769	('MCPsignal', ['149', '297'])
592361	SAMN05216370	SAMN05216370_2772	('4HB_MCP_1', ['5', '184']), ('TM1', ['10', '32']), ('TM2', ['190', '209']), ('HAMP', ['209', '260']), ('MCPsignal', ['323', '506'])
				4HB_MCP_1	130
592361	SAMN05216370	SAMN05216370_2802	('TM1', ['15', '33']), ('TM2', ['140', '162']), ('HAMP', ['155', '203']), ('MCPsignal', ['299', '455'])
				UNKNOWN	366
592361	SAMN05216370	SAMN05216370_2826	('TM1', ['18', '40']), ('HBM', ['53', '298']), ('TM2', ['298', '320']), ('HAMP', ['320', '370']), ('MCPsignal', ['435', '617'])
				HBM	516
592361	SAMN05216370	SAMN05216370_2827	('4HB_MCP_1', ['1', '174']), ('TM1', ['182', '204']), ('HAMP', ['204', '255']), ('MCPsignal', ['318', '501'])
				4HB_MCP_1	722
592361	SAMN05216370	SAMN05216370_2831	('4HB_MCP_1', ['5', '176']), ('TM1', ['13', '35']), ('TM2', ['193', '215']), ('MCPsignal', ['355', '510'])
				4HB_MCP_1	10
592361	SAMN05216370	SAMN05216370_2904	('TM1', ['10', '32']), ('dCache_1', ['50', '333']), ('TM2', ['361', '383']), ('HAMP', ['382', '433']), ('MCPsignal', ['525', '681'])
				dCache_1	45
592361	SAMN05216370	SAMN05216370_2906	('TM1', ['10', '32']), ('sCache_2', ['48', '195']), ('TM2', ['205', '227']), ('HAMP', ['227', '279']), ('MCPsignal', ['344', '524'])
				sCache_2	69
592361	SAMN05216370	SAMN05216370_3095	('MCPsignal', ['107', '232']), ('CZB', ['266', '323'])
				CZB	572
592361	SAMN05216370	SAMN05216370_3668	('TM1', ['10', '32']), ('dCache_1', ['50', '332']), ('TM2', ['361', '383']), ('HAMP', ['378', '430']), ('MCPsignal', ['494', '677'])
				dCache_1	7
592361	SAMN05216370	SAMN05216370_3747	('TM1', ['7', '29']), ('dCache_1', ['34', '284']), ('TM2', ['299', '321']), ('HAMP', ['320', '373']), ('MCPsignal', ['460', '619'])
				dCache_1	57
592361	SAMN05216370	SAMN05216370_3911	('TM1', ['10', '32']), ('dCache_1', ['50', '274']), ('TM2', ['289', '311']), ('HAMP', ['309', '358']), ('MCPsignal', ['447', '609'])
				dCache_1	95
592361	SAMN05216370	SAMN05216370_3204	('TM1', ['13', '35']), ('MCPsignal', ['137', '315'])
592361	SAMN05216370	SAMN05216370_3343	('TM1', ['15', '37']), ('TM2', ['44', '63']), ('TM3', ['83', '105']), ('TM4', ['112', '134']), ('TM5', ['144', '166']), ('MCPsignal', ['280', '463'])
592361	SAMN05216370	SAMN05216370_3426	('4HB_MCP_1', ['5', '184']), ('TM1', ['10', '32']), ('TM2', ['191', '213']), ('HAMP', ['209', '258']), ('MCPsignal', ['325', '506'])
				4HB_MCP_1	12
592361	SAMN05216370	SAMN05216370_3574	('TM1', ['21', '40']), ('TM2', ['322', '344']), ('MCPsignal', ['460', '640'])
				UNKNOWN	132
592361	SAMN05216370	SAMN05216370_3601	('TM1', ['5', '27']), ('TM2', ['187', '209']), ('HAMP', ['206', '258']), ('MCPsignal', ['347', '499'])
				UNKNOWN	480
592361	SAMN05216370	SAMN05216370_3999	('TM1', ['13', '32']), ('sCache_2', ['42', '188']), ('TM2', ['194', '216']), ('HAMP', ['210', '264']), ('MCPsignal', ['330', '510'])
				sCache_2	4
592361	SAMN05216370	SAMN05216370_4305	('4HB_MCP_1', ['10', '178']), ('TM1', ['15', '37']), ('TM2', ['194', '216']), ('HAMP', ['215', '263']), ('MCPsignal', ['327', '510'])
				4HB_MCP_1	433
592361	SAMN05216370	SAMN05216370_4353	('PAS_3', ['31', '114']), ('TM1', ['154', '176']), ('MCPsignal', ['322', '487'])
				PAS_3	2
1752219	SAMN04254482	GCA_001465025_00075	('TM1', ['10', '32']), ('sCache_2', ['48', '195']), ('TM2', ['205', '227']), ('HAMP', ['227', '279']), ('MCPsignal', ['346', '525'])
				sCache_2	69
1752219	SAMN04254482	GCA_001465025_00240	('4HB_MCP_1', ['12', '179']), ('TM1', ['15', '37']), ('TM2', ['194', '216']), ('HAMP', ['215', '263']), ('MCPsignal', ['354', '510'])
				4HB_MCP_1	367
1752219	SAMN04254482	GCA_001465025_00415	('TM1', ['15', '37']), ('TM2', ['325', '347']), ('HAMP', ['353', '395']), ('MCPsignal', ['486', '641'])
				UNKNOWN	175
1752219	SAMN04254482	GCA_001465025_00540	('TM1', ['13', '35']), ('MCPsignal', ['176', '344'])
1752219	SAMN04254482	GCA_001465025_00659	('MCPsignal', ['147', '297'])
1752219	SAMN04254482	GCA_001465025_00661	('4HB_MCP_1', ['6', '181']), ('TM1', ['12', '31']), ('TM2', ['188', '210']), ('HAMP', ['209', '260']), ('MCPsignal', ['324', '506'])
				4HB_MCP_1	14
1752219	SAMN04254482	GCA_001465025_00691	('TM1', ['15', '35']), ('TM2', ['135', '157']), ('HAMP', ['155', '203']), ('MCPsignal', ['271', '455'])
				UNKNOWN	366
1752219	SAMN04254482	GCA_001465025_01020	('4HB_MCP_1', ['8', '194']), ('TM1', ['15', '37']), ('TM2', ['199', '221']), ('HAMP', ['223', '271']), ('MCPsignal', ['336', '518'])
				4HB_MCP_1	349
1752219	SAMN04254482	GCA_001465025_01061	('TM1', ['13', '32']), ('sCache_2', ['42', '189']), ('TM2', ['190', '212']), ('HAMP', ['210', '263']), ('MCPsignal', ['355', '510'])
				sCache_2	4
1752219	SAMN04254482	GCA_001465025_01286	('PAS_3', ['31', '114']), ('TM1', ['153', '170']), ('TM2', ['174', '193']), ('MCPsignal', ['320', '487'])
				PAS_3	3
1752219	SAMN04254482	GCA_001465025_01466	('TM1', ['10', '32']), ('TM2', ['188', '210']), ('HAMP', ['209', '251']), ('MCPsignal', ['325', '507'])
				UNKNOWN	11
1752219	SAMN04254482	GCA_001465025_01766	('TM1', ['20', '42']), ('TM2', ['55', '77']), ('TM3', ['97', '119']), ('TM4', ['126', '143']), ('MCPsignal', ['288', '445'])
1752219	SAMN04254482	GCA_001465025_02657	('TM1', ['15', '37']), ('TM2', ['44', '66']), ('TM3', ['81', '103']), ('TM4', ['110', '129']), ('TM5', ['144', '166']), ('MCPsignal', ['280', '462'])
1752219	SAMN04254482	GCA_001465025_02696	('TM1', ['15', '37']), ('HBM', ['33', '287']), ('TM2', ['287', '309']), ('HAMP', ['308', '360']), ('MCPsignal', ['423', '606'])
				HBM	945
1752219	SAMN04254482	GCA_001465025_02815	('TM1', ['4', '26']), ('TM2', ['33', '50']), ('MCPsignal', ['136', '316'])
1752219	SAMN04254482	GCA_001465025_02824	('MCPsignal', ['121', '250']), ('CZB', ['260', '325'])
				CZB	47
1752219	SAMN04254482	GCA_001465025_02906	('MCPsignal', ['6', '139'])
1752219	SAMN04254482	GCA_001465025_02971	('MCPsignal', ['59', '212'])
1752219	SAMN04254482	GCA_001465025_03054	('dCache_1', ['10', '187']), ('TM1', ['208', '230']), ('HAMP', ['225', '277']), ('MCPsignal', ['341', '523'])
				dCache_1	78
1752219	SAMN04254482	GCA_001465025_03178	('TM1', ['15', '37']), ('PilJ', ['39', '148']), ('TM2', ['310', '332']), ('MCPsignal', ['459', '641'])
				PilJ	23
1752219	SAMN04254482	GCA_001465025_03195	('PAS_3', ['31', '112']), ('TM1', ['164', '186']), ('TM2', ['193', '211']), ('PAS_8.2', ['278', '320']), ('PAS_8', ['408', '456']), ('MCPsignal', ['680', '835'])
				PAS_3	2
				PAS_8	462
				PAS_8.2	430
1752219	SAMN04254482	GCA_001465025_03201	('MCPsignal', ['80', '218'])
1752219	SAMN04254482	GCA_001465025_03275	('TM1', ['21', '40']), ('TM2', ['321', '343']), ('MCPsignal', ['459', '640'])
				UNKNOWN	132
1752219	SAMN04254482	GCA_001465025_03291	('TM1', ['5', '27']), ('TM2', ['187', '209']), ('HAMP', ['205', '258']), ('MCPsignal', ['347', '499'])
				UNKNOWN	480
1752219	SAMN04254482	GCA_001465025_03405	('TM1', ['10', '32']), ('dCache_1', ['48', '304']), ('TM2', ['367', '389']), ('HAMP', ['383', '435']), ('MCPsignal', ['499', '682'])
				dCache_1	39
1752219	SAMN04254482	GCA_001465025_03661	('PAS_3', ['32', '114']), ('TM1', ['153', '175']), ('TM2', ['179', '201']), ('HAMP', ['193', '231']), ('MCPsignal', ['325', '489'])
				PAS_3	3
1752219	SAMN04254482	GCA_001465025_03689	('TM1', ['241', '263']), ('HAMP', ['261', '314']), ('MCPsignal', ['409', '557'])
				UNKNOWN	48
1752063	SAMD00042785	FIS3754_13070	('GAF.2', ['49', '188']), ('GAF.3', ['220', '364']), ('GAF', ['402', '547']), ('MCPsignal', ['698', '869'])
				GAF	25
				GAF.2	25
				GAF.2	279
1752063	SAMD00042785	FIS3754_26460	('TM1', ['57', '79']), ('dCache_1', ['85', '320']), ('TM2', ['334', '356']), ('HAMP', ['356', '407']), ('GAF', ['436', '575']), ('GAF.2', ['601', '738']), ('MCPsignal', ['871', '1053'])
				dCache_1	1013
				GAF	9
				GAF.2	9
1752063	SAMD00042785	FIS3754_29380	('TM1', ['507', '529']), ('TM2', ['542', '564']), ('HAMP', ['575', '612']), ('MCPsignal', ['746', '925'])
1752063	SAMD00042785	FIS3754_30060	('TM1', ['63', '85']), ('dCache_1', ['89', '291']), ('TM2', ['347', '369']), ('HAMP', ['368', '419']), ('GAF', ['449', '592']), ('MCPsignal', ['733', '912'])
				dCache_1	393
				GAF	280
1752063	SAMD00042785	FIS3754_30080	('TM1', ['64', '86']), ('TM2', ['388', '410']), ('HAMP', ['410', '459']), ('GAF', ['490', '629']), ('MCPsignal', ['770', '950'])
				GAF	280
1752063	SAMD00042785	FIS3754_34980	('TM1', ['44', '66']), ('TM2', ['193', '212']), ('HAMP', ['214', '262']), ('GAF', ['294', '432']), ('MCPsignal', ['572', '755'])
				GAF	9
1752063	SAMD00042785	FIS3754_44960	('TM1', ['13', '35']), ('CHASE3', ['47', '179']), ('TM2', ['189', '211']), ('MCPsignal', ['303', '457'])
				CHASE3	1060
1752063	SAMD00042785	FIS3754_44970	('TM1', ['19', '41']), ('dCache_1', ['45', '312']), ('TM2', ['338', '357']), ('MCPsignal', ['438', '605'])
				dCache_1	481
1779382	SAMN04404272	AWN76_009955	('TM1', ['20', '38']), ('dCache_1', ['44', '272']), ('TM2', ['291', '313']), ('HAMP', ['310', '360']), ('GAF_2', ['386', '516']), ('MCPsignal', ['673', '823'])
				GAF_2	2439
				dCache_1	3001
1779382	SAMN04404272	AWN76_011645	('PAS_3.2', ['86', '170']), ('PAS_3', ['208', '292']), ('MCPsignal', ['371', '555'])
				PAS_3	1
				PAS_3.2	1
1779382	SAMN04404272	AWN76_016375	('TM1', ['25', '47']), ('dCache_1', ['67', '317']), ('TM2', ['337', '356']), ('HAMP', ['354', '406']), ('HAMP.2', ['439', '486']), ('MCPsignal', ['548', '731'])
				dCache_1	986
1779382	SAMN04404272	AWN76_017480	('TM1', ['4', '26']), ('TM2', ['155', '177']), ('HAMP', ['175', '223']), ('HAMP.2', ['266', '306']), ('MCPsignal', ['398', '550'])
				UNKNOWN	4311
1779382	SAMN04404272	AWN76_017530	('TM1', ['39', '58']), ('TM2', ['73', '92']), ('TM3', ['99', '121']), ('MCPsignal', ['366', '548'])
1647556	SAMN04192297	GCA_001561995_00079	('TM1', ['25', '47']), ('TM2', ['356', '378']), ('HAMP', ['373', '425']), ('MCPsignal', ['535', '686'])
				UNKNOWN	343
1647556	SAMN04192297	GCA_001561995_00080	('TM1', ['21', '43']), ('dCache_1', ['51', '338']), ('HAMP', ['379', '430']), ('MCPsignal', ['535', '690'])
				dCache_1	343
1647556	SAMN04192297	GCA_001561995_00530	('Protoglobin', ['13', '157']), ('MCPsignal', ['249', '407'])
				Protoglobin	5
1647556	SAMN04192297	GCA_001561995_01578	('TM1', ['15', '34']), ('dCache_1', ['43', '274']), ('TM2', ['344', '363']), ('HAMP', ['357', '408']), ('MCPsignal', ['513', '676'])
				dCache_1	209
1647556	SAMN04192297	GCA_001561995_01644	('TM1', ['10', '32']), ('dCache_1', ['44', '301']), ('TM2', ['316', '338']), ('HAMP', ['336', '387']), ('MCPsignal', ['491', '643'])
				dCache_1	254
1647556	SAMN04192297	GCA_001561995_01891	('TM1', ['10', '32']), ('NIT', ['62', '299']), ('TM2', ['315', '337']), ('MCPsignal', ['491', '651'])
				NIT	50
1647556	SAMN04192297	GCA_001561995_02309	('TM1', ['20', '42']), ('TM2', ['299', '321']), ('HAMP', ['322', '369']), ('MCPsignal', ['469', '617'])
				UNKNOWN	2477
1647556	SAMN04192297	GCA_001561995_02350	('Protoglobin', ['3', '162']), ('MCPsignal', ['264', '410'])
				Protoglobin	311
1647556	SAMN04192297	GCA_001561995_02381	('MCPsignal', ['97', '259'])
1647556	SAMN04192297	GCA_001561995_02390	('TM1', ['21', '43']), ('TM2', ['312', '334']), ('MCPsignal', ['492', '647'])
				UNKNOWN	4427
1647556	SAMN04192297	GCA_001561995_02561	('TM1', ['15', '37']), ('Cache_3-Cache_2', ['52', '190']), ('TM2', ['203', '225']), ('HAMP', ['220', '268']), ('MCPsignal', ['385', '535'])
				Cache_3-Cache_2	28
1647556	SAMN04192297	GCA_001561995_03035	('TM1', ['10', '29']), ('TM2', ['187', '209']), ('HAMP', ['207', '257']), ('MCPsignal', ['360', '527'])
				UNKNOWN	4426
1647556	SAMN04192297	GCA_001561995_03171	('TM1', ['10', '32']), ('TM2', ['66', '88']), ('MCPsignal', ['240', '405'])
				UNKNOWN	1580
1647556	SAMN04192297	GCA_001561995_03344	('TM1', ['5', '27']), ('TM2', ['180', '199']), ('HAMP', ['199', '250']), ('MCPsignal', ['355', '516'])
				UNKNOWN	1004
1647556	SAMN04192297	GCA_001561995_03480	('TM1', ['13', '35']), ('sCache_2', ['40', '189']), ('TM2', ['192', '214']), ('MCPsignal', ['379', '524'])
				sCache_2	32
1649580	SAMN04207873	GCA_001484965_01379	('TM1', ['13', '35']), ('dCache_1', ['43', '258']), ('HAMP', ['294', '345']), ('MCPsignal', ['426', '596'])
				dCache_1	33
1649580	SAMN04207873	GCA_001484965_01918	('TM1', ['19', '41']), ('TM2', ['61', '83']), ('TM3', ['90', '109']), ('TM4', ['113', '130']), ('TM5', ['137', '159']), ('TM6', ['163', '185']), ('MCPsignal', ['311', '467'])
1649580	SAMN04207873	GCA_001484965_03079	('TM1', ['29', '46']), ('TM2', ['217', '234']), ('HAMP', ['232', '284']), ('MCPsignal', ['365', '543'])
				UNKNOWN	94
1649580	SAMN04207873	GCA_001484965_03129	('Protoglobin', ['27', '180']), ('MCPsignal', ['260', '416'])
				Protoglobin	93
1650661	SAMEA3460838	GCA_001244495_01914	('TM1', ['10', '32']), ('dCache_1', ['36', '268']), ('TM2', ['280', '302']), ('MCPsignal', ['468', '631'])
				dCache_1	33
1650661	SAMEA3460838	GCA_001244495_03256	('TM1', ['10', '32']), ('TM2', ['196', '218']), ('MCPsignal', ['378', '550'])
				UNKNOWN	2187
1650661	SAMEA3460838	GCA_001244495_03350	('TM1', ['11', '33']), ('TM2', ['330', '349']), ('HAMP', ['349', '400']), ('MCPsignal', ['511', '665'])
				UNKNOWN	534
1650662	SAMEA3538358	GCA_001403615_00030	('TM1', ['10', '32']), ('TM2', ['39', '61']), ('MCPsignal', ['226', '303'])
1650662	SAMEA3538358	GCA_001403615_00083	('MCPsignal', ['139', '267'])
1650662	SAMEA3538358	GCA_001403615_00249	('MCPsignal', ['121', '278'])
1650662	SAMEA3538358	GCA_001403615_00264	('4HB_MCP_1', ['6', '183']), ('TM1', ['13', '35']), ('TM2', ['190', '212']), ('HAMP', ['211', '259']), ('MCPsignal', ['364', '520'])
				4HB_MCP_1	425
1650662	SAMEA3538358	GCA_001403615_00723	('HNOB', ['2', '160']), ('TM1', ['202', '224']), ('TM2', ['226', '245']), ('MCPsignal', ['401', '570'])
				HNOB	55
1650662	SAMEA3538358	GCA_001403615_00735	('MCPsignal', ['158', '305']), ('CZB', ['375', '438'])
				CZB	168
1650662	SAMEA3538358	GCA_001403615_00859	('TM1', ['10', '32']), ('TM2', ['183', '205']), ('HAMP', ['211', '255']), ('MCPsignal', ['362', '515'])
				UNKNOWN	429
1650662	SAMEA3538358	GCA_001403615_00950	('TM1', ['7', '29']), ('dCache_1', ['39', '270']), ('TM2', ['319', '338']), ('MCPsignal', ['487', '650'])
				dCache_1	632
1650662	SAMEA3538358	GCA_001403615_01234	('TM1', ['44', '66']), ('dCache_1', ['70', '316']), ('TM2', ['328', '350']), ('HAMP', ['355', '402']), ('MCPsignal', ['501', '662'])
				dCache_1	1271
1650662	SAMEA3538358	GCA_001403615_01268	('4HB_MCP_1', ['4', '175']), ('TM1', ['10', '32']), ('TM2', ['187', '209']), ('MCPsignal', ['370', '526'])
				4HB_MCP_1	252
1650662	SAMEA3538358	GCA_001403615_01434	('4HB_MCP_1', ['12', '190']), ('TM1', ['18', '40']), ('TM2', ['197', '219']), ('HAMP', ['214', '265']), ('MCPsignal', ['346', '526'])
				4HB_MCP_1	3048
1650662	SAMEA3538358	GCA_001403615_01443	('TM1', ['13', '35']), ('dCache_1', ['63', '256']), ('TM2', ['277', '299']), ('MCPsignal', ['465', '616'])
				dCache_1	88
1650662	SAMEA3538358	GCA_001403615_01445	('TM1', ['13', '32']), ('TM2', ['42', '62']), ('MCPsignal', ['212', '375'])
1650662	SAMEA3538358	GCA_001403615_01489	('TM1', ['10', '29']), ('dCache_1', ['36', '290']), ('TM2', ['304', '326']), ('MCPsignal', ['479', '610'])
				dCache_1	548
1650662	SAMEA3538358	GCA_001403615_01877	('MCPsignal', ['131', '292'])
1650662	SAMEA3538358	GCA_001403615_02100	('TM1', ['10', '32']), ('sCache_3_3', ['77', '179']), ('TM2', ['185', '204']), ('HAMP', ['203', '255']), ('MCPsignal', ['348', '498'])
				sCache_3_3	143
1650662	SAMEA3538358	GCA_001403615_02101	('TM1', ['7', '29']), ('dCache_1', ['33', '279']), ('TM2', ['293', '315']), ('MCPsignal', ['466', '629'])
				dCache_1	711
1650662	SAMEA3538358	GCA_001403615_02338	('4HB_MCP_1', ['3', '182']), ('TM1', ['10', '27']), ('TM2', ['189', '208']), ('HAMP', ['206', '259']), ('MCPsignal', ['346', '519'])
				4HB_MCP_1	303
1650662	SAMEA3538358	GCA_001403615_03026	('TM1', ['7', '29']), ('TM2', ['44', '63']), ('MCPsignal', ['217', '381'])
1650662	SAMEA3538358	GCA_001403615_03411	('TM1', ['12', '34']), ('TM2', ['44', '66']), ('MCPsignal', ['197', '375'])
1650662	SAMEA3538358	GCA_001403615_03554	('TM1', ['21', '40']), ('PilJ', ['39', '145']), ('TM2', ['187', '209']), ('HAMP', ['207', '256']), ('MCPsignal', ['338', '479'])
				PilJ	975
1650662	SAMEA3538358	GCA_001403615_03580	('TM1', ['10', '29']), ('TM2', ['163', '185']), ('HAMP', ['184', '232']), ('MCPsignal', ['344', '496'])
				UNKNOWN	4425
1650662	SAMEA3538358	GCA_001403615_04154	('4HB_MCP_1', ['1', '154']), ('TM1', ['160', '182']), ('HAMP', ['181', '228']), ('MCPsignal', ['319', '490'])
				4HB_MCP_1	1926
1650662	SAMEA3538358	GCA_001403615_04191	('4HB_MCP_1', ['6', '182']), ('TM1', ['13', '35']), ('TM2', ['188', '210']), ('HAMP', ['225', '260']), ('MCPsignal', ['355', '527'])
				4HB_MCP_1	148
1650662	SAMEA3538358	GCA_001403615_04733	('MCPsignal', ['128', '286']), ('SBP_bac_5', ['382', '740'])
				SBP_bac_5	225
1650662	SAMEA3538358	GCA_001403615_04813	('4HB_MCP_1', ['6', '184']), ('TM1', ['13', '35']), ('TM2', ['192', '211']), ('HAMP', ['226', '259']), ('MCPsignal', ['354', '521'])
				4HB_MCP_1	421
1650662	SAMEA3538358	GCA_001403615_04838	('TM1', ['10', '32']), ('sCache_2', ['37', '197']), ('TM2', ['196', '218']), ('HAMP', ['218', '266']), ('MCPsignal', ['378', '530'])
				sCache_2	75
165185	SAMEA3545368	SAMEA3545368_03178	('4HB_MCP_1', ['7', '183']), ('TM1', ['15', '37']), ('TM2', ['187', '209']), ('HAMP', ['209', '258']), ('MCPsignal', ['368', '523'])
				4HB_MCP_1	857
1123518	SAMN02256393	GCA_000478585_00099	('TM1', ['13', '35']), ('TM2', ['303', '325']), ('HAMP', ['325', '374']), ('MCPsignal', ['621', '776'])
				UNKNOWN	1005
1123518	SAMN02256393	GCA_000478585_00278	('PAS_3', ['25', '108']), ('TM1', ['150', '172']), ('TM2', ['179', '198']), ('PAS_9', ['275', '372']), ('MCPsignal', ['529', '682'])
				PAS_3	2
				PAS_9	2389
1123518	SAMN02256393	GCA_000478585_00560	('TM1', ['11', '33']), ('TM2', ['268', '287']), ('HAMP', ['297', '342']), ('HAMP.2', ['434', '467']), ('MCPsignal', ['583', '739'])
				UNKNOWN	1879
1123518	SAMN02256393	GCA_000478585_00600	('TM1', ['13', '35']), ('MCPsignal', ['187', '334'])
1123518	SAMN02256393	GCA_000478585_00626	('TM1', ['7', '26']), ('TM2', ['30', '52']), ('MCPsignal', ['193', '326'])
1123518	SAMN02256393	GCA_000478585_01153	('PAS_3', ['31', '113']), ('MCPsignal', ['544', '697']), ('CZB', ['757', '822'])
				PAS_3	3
				CZB	52
1123518	SAMN02256393	GCA_000478585_01371	('TM1', ['10', '32']), ('TM2', ['293', '315']), ('HAMP', ['317', '365']), ('MCPsignal', ['610', '766'])
				UNKNOWN	1395
1123518	SAMN02256393	GCA_000478585_01421	('PAS_3', ['31', '115']), ('TM1', ['159', '181']), ('TM2', ['188', '207']), ('PAS_9', ['280', '380']), ('MCPsignal', ['539', '692']), ('Response_reg', ['747', '855']), ('CZB', ['894', '957'])
				Response_reg	2277
				PAS_3	3
				CZB	52
				PAS_9	76
1123518	SAMN02256393	GCA_000478585_01547	('TM1', ['15', '37']), ('TM2', ['44', '66']), ('HAMP', ['67', '117']), ('MCPsignal', ['184', '364'])
1123518	SAMN02256393	GCA_000478585_01548	('TM1', ['15', '37']), ('TM2', ['197', '216']), ('HAMP', ['215', '269']), ('MCPsignal', ['558', '710'])
				UNKNOWN	1562
1123518	SAMN02256393	GCA_000478585_01551	('PAS_3.2', ['45', '128']), ('PAS_3', ['165', '250']), ('MCPsignal', ['381', '535'])
				PAS_3	1
				PAS_3.2	90
1123518	SAMN02256393	GCA_000478585_01726	('PAS_9', ['11', '94']), ('TM1', ['156', '175']), ('TM2', ['458', '480']), ('HAMP', ['474', '520']), ('HAMP.2', ['666', '706']), ('MCPsignal', ['771', '924'])
				PAS_9	542
1123518	SAMN02256393	GCA_000478585_01740	('TM1', ['10', '27']), ('dCache_1', ['35', '361']), ('TM2', ['376', '398']), ('HAMP', ['396', '448']), ('HAMP.2', ['583', '623']), ('MCPsignal', ['690', '844'])
				dCache_1	44
1123518	SAMN02256393	GCA_000478585_01895	('PAS_3', ['29', '112']), ('TM1', ['156', '175']), ('TM2', ['180', '202']), ('MCPsignal', ['539', '690'])
				PAS_3	90
1123518	SAMN02256393	GCA_000478585_02142	('TM1', ['17', '39']), ('HAMP', ['343', '395']), ('MCPsignal', ['479', '643'])
1123518	SAMN02256393	GCA_000478585_02146	('4HB_MCP_1', ['1', '172']), ('TM1', ['5', '24']), ('TM2', ['189', '211']), ('HAMP', ['209', '261']), ('MCPsignal', ['508', '663']), ('CZB', ['723', '786'])
				4HB_MCP_1	1046
				CZB	52
1123518	SAMN02256393	GCA_000478585_02247	('TM1', ['13', '35']), ('MCPsignal', ['647', '800'])
1123755	SAMN05444714	SAMN05444714_2611	('TM1', ['5', '24']), ('NIT', ['51', '282']), ('TM2', ['298', '320']), ('MCPsignal', ['501', '655'])
				NIT	146
1123755	SAMN05444714	SAMN05444714_1025	('TM1', ['12', '34']), ('HAMP', ['316', '359']), ('MCPsignal', ['495', '649'])
1123755	SAMN05444714	SAMN05444714_1311	('TM1', ['15', '33']), ('dCache_1', ['39', '270']), ('TM2', ['346', '368']), ('HAMP', ['362', '415']), ('HAMP.2', ['434', '476']), ('MCPsignal', ['542', '696'])
				dCache_1	210
1123516	SAMN02256398	GCA_000384235_00120	('PAS_3', ['31', '115']), ('TM1', ['162', '184']), ('TM2', ['189', '211']), ('PAS_9', ['282', '329']), ('MCPsignal', ['538', '692']), ('CZB', ['750', '816'])
				PAS_3	90
				CZB	52
				PAS_9	703
1123516	SAMN02256398	GCA_000384235_00224	('TM1', ['7', '26']), ('TM2', ['31', '53']), ('MCPsignal', ['198', '333'])
1123516	SAMN02256398	GCA_000384235_00305	('TM1', ['13', '35']), ('MCPsignal', ['190', '337'])
1123516	SAMN02256398	GCA_000384235_00501	('4HB_MCP_1', ['3', '174']), ('TM1', ['10', '29']), ('TM2', ['191', '213']), ('HAMP', ['212', '261']), ('MCPsignal', ['508', '663'])
				4HB_MCP_1	10
1123516	SAMN02256398	GCA_000384235_00502	('4HB_MCP_1', ['1', '179']), ('TM1', ['5', '27']), ('TM2', ['179', '201']), ('HAMP', ['207', '253']), ('HAMP.2', ['346', '387']), ('MCPsignal', ['497', '652'])
				4HB_MCP_1	12
1123516	SAMN02256398	GCA_000384235_00503	('TM1', ['10', '32']), ('TM2', ['293', '315']), ('HAMP', ['317', '363']), ('MCPsignal', ['611', '766'])
				UNKNOWN	1714
1123516	SAMN02256398	GCA_000384235_00521	('4HB_MCP_1', ['1', '168']), ('TM1', ['7', '29']), ('HAMP', ['204', '256']), ('HAMP.2', ['351', '393']), ('MCPsignal', ['502', '656']), ('CZB', ['718', '783'])
				CZB	258
				4HB_MCP_1	1046
1123516	SAMN02256398	GCA_000384235_00528	('TM1', ['16', '38']), ('HAMP', ['341', '393']), ('MCPsignal', ['472', '639'])
1123516	SAMN02256398	GCA_000384235_00578	('TM1', ['15', '36']), ('TM2', ['57', '76']), ('HAMP', ['80', '132']), ('MCPsignal', ['383', '530'])
1123516	SAMN02256398	GCA_000384235_00579	('TM1', ['5', '27']), ('TM2', ['189', '211']), ('HAMP', ['229', '261']), ('MCPsignal', ['505', '659'])
				UNKNOWN	2004
1123516	SAMN02256398	GCA_000384235_00924	('MCPsignal', ['121', '250']), ('CZB', ['266', '333'])
				CZB	47
1123516	SAMN02256398	GCA_000384235_01267	('PAS_3', ['30', '102']), ('TM1', ['164', '186']), ('DUF3365', ['172', '348']), ('TM2', ['360', '382']), ('MCPsignal', ['523', '676'])
				DUF3365	266
				PAS_3	6
1123516	SAMN02256398	GCA_000384235_01399	('PAS_3', ['30', '113']), ('TM1', ['169', '191']), ('TM2', ['220', '239']), ('TM3', ['424', '446']), ('HAMP', ['455', '499']), ('MCPsignal', ['742', '897'])
				PAS_3	90
1123516	SAMN02256398	GCA_000384235_01476	('PAS_3', ['32', '115']), ('TM1', ['169', '188']), ('dCache_3', ['229', '376']), ('TM2', ['457', '476']), ('HAMP', ['476', '520']), ('MCPsignal', ['771', '927']), ('CZB', ['985', '1052'])
				PAS_3	90
				dCache_3	392
				CZB	519
1123516	SAMN02256398	GCA_000384235_01533	('TM1', ['15', '37']), ('TM2', ['276', '298']), ('HAMP', ['303', '347']), ('MCPsignal', ['591', '746'])
				UNKNOWN	1879
1123516	SAMN02256398	GCA_000384235_01556	('PAS_3', ['31', '114']), ('TM1', ['164', '186']), ('TM2', ['193', '215']), ('PAS_9', ['284', '386']), ('MCPsignal', ['543', '699'])
				PAS_3	3
				PAS_9	76
1123516	SAMN02256398	GCA_000384235_01794	('TM1', ['12', '34']), ('HAMP', ['353', '406']), ('MCPsignal', ['651', '822'])
1123517	SAMN02745861	GCA_000711195_00135	('TM1', ['21', '40']), ('TM2', ['45', '64']), ('TM3', ['71', '93']), ('TM4', ['113', '135']), ('TM5', ['156', '178']), ('HAMP', ['363', '397']), ('MCPsignal', ['467', '622'])
1123517	SAMN02745861	GCA_000711195_00218	('PAS_3.2', ['44', '128']), ('PAS_3', ['165', '250']), ('MCPsignal', ['380', '536'])
				PAS_3	1
				PAS_3.2	1
1123517	SAMN02745861	GCA_000711195_00224	('PAS_3', ['31', '112']), ('TM1', ['163', '185']), ('TM2', ['190', '212']), ('HAMP', ['447', '478']), ('MCPsignal', ['542', '699'])
				PAS_3	90
1123517	SAMN02745861	GCA_000711195_00392	('PAS_3', ['31', '114']), ('TM1', ['168', '187']), ('TM2', ['424', '446']), ('HAMP', ['452', '499']), ('HAMP.2', ['595', '635']), ('MCPsignal', ['744', '899'])
				PAS_3	3
1123517	SAMN02745861	GCA_000711195_00432	('TM1', ['10', '29']), ('TM2', ['299', '321']), ('HAMP', ['325', '374']), ('HAMP.2', ['508', '550']), ('MCPsignal', ['614', '768'])
				UNKNOWN	2632
1123517	SAMN02745861	GCA_000711195_00479	('TM1', ['7', '29']), ('TM2', ['113', '135']), ('TM3', ['185', '207']), ('HAMP', ['204', '256']), ('MCPsignal', ['502', '658'])
1123517	SAMN02745861	GCA_000711195_00519	('TM1', ['16', '38']), ('HAMP', ['341', '394']), ('MCPsignal', ['481', '640'])
1123517	SAMN02745861	GCA_000711195_00614	('PAS_3', ['29', '112']), ('TM1', ['159', '181']), ('PAS_9', ['276', '377']), ('MCPsignal', ['537', '691'])
				PAS_3	2
				PAS_9	207
1123517	SAMN02745861	GCA_000711195_00809	('TM1', ['7', '26']), ('TM2', ['31', '53']), ('MCPsignal', ['193', '320'])
1123517	SAMN02745861	GCA_000711195_01132	('TM1', ['20', '42']), ('HAMP', ['42', '92']), ('MCPsignal', ['157', '338'])
1123517	SAMN02745861	GCA_000711195_01409	('PAS_3', ['29', '112']), ('TM1', ['151', '173']), ('PAS_9', ['263', '328']), ('MCPsignal', ['523', '676'])
				PAS_3	186
				PAS_9	76
1123517	SAMN02745861	GCA_000711195_01439	('TM1', ['7', '29']), ('MCPsignal', ['174', '322'])
1123517	SAMN02745861	GCA_000711195_01588	('TM1', ['13', '35']), ('HAMP', ['340', '390']), ('HAMP.2', ['488', '527']), ('MCPsignal', ['637', '808'])
1123517	SAMN02745861	GCA_000711195_01695	('TM1', ['18', '40']), ('TM2', ['73', '95']), ('HAMP', ['93', '144']), ('HAMP.2', ['285', '322']), ('MCPsignal', ['387', '539'])
				UNKNOWN	4892
1123517	SAMN02745861	GCA_000711195_01762	('TM1', ['13', '35']), ('TM2', ['304', '326']), ('HAMP', ['326', '377']), ('MCPsignal', ['621', '775'])
				UNKNOWN	1005
1123517	SAMN02745861	GCA_000711195_01905	('PAS_3', ['31', '114']), ('TM1', ['162', '184']), ('TM2', ['211', '233']), ('HAMP', ['234', '275']), ('MCPsignal', ['526', '679']), ('CZB', ['739', '806'])
				PAS_3	2
				CZB	519
1123517	SAMN02745861	GCA_000711195_01968	('4HB_MCP_1', ['1', '160']), ('TM1', ['5', '27']), ('TM2', ['193', '212']), ('MCPsignal', ['505', '657'])
				4HB_MCP_1	847
1123517	SAMN02745861	GCA_000711195_01970	('4HB_MCP_1', ['1', '179']), ('TM1', ['5', '27']), ('TM2', ['184', '206']), ('HAMP', ['207', '254']), ('MCPsignal', ['496', '652'])
				4HB_MCP_1	12
1125699	SAMN02596987	HMPREF9194_00179	('TM1', ['13', '32']), ('dCache_1', ['58', '276']), ('TM2', ['289', '311']), ('HAMP', ['310', '361']), ('MCPsignal', ['481', '642'])
				dCache_1	33
1125699	SAMN02596987	HMPREF9194_00581	('TM1', ['12', '34']), ('dCache_1', ['40', '287']), ('TM2', ['304', '326']), ('HAMP', ['326', '374']), ('MCPsignal', ['480', '637'])
				dCache_1	88
1125699	SAMN02596987	HMPREF9194_00694	('dCache_1', ['7', '253']), ('TM1', ['268', '290']), ('HAMP', ['300', '338']), ('MCPsignal', ['460', '607'])
				dCache_1	87
1125699	SAMN02596987	HMPREF9194_01227	('MCPsignal', ['114', '259'])
1125699	SAMN02596987	HMPREF9194_01236	('TM1', ['7', '26']), ('TM2', ['197', '219']), ('7TMR-DISM_7TM', ['198', '394']), ('TM3', ['226', '248']), ('TM4', ['263', '282']), ('TM5', ['291', '313']), ('TM6', ['318', '340']), ('TM7', ['347', '369']), ('MCPsignal', ['531', '658'])
				7TMR-DISM_7TM	1058
1125699	SAMN02596987	HMPREF9194_01304	('TM1', ['15', '34']), ('dCache_3', ['58', '285']), ('TM2', ['302', '324']), ('HAMP', ['323', '368']), ('MCPsignal', ['484', '630'])
				dCache_3	214
1125699	SAMN02596987	HMPREF9194_01319	('TM1', ['12', '34']), ('dCache_1', ['38', '272']), ('TM2', ['286', '308']), ('HAMP', ['307', '359']), ('MCPsignal', ['476', '622'])
				dCache_1	164
1125699	SAMN02596987	HMPREF9194_01719	('TM1', ['19', '41']), ('dCache_1', ['46', '293']), ('TM2', ['312', '334']), ('HAMP', ['329', '378']), ('MCPsignal', ['495', '640'])
				dCache_1	78
1125699	SAMN02596987	HMPREF9194_02130	('TM1', ['12', '34']), ('dCache_1', ['42', '272']), ('TM2', ['101', '123']), ('TM3', ['290', '309']), ('HAMP', ['307', '359']), ('MCPsignal', ['475', '622'])
				dCache_1	33
1125699	SAMN02596987	HMPREF9194_02154	('TM1', ['20', '42']), ('TM2', ['49', '71']), ('TM3', ['103', '125']), ('TM4', ['132', '154']), ('TM5', ['182', '204']), ('TM6', ['211', '233']), ('MCPsignal', ['393', '545'])
154046	SAMEA3545258	ERS852407_01835	('4HB_MCP_1', ['3', '180']), ('TM1', ['10', '32']), ('TM2', ['187', '209']), ('HAMP', ['209', '258']), ('MCPsignal', ['365', '525'])
				4HB_MCP_1	1657
154046	SAMEA3545258	ERS852407_02460	('4HB_MCP_1', ['6', '175']), ('TM1', ['13', '35']), ('TM2', ['186', '208']), ('HAMP', ['208', '258']), ('MCPsignal', ['373', '522'])
				4HB_MCP_1	1293
154046	SAMEA3545258	ERS852407_02575	('TM1', ['37', '59']), ('dCache_1', ['62', '300']), ('TM2', ['315', '337']), ('HAMP', ['346', '386']), ('MCPsignal', ['496', '650'])
				dCache_1	1954
154046	SAMEA3545258	ERS852407_04694	('TM1', ['15', '37']), ('sCache_3_3', ['70', '165']), ('TM2', ['170', '192']), ('HAMP', ['195', '250']), ('MCPsignal', ['360', '513'])
				sCache_3_3	1045
154046	SAMEA3545258	ERS852407_05154	('4HB_MCP_1', ['11', '181']), ('TM1', ['19', '41']), ('TM2', ['192', '214']), ('HAMP', ['214', '265']), ('MCPsignal', ['375', '531'])
				4HB_MCP_1	710
1123247	SAMN02441501	GCA_000423645_01170	('TM1', ['23', '45']), ('TM2', ['472', '494']), ('MCPsignal', ['675', '827'])
				UNKNOWN	767
1123247	SAMN02441501	GCA_000423645_03115	('MCPsignal', ['108', '260'])
1123243	SAMN02745190	SAMN02745190_02350	('MCPsignal', ['45', '166'])
1123243	SAMN02745190	SAMN02745190_01232	('TM1', ['15', '33']), ('dCache_1', ['43', '286']), ('TM2', ['312', '334']), ('HAMP', ['329', '381']), ('MCPsignal', ['483', '641'])
				dCache_1	31
1123243	SAMN02745190	SAMN02745190_01233	('TM1', ['10', '32']), ('sCache_2', ['53', '194']), ('TM2', ['215', '234']), ('HAMP', ['231', '290']), ('MCPsignal', ['370', '550'])
				sCache_2	191
1123243	SAMN02745190	SAMN02745190_01270	('TM1', ['7', '29']), ('sCache_3_3', ['74', '176']), ('HAMP', ['201', '252']), ('MCPsignal', ['331', '513'])
				sCache_3_3	99
1123243	SAMN02745190	SAMN02745190_01626	('TM1', ['10', '32']), ('dCache_1', ['35', '251']), ('TM2', ['290', '309']), ('HAMP', ['308', '359']), ('MCPsignal', ['442', '620'])
				dCache_1	426
1123243	SAMN02745190	SAMN02745190_01820	('4HB_MCP_1', ['4', '180']), ('TM1', ['10', '32']), ('TM2', ['186', '208']), ('HAMP', ['206', '256']), ('MCPsignal', ['335', '510'])
				4HB_MCP_1	1374
1123243	SAMN02745190	SAMN02745190_01613	('TM1', ['7', '29']), ('dCache_1', ['29', '258']), ('TM2', ['275', '297']), ('HAMP', ['296', '346']), ('MCPsignal', ['442', '608'])
				dCache_1	145
1123243	SAMN02745190	SAMN02745190_00654	('TM1', ['7', '29']), ('dCache_1', ['31', '259']), ('TM2', ['245', '264']), ('TM3', ['276', '298']), ('HAMP', ['296', '347']), ('MCPsignal', ['425', '609'])
				dCache_1	469
1123243	SAMN02745190	SAMN02745190_02204	('FIST', ['61', '268']), ('FIST_C', ['291', '412']), ('MCPsignal', ['531', '682'])
				FIST	43
				FIST_C	40
1123243	SAMN02745190	SAMN02745190_01898	('4HB_MCP_1', ['8', '187']), ('TM1', ['15', '37']), ('TM2', ['193', '215']), ('MCPsignal', ['343', '521'])
				4HB_MCP_1	687
1123243	SAMN02745190	SAMN02745190_01917	('4HB_MCP_1', ['19', '200']), ('TM1', ['20', '42']), ('TM2', ['205', '227']), ('MCPsignal', ['355', '534'])
				4HB_MCP_1	588
1123243	SAMN02745190	SAMN02745190_02002	('4HB_MCP_1', ['6', '183']), ('TM1', ['13', '35']), ('HAMP', ['210', '262']), ('MCPsignal', ['340', '522'])
				4HB_MCP_1	1461
1123243	SAMN02745190	SAMN02745190_02040	('4HB_MCP_1', ['3', '180']), ('TM1', ['10', '32']), ('TM2', ['186', '208']), ('MCPsignal', ['338', '517'])
				4HB_MCP_1	996
1123239	SAMN02441685	GCA_000377705_00630	('TM1', ['20', '42']), ('TM2', ['193', '215']), ('HAMP', ['215', '267']), ('MCPsignal', ['367', '526'])
				UNKNOWN	2571
1123239	SAMN02441685	GCA_000377705_00801	('TM1', ['10', '32']), ('dCache_1', ['35', '304']), ('TM2', ['319', '341']), ('HAMP', ['340', '395']), ('MCPsignal', ['496', '653'])
				dCache_1	922
1123239	SAMN02441685	GCA_000377705_01073	('TM1', ['12', '34']), ('dCache_1', ['44', '282']), ('TM2', ['298', '320']), ('HAMP', ['329', '366']), ('MCPsignal', ['466', '624'])
				dCache_1	253
1123239	SAMN02441685	GCA_000377705_01299	('TM1', ['10', '29']), ('dCache_1', ['35', '263']), ('TM2', ['281', '300']), ('HAMP', ['300', '350']), ('MCPsignal', ['442', '602'])
				dCache_1	520
1123239	SAMN02441685	GCA_000377705_01410	('TM1', ['12', '30']), ('dCache_1', ['36', '267']), ('TM2', ['281', '303']), ('HAMP', ['302', '354']), ('MCPsignal', ['433', '615'])
				dCache_1	432
1123239	SAMN02441685	GCA_000377705_01517	('TM1', ['17', '36']), ('TM2', ['41', '63']), ('TM3', ['70', '89']), ('TM4', ['109', '131']), ('TM5', ['144', '163']), ('MCPsignal', ['274', '442'])
1123239	SAMN02441685	GCA_000377705_01593	('TM1', ['10', '32']), ('sCache_3_3', ['81', '183']), ('TM2', ['185', '207']), ('HAMP', ['207', '257']), ('MCPsignal', ['335', '512'])
				sCache_3_3	385
1123239	SAMN02441685	GCA_000377705_01664	('TM1', ['13', '35']), ('TM2', ['180', '199']), ('HAMP', ['199', '251']), ('MCPsignal', ['328', '511'])
				UNKNOWN	569
1123239	SAMN02441685	GCA_000377705_02133	('TM1', ['18', '40']), ('sCache_3_2', ['42', '179']), ('TM2', ['179', '201']), ('HAMP', ['201', '251']), ('MCPsignal', ['355', '515'])
				sCache_3_2	265
1123239	SAMN02441685	GCA_000377705_02654	('Protoglobin', ['28', '182']), ('MCPsignal', ['256', '417'])
				Protoglobin	84
1123239	SAMN02441685	GCA_000377705_02818	('TM1', ['132', '154']), ('TM2', ['159', '181']), ('MCPsignal', ['315', '466'])
1123239	SAMN02441685	GCA_000377705_02825	('TM1', ['13', '35']), ('TM2', ['178', '200']), ('HAMP', ['200', '251']), ('MCPsignal', ['332', '511'])
				UNKNOWN	569
1123239	SAMN02441685	GCA_000377705_02955	('MCPsignal', ['154', '271'])
1123239	SAMN02441685	GCA_000377705_03108	('TM1', ['10', '29']), ('sCache_3_3', ['77', '180']), ('TM2', ['183', '205']), ('HAMP', ['204', '255']), ('MCPsignal', ['332', '513'])
				sCache_3_3	99
1123242	SAMN02469369	GCA_000255655_01232	('PAS_3', ['63', '148']), ('PAS_3.2', ['185', '270']), ('PAS_8', ['409', '445']), ('MCPsignal', ['602', '766'])
				PAS_3	1
				PAS_3.2	1
				PAS_8	4942
1123242	SAMN02469369	GCA_000255655_02229	('TM1', ['10', '32']), ('TM2', ['316', '338']), ('HAMP', ['341', '387']), ('MCPsignal', ['505', '674'])
				UNKNOWN	4941
1123242	SAMN02469369	GCA_000255655_04256	('PAS_3', ['168', '253']), ('HAMP', ['283', '327']), ('MCPsignal', ['393', '545'])
				PAS_3	1
1123242	SAMN02469369	GCA_000255655_05950	('TM1', ['13', '35']), ('HAMP', ['215', '265']), ('PAS_9', ['290', '387']), ('PAS_8', ['397', '462']), ('MCPsignal', ['594', '758'])
				PAS_9	1
				PAS_8	76
1123261	SAMN02440774	GCA_000474945_02928	('TM1', ['20', '42']), ('MCPsignal', ['158', '308'])
1123261	SAMN02440774	GCA_000474945_02932	('MCPsignal', ['59', '214'])
1123261	SAMN02440774	GCA_000474945_03329	('TM1', ['15', '37']), ('TM2', ['299', '321']), ('MCPsignal', ['451', '631'])
				UNKNOWN	1777
1123261	SAMN02440774	GCA_000474945_03806	('MCPsignal', ['21', '176'])
1123255	SAMN02743894	GCA_000688255_00078	('4HB_MCP_1', ['15', '180']), ('TM1', ['19', '41']), ('TM2', ['195', '217']), ('HAMP', ['216', '267']), ('MCPsignal', ['331', '487'])
				4HB_MCP_1	686
1123255	SAMN02743894	GCA_000688255_00408	('TM1', ['15', '37']), ('TM2', ['317', '339']), ('HAMP', ['338', '388']), ('MCPsignal', ['452', '608'])
				UNKNOWN	298
1123255	SAMN02743894	GCA_000688255_00464	('TM1', ['12', '34']), ('TM2', ['49', '68']), ('TM3', ['187', '206']), ('HAMP', ['205', '251']), ('MCPsignal', ['320', '476'])
1123255	SAMN02743894	GCA_000688255_00505	('MCPsignal', ['135', '303']), ('4HB_MCP_1', ['354', '460'])
				4HB_MCP_1	2220
1123255	SAMN02743894	GCA_000688255_00696	('4HB_MCP_1', ['6', '177']), ('TM1', ['10', '32']), ('TM2', ['193', '215']), ('HAMP', ['210', '255']), ('MCPsignal', ['324', '480'])
				4HB_MCP_1	1916
1123255	SAMN02743894	GCA_000688255_00733	('TM1', ['15', '37']), ('Cache_3-Cache_2', ['39', '315']), ('TM2', ['316', '338']), ('HAMP', ['337', '384']), ('MCPsignal', ['452', '608'])
				Cache_3-Cache_2	261
1123255	SAMN02743894	GCA_000688255_00991	('4HB_MCP_1', ['6', '174']), ('TM1', ['10', '32']), ('TM2', ['192', '214']), ('MCPsignal', ['330', '486'])
				4HB_MCP_1	10
1123255	SAMN02743894	GCA_000688255_01012	('TM1', ['20', '42']), ('TM2', ['49', '71']), ('MCPsignal', ['183', '338']), ('sCache_2', ['406', '497'])
				sCache_2	140
1123255	SAMN02743894	GCA_000688255_01270	('TM1', ['95', '114']), ('PilJ', ['112', '220']), ('PilJ.2', ['244', '344']), ('MCPsignal', ['546', '728'])
				PilJ	67
				PilJ.2	100
1123255	SAMN02743894	GCA_000688255_01351	('TM1', ['10', '27']), ('TM2', ['32', '54']), ('MCPsignal', ['156', '302'])
1123255	SAMN02743894	GCA_000688255_01355	('4HB_MCP_1', ['4', '182']), ('TM1', ['7', '29']), ('HAMP', ['207', '258']), ('MCPsignal', ['726', '884'])
				4HB_MCP_1	872
1123255	SAMN02743894	GCA_000688255_01474	('TM1', ['7', '26']), ('sCache_2', ['35', '183']), ('TM2', ['159', '181']), ('TM3', ['186', '205']), ('MCPsignal', ['323', '477'])
				sCache_2	17
1123255	SAMN02743894	GCA_000688255_01519	('PAS_3', ['31', '114']), ('TM1', ['172', '191']), ('TM2', ['196', '215']), ('MCPsignal', ['332', '485'])
				PAS_3	2
1123255	SAMN02743894	GCA_000688255_01521	('MCPsignal', ['80', '234'])
1123255	SAMN02743894	GCA_000688255_01523	('TM1', ['13', '32']), ('dCache_1', ['42', '307']), ('MCPsignal', ['461', '617'])
				dCache_1	79
1123255	SAMN02743894	GCA_000688255_01630	('4HB_MCP_1', ['5', '173']), ('TM1', ['12', '34']), ('TM2', ['187', '209']), ('HAMP', ['209', '260']), ('MCPsignal', ['324', '480'])
				4HB_MCP_1	325
1123255	SAMN02743894	GCA_000688255_01719	('4HB_MCP_1', ['5', '184']), ('TM1', ['12', '34']), ('MCPsignal', ['327', '482'])
				4HB_MCP_1	159
1123255	SAMN02743894	GCA_000688255_01860	('4HB_MCP_1', ['5', '171']), ('TM1', ['10', '32']), ('TM2', ['188', '207']), ('HAMP', ['208', '257']), ('MCPsignal', ['322', '478'])
				4HB_MCP_1	1033
1123255	SAMN02743894	GCA_000688255_01880	('TM1', ['4', '26']), ('TM2', ['227', '249']), ('HAMP', ['249', '299']), ('MCPsignal', ['366', '519'])
				UNKNOWN	71
1123255	SAMN02743894	GCA_000688255_02572	('TM1', ['28', '50']), ('TM2', ['214', '233']), ('HAMP', ['232', '279']), ('MCPsignal', ['348', '503'])
				UNKNOWN	4938
1123255	SAMN02743894	GCA_000688255_02641	('4HB_MCP_1', ['1', '164']), ('TM1', ['7', '29']), ('HAMP', ['205', '252']), ('MCPsignal', ['319', '475'])
				4HB_MCP_1	1279
1123255	SAMN02743894	GCA_000688255_02744	('4HB_MCP_1', ['4', '178']), ('TM1', ['10', '29']), ('TM2', ['187', '209']), ('HAMP', ['207', '257']), ('MCPsignal', ['322', '478'])
				4HB_MCP_1	354
1123255	SAMN02743894	GCA_000688255_02914	('TarH', ['2', '172']), ('TM1', ['10', '32']), ('TM2', ['187', '209']), ('HAMP', ['208', '259']), ('MCPsignal', ['323', '478'])
				TarH	117
1123255	SAMN02743894	GCA_000688255_03057	('TarH', ['1', '182']), ('TM1', ['10', '32']), ('TM2', ['198', '220']), ('MCPsignal', ['332', '488'])
				TarH	351
1122612	SAMN02440878	GCA_000429005_00109	('TarH', ['15', '179']), ('TM1', ['21', '43']), ('TM2', ['207', '229']), ('HAMP', ['227', '268']), ('MCPsignal', ['399', '550'])
				TarH	252
1122612	SAMN02440878	GCA_000429005_00715	('TM1', ['15', '34']), ('CHASE3', ['44', '175']), ('TM2', ['180', '202']), ('HAMP', ['209', '257']), ('MCPsignal', ['377', '529'])
				CHASE3	240
1122612	SAMN02440878	GCA_000429005_01575	('TM1', ['11', '33']), ('TM2', ['37', '59']), ('TM3', ['66', '88']), ('TM4', ['111', '133']), ('TM5', ['140', '162']), ('MCPsignal', ['310', '459'])
1122612	SAMN02440878	GCA_000429005_02726	('TM1', ['15', '37']), ('TM2', ['42', '64']), ('MCPsignal', ['236', '387'])
1122612	SAMN02440878	GCA_000429005_02741	('TM1', ['10', '32']), ('TM2', ['190', '209']), ('HAMP', ['208', '252']), ('MCPsignal', ['384', '539'])
				UNKNOWN	3241
1122612	SAMN02440878	GCA_000429005_03097	('Protoglobin', ['9', '158']), ('MCPsignal', ['271', '426'])
				Protoglobin	5
1122613	SAMN02440569	GCA_000420265_00262	('TM1', ['15', '37']), ('TM2', ['285', '307']), ('HAMP', ['305', '349']), ('MCPsignal', ['458', '618'])
				UNKNOWN	3240
1122613	SAMN02440569	GCA_000420265_00277	('Protoglobin', ['7', '167']), ('MCPsignal', ['255', '417'])
				Protoglobin	5
1122613	SAMN02440569	GCA_000420265_00519	('TM1', ['15', '37']), ('TM2', ['299', '321']), ('MCPsignal', ['466', '633'])
				UNKNOWN	3239
1122613	SAMN02440569	GCA_000420265_00622	('MCPsignal', ['101', '256'])
1122613	SAMN02440569	GCA_000420265_00627	('TM1', ['15', '37']), ('TM2', ['186', '208']), ('MCPsignal', ['365', '525'])
				UNKNOWN	1360
1122613	SAMN02440569	GCA_000420265_00799	('TM1', ['12', '34']), ('TM2', ['308', '330']), ('HAMP', ['329', '379']), ('MCPsignal', ['482', '644'])
				UNKNOWN	1758
1122613	SAMN02440569	GCA_000420265_00812	('TM1', ['10', '32']), ('Cache_3-Cache_2', ['36', '189']), ('TM2', ['193', '215']), ('HAMP', ['214', '261']), ('MCPsignal', ['383', '525'])
				Cache_3-Cache_2	28
1122613	SAMN02440569	GCA_000420265_00813	('TM1', ['10', '29']), ('TM2', ['36', '58']), ('HAMP', ['58', '108']), ('MCPsignal', ['223', '369'])
1122613	SAMN02440569	GCA_000420265_01410	('Protoglobin', ['5', '166']), ('MCPsignal', ['249', '410'])
				Protoglobin	5
1122613	SAMN02440569	GCA_000420265_01576	('TM1', ['13', '35']), ('TM2', ['39', '56']), ('TM3', ['68', '90']), ('TM4', ['110', '132']), ('TM5', ['145', '167']), ('MCPsignal', ['297', '452'])
1122613	SAMN02440569	GCA_000420265_01606	('TM1', ['7', '29']), ('dCache_3', ['36', '268']), ('TM2', ['252', '269']), ('TM3', ['276', '298']), ('HAMP', ['297', '347']), ('MCPsignal', ['452', '609'])
				dCache_3	223
1122613	SAMN02440569	GCA_000420265_02046	('TM1', ['20', '42']), ('TM2', ['195', '217']), ('HAMP', ['213', '262']), ('MCPsignal', ['374', '529'])
				UNKNOWN	695
1122613	SAMN02440569	GCA_000420265_02053	('Protoglobin', ['23', '170']), ('MCPsignal', ['241', '431']), ('CZB', ['477', '543'])
				Protoglobin	1299
				CZB	52
1122613	SAMN02440569	GCA_000420265_02155	('TM1', ['10', '32']), ('NIT', ['55', '296']), ('TM2', ['315', '337']), ('MCPsignal', ['499', '647'])
				NIT	146
1122613	SAMN02440569	GCA_000420265_02772	('TM1', ['11', '33']), ('sCache_2', ['39', '188']), ('TM2', ['187', '209']), ('MCPsignal', ['369', '523'])
				sCache_2	112
1122613	SAMN02440569	GCA_000420265_02781	('MCPsignal', ['148', '313']), ('CZB', ['360', '424'])
				CZB	47
1122614	SAMN02743897	GCA_000688295_01072	('TM1', ['31', '53']), ('PAS_4', ['114', '226']), ('MCPsignal', ['467', '623'])
				PAS_4	207
1122614	SAMN02743897	GCA_000688295_01232	('MCPsignal', ['102', '211'])
1122614	SAMN02743897	GCA_000688295_01808	('TM1', ['13', '35']), ('TM2', ['318', '340']), ('HAMP', ['442', '482']), ('MCPsignal', ['594', '749'])
				UNKNOWN	1650
1122614	SAMN02743897	GCA_000688295_02293	('TM1', ['30', '52']), ('dCache_1', ['57', '292']), ('HAMP', ['381', '434']), ('MCPsignal', ['563', '715'])
				dCache_1	209
1122614	SAMN02743897	GCA_000688295_03576	('PAS_9', ['41', '139']), ('MCPsignal', ['251', '405'])
				PAS_9	1
1122615	SAMN02441519	GCA_000422845_00014	('TM1', ['7', '29']), ('TM2', ['305', '327']), ('MCPsignal', ['460', '623'])
				UNKNOWN	1870
1122615	SAMN02441519	GCA_000422845_00102	('FIST', ['50', '256']), ('FIST_C', ['293', '401']), ('MCPsignal', ['512', '657'])
				FIST	43
				FIST_C	40
1122615	SAMN02441519	GCA_000422845_00144	('TM1', ['2', '24']), ('MCPsignal', ['149', '329'])
1122615	SAMN02441519	GCA_000422845_00215	('TM1', ['15', '37']), ('dCache_1', ['46', '279']), ('TM2', ['306', '328']), ('HAMP', ['327', '377']), ('MCPsignal', ['451', '622'])
				dCache_1	2625
1122615	SAMN02441519	GCA_000422845_00455	('TM1', ['13', '30']), ('NIT', ['58', '295']), ('MCPsignal', ['445', '629'])
				NIT	146
1122615	SAMN02441519	GCA_000422845_00470	('TM1', ['7', '29']), ('dCache_1', ['34', '277']), ('TM2', ['295', '317']), ('HAMP', ['312', '365']), ('MCPsignal', ['456', '610'])
				dCache_1	793
1122615	SAMN02441519	GCA_000422845_00594	('TM1', ['21', '43']), ('MCPsignal', ['228', '350']), ('CZB', ['370', '438'])
				CZB	47
1122615	SAMN02441519	GCA_000422845_00642	('TM1', ['15', '34']), ('TM2', ['41', '59']), ('TM3', ['79', '101']), ('TM4', ['108', '127']), ('TM5', ['147', '169']), ('MCPsignal', ['284', '467'])
1122615	SAMN02441519	GCA_000422845_01157	('TM1', ['20', '39']), ('PilJ', ['40', '144']), ('TM2', ['307', '329']), ('MCPsignal', ['455', '638'])
				PilJ	23
1122615	SAMN02441519	GCA_000422845_01327	('PAS_9.3', ['45', '147']), ('PAS_9.4', ['173', '269']), ('PAS_3', ['300', '385']), ('PAS_9', ['411', '513']), ('PAS', ['531', '630']), ('PAS_4', ['654', '756']), ('PAS_3.2', ['788', '873']), ('MCPsignal', ['918', '1069'])
				PAS_3	54
				PAS_4	1
				PAS_9	1
				PAS	90
				PAS_3.2	1
				PAS_9.2	1
				PAS_9.3	2575
1122615	SAMN02441519	GCA_000422845_01431	('TM1', ['16', '38']), ('TM2', ['48', '70']), ('Ammonium_transp', ['49', '439']), ('TM3', ['91', '113']), ('TM4', ['128', '150']), ('TM5', ['157', '179']), ('TM6', ['199', '221']), ('TM7', ['234', '256']), ('TM8', ['271', '293']), ('TM9', ['305', '322']), ('TM10', ['327', '349']), ('TM11', ['354', '376']), ('TM12', ['391', '413']), ('MCPsignal', ['585', '732'])
				Ammonium_transp	234
1122615	SAMN02441519	GCA_000422845_01728	('TM1', ['22', '41']), ('TM2', ['320', '342']), ('HAMP', ['344', '391']), ('MCPsignal', ['485', '636'])
				UNKNOWN	175
1122615	SAMN02441519	GCA_000422845_01740	('TM1', ['13', '35']), ('TM2', ['40', '62']), ('MCPsignal', ['171', '312'])
1122615	SAMN02441519	GCA_000422845_01749	('MCPsignal', ['144', '293']), ('MCPsignal.2', ['442', '594'])
1122615	SAMN02441519	GCA_000422845_01799	('PAS_3.2', ['45', '131']), ('PAS_3', ['174', '260']), ('MCPsignal', ['550', '706'])
				PAS_3	1
				PAS_3.2	1
1122615	SAMN02441519	GCA_000422845_01944	('PAS_3', ['32', '107']), ('TM1', ['150', '172']), ('MCPsignal', ['311', '479'])
				PAS_3	3
1122615	SAMN02441519	GCA_000422845_01998	('TM1', ['7', '29']), ('HAMP', ['199', '248']), ('MCPsignal', ['338', '496'])
1122615	SAMN02441519	GCA_000422845_02004	('TM1', ['7', '26']), ('dCache_1', ['37', '383']), ('TM2', ['406', '428']), ('HAMP', ['422', '473']), ('MCPsignal', ['542', '722'])
				dCache_1	709
1122615	SAMN02441519	GCA_000422845_02023	('PAS_3', ['42', '127']), ('PAS_3.2', ['163', '249']), ('MCPsignal', ['273', '436'])
				PAS_3	1
				PAS_3.2	35
1122615	SAMN02441519	GCA_000422845_02076	('TM1', ['20', '42']), ('HAMP', ['224', '271']), ('MCPsignal', ['614', '765'])
1122615	SAMN02441519	GCA_000422845_03152	('4HB_MCP_1', ['5', '178']), ('TM1', ['12', '29']), ('TM2', ['191', '210']), ('HAMP', ['212', '262']), ('MCPsignal', ['352', '506'])
				4HB_MCP_1	211
1122615	SAMN02441519	GCA_000422845_03517	('TM1', ['13', '32']), ('sCache_2', ['43', '188']), ('TM2', ['191', '213']), ('HAMP', ['213', '265']), ('MCPsignal', ['330', '511'])
				sCache_2	174
1122615	SAMN02441519	GCA_000422845_03633	('TM1', ['10', '27']), ('Cache_3-Cache_2', ['33', '245']), ('TM2', ['284', '306']), ('HAMP', ['310', '359']), ('MCPsignal', ['439', '604'])
				Cache_3-Cache_2	338
1122616	SAMN02441143	GCA_000422425_00082	('MCPsignal', ['108', '248']), ('CZB', ['258', '322'])
				CZB	16
1122616	SAMN02441143	GCA_000422425_00097	('TM1', ['7', '24']), ('TM2', ['28', '50']), ('MCPsignal', ['166', '302'])
1122616	SAMN02441143	GCA_000422425_00099	('TM1', ['10', '32']), ('HBM', ['69', '219']), ('TM2', ['297', '319']), ('MCPsignal', ['434', '574'])
				HBM	1395
1122616	SAMN02441143	GCA_000422425_00100	('4HB_MCP_1', ['5', '181']), ('TM1', ['12', '31']), ('HAMP', ['358', '410']), ('MCPsignal', ['474', '625'])
				4HB_MCP_1	1787
1122616	SAMN02441143	GCA_000422425_00141	('PAS_3', ['31', '114']), ('TM1', ['147', '169']), ('TM2', ['174', '196']), ('MCPsignal', ['325', '486'])
				PAS_3	3
1122616	SAMN02441143	GCA_000422425_00327	('TM1', ['10', '32']), ('dCache_1', ['38', '260']), ('TM2', ['275', '297']), ('HAMP', ['296', '348']), ('MCPsignal', ['429', '593'])
				dCache_1	27
1122616	SAMN02441143	GCA_000422425_00415	('TM1', ['10', '29']), ('TM2', ['303', '325']), ('HAMP', ['324', '373']), ('MCPsignal', ['452', '604'])
				UNKNOWN	236
1122616	SAMN02441143	GCA_000422425_00425	('TM1', ['10', '31']), ('sCache_2', ['42', '189']), ('TM2', ['199', '221']), ('HAMP', ['212', '265']), ('MCPsignal', ['351', '512'])
				sCache_2	59
1122616	SAMN02441143	GCA_000422425_00509	('TM1', ['7', '29']), ('dCache_1', ['45', '317']), ('TM2', ['347', '369']), ('HAMP', ['364', '414']), ('MCPsignal', ['501', '662'])
				dCache_1	109
1122616	SAMN02441143	GCA_000422425_00579	('TM1', ['10', '32']), ('sCache_2', ['44', '184']), ('TM2', ['190', '212']), ('HAMP', ['211', '258']), ('MCPsignal', ['325', '508'])
				sCache_2	32
1122616	SAMN02441143	GCA_000422425_00580	('dCache_2', ['27', '218']), ('TM1', ['40', '62']), ('TM2', ['222', '244']), ('HAMP', ['239', '285']), ('MCPsignal', ['353', '536'])
				dCache_2	32
1122616	SAMN02441143	GCA_000422425_00582	('4HB_MCP_1', ['5', '184']), ('TM1', ['11', '28']), ('TM2', ['196', '218']), ('HAMP', ['209', '260']), ('MCPsignal', ['352', '508'])
				4HB_MCP_1	12
1122616	SAMN02441143	GCA_000422425_00636	('TM1', ['31', '49']), ('TM2', ['53', '75']), ('TM3', ['126', '148']), ('TM4', ['168', '190']), ('MCPsignal', ['329', '484'])
1122616	SAMN02441143	GCA_000422425_00704	('TM1', ['5', '27']), ('TM2', ['271', '293']), ('HAMP', ['287', '340']), ('MCPsignal', ['421', '583'])
				UNKNOWN	161
1122616	SAMN02441143	GCA_000422425_00779	('TM1', ['12', '34']), ('MCPsignal', ['211', '361'])
1122616	SAMN02441143	GCA_000422425_00834	('TM1', ['7', '25']), ('TM2', ['185', '207']), ('HAMP', ['206', '251']), ('MCPsignal', ['337', '500'])
				UNKNOWN	185
1122616	SAMN02441143	GCA_000422425_00925	('TM1', ['10', '27']), ('TM2', ['34', '52']), ('MCPsignal', ['168', '349'])
1122616	SAMN02441143	GCA_000422425_00937	('TM1', ['10', '32']), ('Ammonium_transp', ['13', '400']), ('TM2', ['53', '75']), ('TM3', ['95', '114']), ('TM4', ['121', '143']), ('TM5', ['163', '185']), ('TM6', ['197', '216']), ('TM7', ['231', '253']), ('TM8', ['266', '300']), ('TM9', ['315', '337']), ('TM10', ['350', '372']), ('MCPsignal', ['510', '693'])
				Ammonium_transp	234
1122616	SAMN02441143	GCA_000422425_00951	('TM1', ['15', '33']), ('sCache_2', ['41', '190']), ('TM2', ['191', '213']), ('HAMP', ['211', '264']), ('MCPsignal', ['330', '508'])
				sCache_2	331
1122616	SAMN02441143	GCA_000422425_00953	('TM1', ['15', '37']), ('TM2', ['307', '329']), ('HAMP', ['327', '380']), ('MCPsignal', ['447', '623'])
				UNKNOWN	2648
1122616	SAMN02441143	GCA_000422425_00955	('MCPsignal', ['144', '330'])
1122616	SAMN02441143	GCA_000422425_00960	('TM1', ['12', '34']), ('sCache_2', ['40', '187']), ('HAMP', ['208', '258']), ('MCPsignal', ['323', '504'])
				sCache_2	250
1122616	SAMN02441143	GCA_000422425_01020	('TM1', ['15', '37']), ('sCache_2', ['41', '190']), ('TM2', ['191', '213']), ('HAMP', ['211', '261']), ('MCPsignal', ['345', '511'])
				sCache_2	17
1122616	SAMN02441143	GCA_000422425_01031	('4HB_MCP_1', ['5', '174']), ('TM1', ['10', '32']), ('TM2', ['187', '209']), ('HAMP', ['209', '260']), ('MCPsignal', ['324', '506'])
				4HB_MCP_1	577
1122616	SAMN02441143	GCA_000422425_01042	('TM1', ['10', '32']), ('TM2', ['336', '358']), ('HAMP', ['362', '409']), ('MCPsignal', ['503', '656'])
				UNKNOWN	39
1122616	SAMN02441143	GCA_000422425_01050	('TM1', ['7', '29']), ('dCache_1', ['35', '282']), ('TM2', ['297', '319']), ('HAMP', ['317', '370']), ('MCPsignal', ['446', '617'])
				dCache_1	264
1122616	SAMN02441143	GCA_000422425_01089	('TM1', ['10', '32']), ('TM2', ['184', '206']), ('HAMP', ['205', '257']), ('MCPsignal', ['322', '504'])
				UNKNOWN	68
1122616	SAMN02441143	GCA_000422425_01131	('PAS_9', ['36', '125']), ('PAS_3', ['167', '252']), ('MCPsignal', ['276', '434'])
				PAS_3	1
				PAS_9	634
1122616	SAMN02441143	GCA_000422425_01386	('TM1', ['10', '29']), ('sCache_2', ['41', '190']), ('TM2', ['195', '217']), ('HAMP', ['211', '257']), ('MCPsignal', ['326', '508'])
				sCache_2	32
1122616	SAMN02441143	GCA_000422425_01470	('TM1', ['5', '27']), ('dCache_1', ['34', '262']), ('TM2', ['277', '299']), ('HAMP', ['301', '349']), ('MCPsignal', ['441', '596'])
				dCache_1	78
1122616	SAMN02441143	GCA_000422425_01474	('4HB_MCP_1', ['10', '160']), ('TM1', ['13', '35']), ('TM2', ['196', '218']), ('HAMP', ['213', '262']), ('MCPsignal', ['347', '510'])
				4HB_MCP_1	167
1122616	SAMN02441143	GCA_000422425_01479	('TM1', ['12', '31']), ('dCache_3', ['41', '270']), ('TM2', ['286', '308']), ('HAMP', ['303', '355']), ('MCPsignal', ['437', '600']), ('CZB', ['651', '717'])
				dCache_3	514
				CZB	125
1122616	SAMN02441143	GCA_000422425_01671	('TM1', ['15', '34']), ('TM2', ['41', '60']), ('MCPsignal', ['169', '320'])
1122616	SAMN02441143	GCA_000422425_01675	('TM1', ['12', '34']), ('PAS_9.2', ['147', '248']), ('PAS_9', ['284', '385']), ('PAS_8.2', ['415', '458']), ('PAS_8', ['546', '593']), ('MCPsignal', ['817', '973'])
				PAS_8	348
				PAS_8.2	207
				PAS_9	207
				PAS_9.2	207
1122616	SAMN02441143	GCA_000422425_01708	('TM1', ['10', '32']), ('TM2', ['37', '54']), ('MCPsignal', ['221', '372'])
1122616	SAMN02441143	GCA_000422425_01716	('TM1', ['10', '32']), ('TM2', ['298', '320']), ('MCPsignal', ['458', '614'])
				UNKNOWN	924
1122616	SAMN02441143	GCA_000422425_01783	('TM1', ['5', '27']), ('dCache_1', ['43', '282']), ('TM2', ['297', '319']), ('HAMP', ['323', '369']), ('MCPsignal', ['438', '617'])
				dCache_1	763
1122616	SAMN02441143	GCA_000422425_01785	('TM1', ['10', '32']), ('TM2', ['228', '250']), ('HAMP', ['245', '287']), ('MCPsignal', ['366', '541'])
				UNKNOWN	1348
1122616	SAMN02441143	GCA_000422425_01877	('TM1', ['15', '37']), ('HBM', ['54', '257']), ('TM2', ['297', '319']), ('MCPsignal', ['463', '615'])
				HBM	924
1122616	SAMN02441143	GCA_000422425_01895	('FIST', ['45', '252']), ('FIST_C', ['278', '394']), ('MCPsignal', ['509', '659'])
				FIST	43
				FIST_C	40
1122616	SAMN02441143	GCA_000422425_01980	('TM1', ['17', '36']), ('MCPsignal', ['465', '620'])
1122616	SAMN02441143	GCA_000422425_02030	('TM1', ['7', '26']), ('dCache_1', ['37', '260']), ('TM2', ['279', '301']), ('HAMP', ['296', '348']), ('MCPsignal', ['432', '595'])
				dCache_1	57
1122616	SAMN02441143	GCA_000422425_02035	('TM1', ['10', '29']), ('DUF3365', ['18', '194']), ('TM2', ['211', '230']), ('HAMP', ['232', '282']), ('MCPsignal', ['347', '529'])
				DUF3365	266
1122616	SAMN02441143	GCA_000422425_02044	('4HB_MCP_1', ['20', '194']), ('TM1', ['20', '42']), ('TM2', ['197', '219']), ('MCPsignal', ['364', '519'])
				4HB_MCP_1	12
1122616	SAMN02441143	GCA_000422425_02045	('TM1', ['20', '42']), ('TM2', ['321', '343']), ('HAMP', ['348', '392']), ('MCPsignal', ['484', '636'])
				UNKNOWN	1750
1122616	SAMN02441143	GCA_000422425_02103	('TM1', ['10', '29']), ('TM2', ['31', '53']), ('MCPsignal', ['172', '352'])
1122616	SAMN02441143	GCA_000422425_02298	('TM1', ['10', '32']), ('sCache_2', ['40', '191']), ('TM2', ['194', '213']), ('HAMP', ['211', '264']), ('MCPsignal', ['329', '511'])
				sCache_2	32
1122616	SAMN02441143	GCA_000422425_02494	('PAS_3', ['31', '114']), ('TM1', ['147', '169']), ('TM2', ['173', '195']), ('MCPsignal', ['303', '486'])
				PAS_3	2
1122616	SAMN02441143	GCA_000422425_02584	('TM1', ['7', '29']), ('HAMP', ['287', '335']), ('MCPsignal', ['403', '587'])
1122616	SAMN02441143	GCA_000422425_02692	('TM1', ['10', '32']), ('TM2', ['310', '332']), ('HAMP', ['330', '381']), ('MCPsignal', ['461', '627'])
				UNKNOWN	3238
1122616	SAMN02441143	GCA_000422425_02704	('PAS_9.2', ['21', '124']), ('PAS', ['134', '244']), ('PAS_9', ['266', '367']), ('MCPsignal', ['485', '577'])
				PAS_9	2
				PAS_9.2	124
				PAS	124
1122616	SAMN02441143	GCA_000422425_02731	('TM1', ['15', '37']), ('sCache_2', ['42', '190']), ('TM2', ['195', '217']), ('HAMP', ['211', '264']), ('MCPsignal', ['329', '510'])
				sCache_2	4
1122616	SAMN02441143	GCA_000422425_02732	('TM1', ['25', '47']), ('PilJ', ['52', '143']), ('TM2', ['178', '200']), ('HAMP', ['201', '249']), ('MCPsignal', ['314', '497'])
				PilJ	198
1122616	SAMN02441143	GCA_000422425_02856	('TM1', ['38', '60']), ('MCPsignal', ['203', '358'])
				UNKNOWN	4971
1122616	SAMN02441143	GCA_000422425_02995	('4HB_MCP_1', ['24', '204']), ('TM1', ['30', '47']), ('TM2', ['212', '234']), ('HAMP', ['228', '280']), ('MCPsignal', ['370', '526'])
				4HB_MCP_1	12
1122616	SAMN02441143	GCA_000422425_03010	('PAS_3', ['31', '112']), ('TM1', ['147', '169']), ('TM2', ['174', '193']), ('MCPsignal', ['316', '485'])
				PAS_3	3
1122616	SAMN02441143	GCA_000422425_03017	('TM1', ['15', '37']), ('TM2', ['277', '299']), ('MCPsignal', ['410', '592'])
				UNKNOWN	1848
1122616	SAMN02441143	GCA_000422425_03128	('TM1', ['15', '34']), ('TM2', ['296', '318']), ('HAMP', ['316', '365']), ('MCPsignal', ['456', '609'])
				UNKNOWN	48
1122616	SAMN02441143	GCA_000422425_03222	('PAS', ['17', '66']), ('TM1', ['221', '243']), ('MCPsignal', ['392', '539']), ('CZB', ['563', '630'])
				CZB	47
				PAS	542
1122616	SAMN02441143	GCA_000422425_03241	('TM1', ['11', '33']), ('TM2', ['275', '297']), ('HAMP', ['294', '344']), ('MCPsignal', ['414', '589'])
				UNKNOWN	1848
1122616	SAMN02441143	GCA_000422425_03338	('TM1', ['7', '29']), ('dCache_1', ['31', '277']), ('HAMP', ['313', '366']), ('MCPsignal', ['431', '611'])
				dCache_1	793
1122616	SAMN02441143	GCA_000422425_03495	('TM1', ['7', '25']), ('dCache_1', ['36', '257']), ('TM2', ['271', '293']), ('HAMP', ['296', '345']), ('MCPsignal', ['430', '592'])
				dCache_1	78
1122616	SAMN02441143	GCA_000422425_03525	('TM1', ['7', '29']), ('sCache_2', ['35', '185']), ('MCPsignal', ['334', '505'])
				sCache_2	32
1122616	SAMN02441143	GCA_000422425_03647	('TM1', ['12', '34']), ('sCache_2', ['42', '192']), ('TM2', ['193', '215']), ('HAMP', ['213', '266']), ('MCPsignal', ['330', '510'])
				sCache_2	101
1122616	SAMN02441143	GCA_000422425_03678	('PAS_3', ['31', '114']), ('TM1', ['157', '176']), ('TM2', ['181', '203']), ('MCPsignal', ['329', '494'])
				PAS_3	2
1122616	SAMN02441143	GCA_000422425_03797	('TM1', ['21', '40']), ('sCache_2', ['49', '197']), ('TM2', ['202', '224']), ('HAMP', ['219', '271']), ('MCPsignal', ['362', '517'])
				sCache_2	17
1122616	SAMN02441143	GCA_000422425_03815	('TM1', ['10', '32']), ('dCache_1', ['86', '275']), ('TM2', ['325', '347']), ('HAMP', ['346', '399']), ('MCPsignal', ['458', '646'])
				dCache_1	7
1122616	SAMN02441143	GCA_000422425_03857	('TM1', ['10', '32']), ('Cache_3-Cache_2', ['36', '319']), ('TM2', ['324', '346']), ('MCPsignal', ['490', '646'])
				Cache_3-Cache_2	28
1122616	SAMN02441143	GCA_000422425_03944	('TM1', ['33', '55']), ('CHASE3', ['63', '202']), ('CHASE3.2', ['217', '355']), ('TM2', ['364', '386']), ('MCPsignal', ['544', '699'])
				CHASE3	13
				CHASE3.2	13
1122616	SAMN02441143	GCA_000422425_03984	('TM1', ['20', '39']), ('dCache_1', ['48', '284']), ('TM2', ['301', '323']), ('HAMP', ['324', '372']), ('MCPsignal', ['459', '618'])
				dCache_1	820
1122616	SAMN02441143	GCA_000422425_04079	('TM1', ['10', '32']), ('TM2', ['39', '57']), ('HAMP', ['62', '110']), ('MCPsignal', ['216', '320'])
1122616	SAMN02441143	GCA_000422425_04145	('TM1', ['7', '29']), ('TM2', ['321', '343']), ('HAMP', ['339', '389']), ('MCPsignal', ['453', '636'])
				UNKNOWN	412
1122616	SAMN02441143	GCA_000422425_04166	('TM1', ['10', '32']), ('dCache_1', ['50', '322']), ('TM2', ['354', '376']), ('HAMP', ['369', '423']), ('MCPsignal', ['513', '664'])
				dCache_1	7
1122616	SAMN02441143	GCA_000422425_04235	('TM1', ['7', '29']), ('dCache_1', ['34', '283']), ('HAMP', ['318', '371']), ('MCPsignal', ['457', '618'])
				dCache_1	57
1122616	SAMN02441143	GCA_000422425_04278	('TM1', ['7', '25']), ('dCache_1', ['33', '257']), ('TM2', ['271', '293']), ('HAMP', ['293', '344']), ('MCPsignal', ['424', '591'])
				dCache_1	78
1122616	SAMN02441143	GCA_000422425_04300	('TM1', ['15', '37']), ('TM2', ['44', '63']), ('MCPsignal', ['227', '313']), ('CZB', ['378', '446'])
				CZB	16
1122616	SAMN02441143	GCA_000422425_04366	('TM1', ['4', '26']), ('dCache_1', ['66', '331']), ('TM2', ['361', '383']), ('HAMP', ['377', '428']), ('MCPsignal', ['520', '675'])
				dCache_1	7
1122617	SAMN02440652	GCA_000422865_00004	('TM1', ['9', '31']), ('HAMP', ['362', '414']), ('MCPsignal', ['507', '661'])
1122617	SAMN02440652	GCA_000422865_00023	('TM1', ['7', '28']), ('TM2', ['343', '365']), ('HAMP', ['363', '414']), ('MCPsignal', ['508', '662'])
				UNKNOWN	109
1122617	SAMN02440652	GCA_000422865_00047	('MCPsignal', ['113', '245']), ('CZB', ['258', '322'])
				CZB	125
1122617	SAMN02440652	GCA_000422865_00056	('TM1', ['19', '41']), ('TM2', ['45', '63']), ('MCPsignal', ['232', '313']), ('CZB', ['379', '447'])
				CZB	16
1122617	SAMN02440652	GCA_000422865_00121	('TM1', ['7', '29']), ('HAMP', ['300', '350']), ('MCPsignal', ['432', '597'])
1122617	SAMN02440652	GCA_000422865_00165	('TM1', ['15', '37']), ('TM2', ['294', '316']), ('HAMP', ['314', '363']), ('MCPsignal', ['455', '606'])
				UNKNOWN	48
1122617	SAMN02440652	GCA_000422865_00296	('TM1', ['17', '39']), ('TM2', ['49', '69']), ('HAMP', ['69', '114']), ('MCPsignal', ['184', '364'])
1122617	SAMN02440652	GCA_000422865_00427	('TM1', ['10', '32']), ('dCache_1', ['119', '322']), ('TM2', ['353', '375']), ('MCPsignal', ['506', '664'])
				dCache_1	7
1122617	SAMN02440652	GCA_000422865_00439	('TM1', ['10', '29']), ('Cache_3-Cache_2', ['35', '319']), ('TM2', ['327', '346']), ('MCPsignal', ['490', '644'])
				Cache_3-Cache_2	28
1122617	SAMN02440652	GCA_000422865_00487	('TM1', ['13', '35']), ('dCache_1', ['53', '270']), ('TM2', ['307', '329']), ('MCPsignal', ['460', '621'])
				dCache_1	763
1122617	SAMN02440652	GCA_000422865_00513	('TM1', ['56', '78']), ('HAMP', ['372', '422']), ('MCPsignal', ['515', '670'])
				UNKNOWN	4970
1122617	SAMN02440652	GCA_000422865_00525	('FIST', ['45', '250']), ('FIST_C', ['273', '394']), ('MCPsignal', ['510', '658'])
				FIST	43
				FIST_C	40
1122617	SAMN02440652	GCA_000422865_00571	('TM1', ['12', '34']), ('MCPsignal', ['468', '615'])
1122617	SAMN02440652	GCA_000422865_00611	('TM1', ['10', '27']), ('TM2', ['34', '56']), ('MCPsignal', ['168', '350'])
1122617	SAMN02440652	GCA_000422865_00818	('TM1', ['10', '30']), ('dCache_1', ['36', '253']), ('TM2', ['268', '290']), ('HAMP', ['289', '340']), ('MCPsignal', ['423', '587'])
				dCache_1	145
1122617	SAMN02440652	GCA_000422865_00872	('PAS_3', ['31', '114']), ('TM1', ['147', '169']), ('TM2', ['174', '196']), ('MCPsignal', ['309', '486'])
				PAS_3	3
1122617	SAMN02440652	GCA_000422865_01006	('TM1', ['23', '45']), ('PilJ', ['51', '145']), ('TM2', ['178', '200']), ('HAMP', ['201', '250']), ('MCPsignal', ['315', '498'])
				PilJ	198
1122617	SAMN02440652	GCA_000422865_01008	('TM1', ['15', '34']), ('sCache_2', ['42', '191']), ('TM2', ['195', '217']), ('HAMP', ['211', '264']), ('MCPsignal', ['353', '510'])
				sCache_2	4
1122617	SAMN02440652	GCA_000422865_01034	('TM1', ['10', '27']), ('dCache_1', ['33', '260']), ('TM2', ['275', '297']), ('HAMP', ['296', '346']), ('MCPsignal', ['425', '594'])
				dCache_1	57
1122617	SAMN02440652	GCA_000422865_01039	('TM1', ['10', '29']), ('DUF3365', ['19', '198']), ('TM2', ['212', '234']), ('HAMP', ['239', '286']), ('MCPsignal', ['377', '533'])
				DUF3365	266
1122617	SAMN02440652	GCA_000422865_01372	('TM1', ['7', '29']), ('dCache_1', ['41', '378']), ('TM2', ['72', '91']), ('TM3', ['393', '415']), ('MCPsignal', ['562', '713'])
				dCache_1	765
1122617	SAMN02440652	GCA_000422865_01491	('TM1', ['10', '29']), ('TM2', ['308', '330']), ('MCPsignal', ['457', '609'])
				UNKNOWN	236
1122617	SAMN02440652	GCA_000422865_01501	('TM1', ['10', '31']), ('sCache_2', ['43', '186']), ('TM2', ['194', '216']), ('HAMP', ['210', '264']), ('MCPsignal', ['331', '509'])
				sCache_2	4
1122617	SAMN02440652	GCA_000422865_01561	('TM1', ['22', '44']), ('TM2', ['54', '73']), ('TM3', ['80', '99']), ('TM4', ['103', '122']), ('TM5', ['129', '151']), ('TM6', ['161', '183']), ('MCPsignal', ['291', '453'])
1122617	SAMN02440652	GCA_000422865_01620	('TM1', ['12', '31']), ('sCache_2', ['41', '188']), ('TM2', ['195', '217']), ('HAMP', ['210', '259']), ('MCPsignal', ['326', '508'])
				sCache_2	32
1122617	SAMN02440652	GCA_000422865_01719	('MCPsignal', ['107', '238']), ('CZB', ['259', '326'])
				CZB	16
1122617	SAMN02440652	GCA_000422865_01782	('TM1', ['10', '32']), ('dCache_3', ['42', '270']), ('TM2', ['286', '308']), ('HAMP', ['303', '355']), ('MCPsignal', ['441', '600']), ('CZB', ['651', '717'])
				dCache_3	514
				CZB	125
1122617	SAMN02440652	GCA_000422865_01939	('TM1', ['5', '22']), ('MCPsignal', ['210', '364'])
1122617	SAMN02440652	GCA_000422865_02035	('TM1', ['10', '32']), ('TM2', ['39', '61']), ('PAS_9.2', ['135', '235']), ('PAS_9', ['272', '373']), ('PAS_8', ['397', '443']), ('MCPsignal', ['668', '824'])
				PAS_8	201
				PAS_9	207
				PAS_9.2	76
1122617	SAMN02440652	GCA_000422865_02039	('TM1', ['7', '29']), ('TM2', ['39', '56']), ('MCPsignal', ['166', '319'])
1122617	SAMN02440652	GCA_000422865_02279	('TM1', ['20', '42']), ('dCache_1', ['57', '284']), ('TM2', ['298', '320']), ('HAMP', ['323', '371']), ('MCPsignal', ['458', '618'])
				dCache_1	820
1122617	SAMN02440652	GCA_000422865_02302	('TM1', ['10', '32']), ('dCache_1', ['41', '260']), ('TM2', ['275', '297']), ('HAMP', ['300', '348']), ('MCPsignal', ['440', '594'])
				dCache_1	27
1122617	SAMN02440652	GCA_000422865_02304	('PAS_9', ['22', '113']), ('TM1', ['223', '245']), ('MCPsignal', ['421', '523']), ('CZB', ['563', '630'])
				CZB	47
				PAS_9	3
1122617	SAMN02440652	GCA_000422865_02317	('PAS_3', ['31', '114']), ('TM1', ['147', '169']), ('TM2', ['173', '195']), ('MCPsignal', ['304', '485'])
				PAS_3	3
1122617	SAMN02440652	GCA_000422865_02460	('TM1', ['15', '37']), ('sCache_2', ['41', '191']), ('TM2', ['196', '218']), ('HAMP', ['211', '263']), ('MCPsignal', ['345', '510'])
				sCache_2	17
1122617	SAMN02440652	GCA_000422865_02501	('TM1', ['10', '32']), ('TM2', ['298', '320']), ('MCPsignal', ['456', '614'])
				UNKNOWN	924
1122617	SAMN02440652	GCA_000422865_02549	('TM1', ['19', '38']), ('TM2', ['42', '59']), ('TM3', ['66', '85']), ('TM4', ['90', '107']), ('TM5', ['112', '134']), ('TM6', ['149', '171']), ('MCPsignal', ['300', '464'])
1122617	SAMN02440652	GCA_000422865_02552	('MCPsignal', ['126', '286']), ('SBP_bac_3', ['338', '583'])
				SBP_bac_3	350
1122617	SAMN02440652	GCA_000422865_02569	('TM1', ['10', '32']), ('TM2', ['184', '206']), ('HAMP', ['205', '258']), ('MCPsignal', ['322', '505'])
				UNKNOWN	68
1122617	SAMN02440652	GCA_000422865_02701	('TM1', ['13', '35']), ('4HB_MCP_1', ['16', '175']), ('TM2', ['194', '213']), ('HAMP', ['217', '261']), ('MCPsignal', ['346', '511'])
				4HB_MCP_1	211
1122617	SAMN02440652	GCA_000422865_02739	('TM1', ['10', '32']), ('sCache_2', ['41', '189']), ('TM2', ['190', '212']), ('HAMP', ['210', '263']), ('MCPsignal', ['328', '509'])
				sCache_2	331
1122617	SAMN02440652	GCA_000422865_02740	('TM1', ['10', '32']), ('sCache_2', ['41', '189']), ('TM2', ['190', '212']), ('HAMP', ['210', '263']), ('MCPsignal', ['328', '509'])
				sCache_2	331
1122617	SAMN02440652	GCA_000422865_02742	('TM1', ['10', '32']), ('sCache_2', ['41', '189']), ('TM2', ['190', '212']), ('HAMP', ['211', '264']), ('MCPsignal', ['328', '509'])
				sCache_2	59
1122617	SAMN02440652	GCA_000422865_02744	('TM1', ['15', '37']), ('TM2', ['303', '325']), ('HAMP', ['327', '373']), ('MCPsignal', ['439', '619'])
				UNKNOWN	2648
1122617	SAMN02440652	GCA_000422865_02750	('TM1', ['141', '160']), ('MCPsignal', ['318', '476'])
				UNKNOWN	3
1122617	SAMN02440652	GCA_000422865_02774	('TM1', ['12', '34']), ('sCache_2', ['40', '186']), ('HAMP', ['208', '258']), ('MCPsignal', ['323', '505'])
				sCache_2	250
1122617	SAMN02440652	GCA_000422865_02871	('TM1', ['12', '31']), ('HAMP', ['295', '347']), ('MCPsignal', ['410', '593'])
1122617	SAMN02440652	GCA_000422865_02879	('PAS_3', ['31', '112']), ('TM1', ['147', '169']), ('TM2', ['174', '193']), ('MCPsignal', ['332', '485'])
				PAS_3	3
1122617	SAMN02440652	GCA_000422865_02894	('4HB_MCP_1', ['5', '177']), ('TM1', ['5', '27']), ('TM2', ['189', '211']), ('HAMP', ['209', '260']), ('MCPsignal', ['349', '508'])
				4HB_MCP_1	12
1122617	SAMN02440652	GCA_000422865_02918	('TM1', ['11', '33']), ('TM2', ['275', '297']), ('HAMP', ['293', '345']), ('MCPsignal', ['410', '590'])
				UNKNOWN	1848
1122617	SAMN02440652	GCA_000422865_02950	('TM1', ['338', '360']), ('TM2', ['365', '387']), ('MCPsignal', ['517', '688'])
1122617	SAMN02440652	GCA_000422865_03020	('4HB_MCP_1', ['6', '173']), ('TM1', ['10', '32']), ('TM2', ['191', '210']), ('HAMP', ['209', '260']), ('MCPsignal', ['324', '505'])
				4HB_MCP_1	577
1122617	SAMN02440652	GCA_000422865_03095	('PAS_3', ['32', '113']), ('TM1', ['149', '171']), ('MCPsignal', ['323', '488'])
				PAS_3	3
1122617	SAMN02440652	GCA_000422865_03231	('TM1', ['10', '32']), ('dCache_1', ['41', '263']), ('TM2', ['325', '347']), ('HAMP', ['347', '399']), ('MCPsignal', ['456', '646'])
				dCache_1	39
1122619	SAMN02441372	GCA_000373745_00801	('TM1', ['10', '32']), ('TM2', ['75', '97']), ('HAMP', ['96', '145']), ('MCPsignal', ['210', '366'])
				UNKNOWN	4969
1122619	SAMN02441372	GCA_000373745_00827	('PAS_3', ['31', '113']), ('TM1', ['167', '189']), ('TM2', ['199', '218']), ('MCPsignal', ['342', '477'])
				PAS_3	3
1122619	SAMN02441372	GCA_000373745_02367	('4HB_MCP_1', ['8', '193']), ('TM1', ['15', '34']), ('TM2', ['195', '217']), ('HAMP', ['220', '269']), ('MCPsignal', ['334', '487'])
				4HB_MCP_1	351
169435	SAMEA3545402	ERS852551_00528	('TM1', ['13', '35']), ('CZB', ['58', '124']), ('TM2', ['176', '198']), ('HAMP', ['201', '250']), ('MCPsignal', ['370', '515'])
				CZB	16
169435	SAMEA3545402	ERS852551_00844	('TM1', ['10', '32']), ('dCache_1', ['88', '262']), ('TM2', ['276', '298']), ('HAMP', ['297', '349']), ('MCPsignal', ['458', '613'])
				dCache_1	529
169435	SAMEA3545402	ERS852551_01060	('TM1', ['12', '34']), ('dCache_1', ['48', '267']), ('HAMP', ['304', '352']), ('MCPsignal', ['471', '617'])
				dCache_1	184
169435	SAMEA3545402	ERS852551_01990	('TM1', ['10', '32']), ('TM2', ['188', '205']), ('MCPsignal', ['370', '523'])
				UNKNOWN	286
169435	SAMEA3545402	ERS852551_02225	('TM1', ['10', '32']), ('TM2', ['154', '176']), ('HAMP', ['175', '226']), ('MCPsignal', ['337', '489'])
				UNKNOWN	562
169435	SAMEA3545402	ERS852551_02724	('TM1', ['20', '42']), ('dCache_1', ['66', '276']), ('TM2', ['310', '332']), ('HAMP', ['329', '378']), ('MCPsignal', ['493', '645'])
				dCache_1	213
169435	SAMEA3545402	ERS852551_02775	('MCPsignal', ['1', '73'])
169435	SAMEA3545402	ERS852551_03381	('4HB_MCP_1', ['4', '176']), ('TM1', ['15', '37']), ('TM2', ['183', '205']), ('HAMP', ['207', '250']), ('MCPsignal', ['373', '521'])
				4HB_MCP_1	1293
575540	SAMN00138929	Isop_1840	('TM1', ['5', '27']), ('TM2', ['34', '56']), ('MCPsignal', ['212', '373'])
575540	SAMN00138929	Isop_3689	('TM1', ['10', '31']), ('TM2', ['302', '324']), ('HAMP', ['323', '372']), ('MCPsignal', ['496', '678'])
				UNKNOWN	3572
574966	SAMN02441684	GCA_000377665_00043	('TM1', ['10', '32']), ('sCache_2', ['37', '181']), ('TM2', ['184', '206']), ('MCPsignal', ['323', '478'])
				sCache_2	17
574966	SAMN02441684	GCA_000377665_00044	('TM1', ['10', '30']), ('sCache_2', ['37', '180']), ('TM2', ['184', '206']), ('MCPsignal', ['323', '478'])
				sCache_2	65
574966	SAMN02441684	GCA_000377665_00056	('PAS_3', ['50', '127']), ('4HB_MCP_1', ['184', '358']), ('TM1', ['189', '211']), ('TM2', ['364', '386']), ('MCPsignal', ['499', '655'])
				PAS_3	6
				4HB_MCP_1	212
574966	SAMN02441684	GCA_000377665_00781	('TM1', ['7', '29']), ('MCPsignal', ['139', '320'])
574966	SAMN02441684	GCA_000377665_00974	('PAS_3.2', ['31', '114']), ('PAS_3', ['152', '235']), ('MCPsignal', ['281', '418'])
				PAS_3	35
				PAS_3.2	35
574966	SAMN02441684	GCA_000377665_01151	('TM1', ['10', '32']), ('TM2', ['348', '370']), ('HAMP', ['375', '425']), ('MCPsignal', ['493', '647'])
				UNKNOWN	696
574966	SAMN02441684	GCA_000377665_01153	('TM1', ['4', '23']), ('TM2', ['346', '368']), ('HAMP', ['369', '419']), ('MCPsignal', ['487', '641'])
				UNKNOWN	696
574966	SAMN02441684	GCA_000377665_01165	('TarH', ['2', '139']), ('TM1', ['10', '32']), ('TM2', ['187', '209']), ('HAMP', ['210', '259']), ('MCPsignal', ['324', '479'])
				TarH	724
574966	SAMN02441684	GCA_000377665_01245	('TM1', ['39', '58']), ('sCache_2', ['66', '211']), ('TM2', ['219', '241']), ('MCPsignal', ['353', '508'])
				sCache_2	32
574966	SAMN02441684	GCA_000377665_01439	('TM1', ['10', '32']), ('dCache_1', ['38', '258']), ('TM2', ['272', '294']), ('HAMP', ['302', '344']), ('MCPsignal', ['410', '565'])
				dCache_1	104
574966	SAMN02441684	GCA_000377665_01440	('TM1', ['10', '32']), ('dCache_1', ['49', '332']), ('TM2', ['359', '381']), ('HAMP', ['379', '431']), ('MCPsignal', ['495', '651'])
				dCache_1	109
574966	SAMN02441684	GCA_000377665_01441	('TM1', ['10', '32']), ('dCache_1', ['48', '283']), ('TM2', ['359', '381']), ('HAMP', ['379', '431']), ('MCPsignal', ['495', '651'])
				dCache_1	7
574966	SAMN02441684	GCA_000377665_01442	('TM1', ['10', '32']), ('dCache_1', ['39', '259']), ('TM2', ['278', '300']), ('HAMP', ['295', '345']), ('MCPsignal', ['411', '566'])
				dCache_1	264
574966	SAMN02441684	GCA_000377665_01559	('TM1', ['13', '32']), ('dCache_1', ['50', '274']), ('TM2', ['288', '310']), ('HAMP', ['310', '362']), ('MCPsignal', ['428', '581'])
				dCache_1	715
574966	SAMN02441684	GCA_000377665_01684	('TM1', ['10', '32']), ('TM2', ['296', '318']), ('MCPsignal', ['447', '628'])
				UNKNOWN	95
574966	SAMN02441684	GCA_000377665_02398	('TarH', ['5', '152']), ('TM1', ['10', '32']), ('TM2', ['191', '213']), ('HAMP', ['214', '264']), ('MCPsignal', ['328', '484'])
				TarH	762
574966	SAMN02441684	GCA_000377665_02401	('PAS_3', ['31', '114']), ('TarH', ['164', '328']), ('TM1', ['169', '191']), ('TM2', ['352', '374']), ('HAMP', ['369', '419']), ('MCPsignal', ['485', '638'])
				PAS_3	3
				TarH	212
574966	SAMN02441684	GCA_000377665_02402	('TM1', ['16', '38']), ('TM2', ['69', '91']), ('HAMP', ['92', '139']), ('MCPsignal', ['202', '358'])
				UNKNOWN	2379
574966	SAMN02441684	GCA_000377665_02455	('TarH', ['2', '129']), ('TM1', ['10', '29']), ('TM2', ['188', '210']), ('HAMP', ['210', '260']), ('MCPsignal', ['326', '479'])
				TarH	570
574966	SAMN02441684	GCA_000377665_02698	('TM1', ['15', '34']), ('NIT', ['59', '297']), ('TM2', ['312', '334']), ('HAMP', ['332', '376']), ('MCPsignal', ['450', '602'])
				NIT	146
574966	SAMN02441684	GCA_000377665_03445	('MCPsignal', ['19', '91']), ('dCache_1', ['125', '330'])
				dCache_1	81
574966	SAMN02441684	GCA_000377665_03544	('4HB_MCP_1', ['12', '182']), ('TM1', ['15', '37']), ('TM2', ['200', '219']), ('MCPsignal', ['336', '492'])
				4HB_MCP_1	10
574966	SAMN02441684	GCA_000377665_03697	('TarH', ['8', '171']), ('TM1', ['10', '32']), ('TM2', ['192', '214']), ('HAMP', ['217', '264']), ('MCPsignal', ['330', '484'])
				TarH	1683
574651	SAMN04487968	SAMN04487968_105167	('4HB_MCP_1', ['34', '189']), ('TM1', ['38', '60']), ('TM2', ['217', '239']), ('HAMP', ['233', '284']), ('MCPsignal', ['354', '515'])
				4HB_MCP_1	1857
574651	SAMN04487968	SAMN04487968_105240	('TM1', ['15', '34']), ('TM2', ['204', '226']), ('HAMP', ['224', '274']), ('MCPsignal', ['365', '508'])
				UNKNOWN	823
574651	SAMN04487968	SAMN04487968_110107	('4HB_MCP_1', ['8', '179']), ('TM1', ['15', '37']), ('TM2', ['204', '226']), ('HAMP', ['221', '271']), ('MCPsignal', ['343', '523'])
				4HB_MCP_1	1663
574349	SAMN05443545	SAMN05443545_10228	('TM1', ['10', '32']), ('dCache_1', ['42', '272']), ('TM2', ['287', '309']), ('HAMP', ['308', '361']), ('MCPsignal', ['425', '580'])
				dCache_1	37
574349	SAMN05443545	SAMN05443545_10830	('4HB_MCP_1', ['10', '182']), ('TM1', ['15', '37']), ('TM2', ['197', '219']), ('MCPsignal', ['337', '493'])
				4HB_MCP_1	10
574349	SAMN05443545	SAMN05443545_104265	('TM1', ['10', '32']), ('TM2', ['355', '377']), ('HAMP', ['378', '427']), ('MCPsignal', ['494', '650'])
				UNKNOWN	696
574349	SAMN05443545	SAMN05443545_105199	('TM1', ['4', '21']), ('TM2', ['28', '50']), ('MCPsignal', ['142', '320'])
574349	SAMN05443545	SAMN05443545_106218	('4HB_MCP_1', ['8', '163']), ('TM1', ['10', '29']), ('TM2', ['193', '212']), ('HAMP', ['214', '264']), ('MCPsignal', ['328', '483'])
				4HB_MCP_1	584
574349	SAMN05443545	SAMN05443545_106219	('TM1', ['15', '37']), ('sCache_2', ['57', '204']), ('TM2', ['215', '237']), ('HAMP', ['235', '288']), ('MCPsignal', ['353', '508'])
				sCache_2	59
574349	SAMN05443545	SAMN05443545_103330	('TM1', ['10', '32']), ('dCache_1', ['38', '258']), ('TM2', ['273', '295']), ('HAMP', ['300', '345']), ('MCPsignal', ['410', '565'])
				dCache_1	264
574349	SAMN05443545	SAMN05443545_103331	('TM1', ['10', '32']), ('dCache_1', ['51', '329']), ('TM2', ['355', '377']), ('HAMP', ['377', '428']), ('MCPsignal', ['492', '647'])
				dCache_1	109
574349	SAMN05443545	SAMN05443545_10979	('TarH', ['4', '156']), ('TM1', ['13', '35']), ('TM2', ['198', '220']), ('HAMP', ['221', '268']), ('MCPsignal', ['331', '488'])
				TarH	36
574349	SAMN05443545	SAMN05443545_10980	('PAS_3', ['31', '114']), ('4HB_MCP_1', ['164', '337']), ('TM1', ['167', '189']), ('TM2', ['344', '366']), ('MCPsignal', ['483', '636'])
				PAS_3	6
				4HB_MCP_1	212
574349	SAMN05443545	SAMN05443545_10983	('TarH', ['5', '150']), ('TM1', ['10', '32']), ('TM2', ['192', '214']), ('HAMP', ['232', '264']), ('MCPsignal', ['328', '484'])
				TarH	1215
574087	SAMN00016993	Acear_0225	('TM1', ['15', '37']), ('dCache_1', ['42', '295']), ('TM2', ['313', '332']), ('HAMP', ['331', '382']), ('MCPsignal', ['458', '621'])
				dCache_1	41
574087	SAMN00016993	Acear_0446	('TM1', ['15', '37']), ('dCache_1', ['46', '298']), ('TM2', ['317', '334']), ('HAMP', ['333', '385']), ('MCPsignal', ['465', '624'])
				dCache_1	957
574087	SAMN00016993	Acear_0932	('TM1', ['13', '35']), ('dCache_1', ['43', '296']), ('TM2', ['314', '333']), ('HAMP', ['332', '383']), ('MCPsignal', ['466', '622'])
				dCache_1	41
574087	SAMN00016993	Acear_1380	('TM1', ['15', '37']), ('dCache_1', ['41', '290']), ('TM2', ['309', '328']), ('HAMP', ['326', '380']), ('MCPsignal', ['438', '619'])
				dCache_1	581
574087	SAMN00016993	Acear_1407	('TM1', ['15', '37']), ('sCache_2', ['53', '197']), ('TM2', ['211', '233']), ('HAMP', ['244', '280']), ('MCPsignal', ['340', '523'])
				sCache_2	112
574087	SAMN00016993	Acear_1485	('TM1', ['10', '32']), ('dCache_1', ['36', '296']), ('TM2', ['310', '332']), ('HAMP', ['331', '382']), ('MCPsignal', ['440', '621'])
				dCache_1	820
574087	SAMN00016993	Acear_1846	('TM1', ['15', '32']), ('dCache_1', ['41', '275']), ('TM2', ['294', '316']), ('HAMP', ['310', '359']), ('MCPsignal', ['420', '601'])
				dCache_1	164
574087	SAMN00016993	Acear_1982	('TM1', ['15', '34']), ('TM2', ['41', '63']), ('MCPsignal', ['171', '327']), ('Hemerythrin', ['373', '488'])
				Hemerythrin	30
574087	SAMN00016993	Acear_2078	('TM1', ['15', '37']), ('sCache_2', ['53', '197']), ('TM2', ['211', '233']), ('HAMP', ['231', '283']), ('MCPsignal', ['364', '522'])
				sCache_2	24
574087	SAMN00016993	Acear_2103	('TM1', ['10', '32']), ('CZB', ['58', '127']), ('TM2', ['187', '209']), ('HAMP', ['211', '263']), ('MCPsignal', ['320', '500'])
				CZB	620
360411	SAMN03842211	AC812_14840	('TM1', ['7', '29']), ('HAMP', ['319', '374']), ('MCPsignal', ['524', '706'])
360411	SAMN03842211	AC812_06540	('4HB_MCP_1', ['6', '184']), ('TM1', ['12', '34']), ('HAMP', ['211', '267']), ('MCPsignal.2', ['420', '487']), ('MCPsignal', ['627', '730']), ('CZB', ['823', '888'])
				4HB_MCP_1	2329
				CZB	125
360411	SAMN03842211	AC812_00695	('TM1', ['13', '35']), ('dCache_1', ['38', '297']), ('TM2', ['283', '305']), ('TM3', ['312', '334']), ('HAMP', ['335', '379']), ('MCPsignal', ['533', '717'])
				dCache_1	253
1849359	SAMN04957307	A8B78_09105	('MCPsignal', ['116', '238'])
1849359	SAMN04957307	A8B78_01500	('TM1', ['15', '37']), ('TM2', ['166', '188']), ('HAMP', ['197', '243']), ('MCPsignal', ['373', '525'])
[truncated: 152,739 more rows]
