# Supplementary material for: Prevalence and Specificity of Chemoreceptor Profiles in Plant-Associated Bacteria
Source: mSystems. 2021 Sep 21;6(5):e00951-21. doi: 10.1128/mSystems.00951-21 (PMC8547431; doi:10.1128/mSystems.00951-21)
Supplement: DATA SET S5 [file msystems.00951-21-sd005.xlsx]

## Sheet: Sorted by Cluster no.
Data Set S5. List of the 5,149 clusters of LBDs indicating their DPS-broad, DPS-phyto and DPS-symb.
Cluster no.	No. of LBD sequences in the cluster	PAB	Total no. of species	DPS (%) ᵃ	DPS-pytho (%) ᵃ	DPS-symb (%) ᵃ
1	3814	407	1309	31.09	3.51	10.31
2	1140	178	785	22.68	4.84	0.25
3	1112	114	730	15.62	1.92	0.00
4	603	179	496	36.09	4.03	12.90
5	565	137	456	2021-04-30	1.32	17.76
6	514	104	444	23.42	3.60	4.05432
7	431	58	325	17.85	1.54	0.00
8	405	115	300	38.33	5.33	8.33
9	387	0	105	0.00	0.00	0.00
10	385	124	354	35.03	12.15	5.65
11	363	116	324	35.80	5.56	0.00
12	341	56	297	18.86	1.35	4.04
13	320	62	249	24.90	7.23	5.62
14	309	108	210	51.43	0.48	26.67
15	307	91	276	32.97	8.70	0.00
16	305	6	259	2.32	0.00	0.00
17	301	34	246	13.82	1.63	4.88
18	287	57	143	39.86	6.99	0.70
19	280	91	241	37.76	1.24	27.39
20	279	94	194	48.45	13.92	0.00
21	268	57	163	34.97	9.20	1.23
22	265	73	191	38.22	6.81	0.00
23	265	67	231	29.00	5.63	0.00
24	254	16	212	7.55	0.00	2.36
25	252	0	75	0.00	0.00	0.00
26	251	34	222	15.32	2.25	0.00
27	249	42	193	21.76	5.70	0.00
28	245	68	213	31.92	7.51	1.88
29	242	70	201	34.83	6.97	0.00
30	239	3	190	1.58	0.00	0.00
31	238	27	191	14.14	0.52	0.52
32	237	79	195	40.51	0.00	32.82
33	234	6	180	3.33	0.00	0.00
34	231	71	195	36.41	5.13	15.38
35	229	32	200	16.00	2.00	0.50
36	226	43	131	32.82	12.21	0.00
37	224	11	200	5.50	0.50	0.00
38	223	68	161	42.24	5.59	0.62
39	219	41	200	20.50	3.00	6.50
40	216	65	196	33.16	11.22	2.55
41	214	61	155	39.35	8.39	0.65
42	213	70	137	51.09	14.60	0.73
43	212	64	195	32.82	11.28	2.56
44	210	16	177	2021-04-09	0.56	3.95
45	207	41	164	25.00	1.83	0.61
46	198	75	178	42.13	11.24	5.62
47	196	2	165	1.21	0.00	0.00
48	196	70	158	44.30	8.23	0.00
49	192	62	113	54.87	10.62	0.00
50	189	17	170	10.00	8.24	0.59
51	186	61	158	38.61	10.13	1.27
52	186	6	157	3.82	0.00	0.64
53	184	100	160	62.50	4.38	41.88
54	183	41	166	24.70	1.81	4.82
55	180	0	177	0.00	0.00	0.00
56	179	60	163	36.81	2.45	12.88
57	176	32	161	19.88	5.59	0.00
58	174	22	157	2021-01-14	1.27	2021-10-05
59	172	19	148	12.84	0.00	4.73
60	171	9	122	7.38	0.00	3.28
61	169	7	76	9.21	0.00	0.00
62	165	23	154	14.94	0.00	12.99
63	164	9	142	6.34	0.00	0.00
64	161	1	119	0.84	0.00	0.00
65	159	14	143	9.79	0.00	2.80
66	158	53	82	64.63	15.85	0.00
67	157	30	153	19.61	1.96	0.00
68	156	12	136	8.82	0.00	0.00
69	155	35	120	29.17	2.50	0.00
70	153	44	143	30.77	0.00	14.69
71	151	28	134	20.90	0.00	1.49
72	151	59	84	70.24	0.00	64.29
73	151	115	131	87.79	5.34	74.05
74	149	96	129	74.42	2021-10-03	61.24
75	149	23	124	18.55	14.52	2.42
76	148	15	112	13.39	1.79	2021-04-08
77	148	51	130	39.23	14.62	0.00
78	146	9	133	6.77	0.00	0.00
79	142	35	128	27.34	3.91	15.62
80	141	29	122	23.77	3.28	0.82
81	141	31	136	22.79	1.47	10.29
82	140	37	98	37.76	2021-12-06	0.00
83	139	18	104	17.31	0.00	0.00
84	137	9	120	7.50	0.00	0.00
85	137	0	132	0.00	0.00	0.00
86	136	14	123	11.38	2021-07-04	0.00
87	135	23	116	19.83	1.72	0.00
88	135	19	122	15.57	0.00	3.28
89	134	1	106	0.94	0.00	0.00
90	130	25	116	21.55	7.76	0.00
91	130	51	100	51.00	3.00	0.00
92	128	0	52	0.00	0.00	0.00
93	128	6	121	4.96	0.00	0.00
94	128	9	110	8.18	0.00	0.00
95	127	31	109	28.44	0.92	0.00
96	123	40	116	34.48	8.62	2.59
97	122	55	90	61.11	2021-11-11	0.00
98	120	27	106	25.47	0.94	1.89
99	119	5	110	4.55	0.00	0.00
100	119	25	115	21.74	0.87	0.87
101	119	58	100	58.00	7.00	36.00
102	117	58	94	61.70	2.13	36.17
103	116	41	108	37.96	0.93	31.48
104	115	18	101	17.82	0.99	0.99
105	114	1	75	1.33	0.00	0.00
106	114	13	103	12.62	0.97	0.00
107	111	31	105	29.52	1.90	0.00
108	111	41	103	39.81	2.91	1.94
109	110	29	105	27.62	12.38	0.00
110	109	2	91	2.20	0.00	0.00
111	108	40	91	43.96	5.49	0.00
112	108	20	104	19.23	1.92	4.81
113	107	35	83	42.17	3.61	0.00
114	106	32	82	39.02	1.22	0.00
115	106	0	100	0.00	0.00	0.00
116	106	53	93	56.99	2021-03-29	0.00
117	106	12	94	12.77	0.00	0.00
118	105	2	94	2.13	0.00	0.00
119	105	11	89	12.36	2021-12-01	3.37
120	104	0	96	0.00	0.00	0.00
121	103	10	98	10.20	0.00	0.00
122	103	37	95	38.95	5.26	0.00
123	102	30	49	61.22	42.86	0.00
124	101	2	53	3.77	0.00	0.00
125	98	1	84	1.19	0.00	0.00
126	94	17	81	20.99	9.88	1.23
127	93	5	85	5.88	0.00	0.00
128	93	2	63	3.17	0.00	0.00
129	93	52	65	80.00	9.23	49.23
130	93	37	75	49.33	0.00	2.67
131	92	35	76	46.05	11.84	0.00
132	92	49	78	62.82	16.67	0.00
133	91	47	79	59.49	16.46	0.00
134	91	38	69	55.07	2.90	1.45
135	90	35	71	49.30	9.86	0.00
136	90	49	73	67.12	16.44	2.74
137	90	15	71	21.13	19.72	0.00
138	89	69	73	94.52	9.59	73.97
139	88	3	78	3.85	0.00	0.00
140	88	13	79	16.46	2.53	0.00
141	88	1	72	1.39	0.00	0.00
142	87	10	82	12.20	0.00	1.22
143	87	57	84	67.86	0.00	55.95
144	86	28	77	36.36	5.19	6.49
145	86	10	82	12.20	1.22	0.00
146	85	14	84	16.67	0.00	4.76
147	85	46	59	77.97	0.00	71.19
148	85	1	46	2.17	0.00	0.00
149	84	49	59	83.05	10.17	55.93
150	83	42	69	60.87	31.88	0.00
151	83	28	55	50.91	2021-09-09	1.82
152	83	9	79	11.39	0.00	2.53
153	83	8	76	10.53	0.00	0.00
154	83	1	73	1.37	0.00	1.37
155	82	41	75	54.67	33.33	0.00
156	82	2	70	2.86	1.43	0.00
157	82	39	58	67.24	27.59	0.00
158	82	24	78	30.77	12.82	5.13
159	82	31	71	43.66	16.90	0.00
160	81	30	78	38.46	12.82	0.00
161	81	24	80	30.00	0.00	27.50
162	80	43	65	66.15	20.00	0.00
163	80	2	73	2.74	0.00	0.00
164	80	1	50	2.00	0.00	0.00
165	80	0	44	0.00	0.00	0.00
166	79	28	73	38.36	10.96	0.00
167	79	6	76	7.89	0.00	0.00
168	79	0	74	0.00	0.00	0.00
169	79	0	76	0.00	0.00	0.00
170	79	1	74	1.35	0.00	0.00
171	79	0	39	0.00	0.00	0.00
172	78	17	64	26.56	2021-06-14	0.00
173	78	0	74	0.00	0.00	0.00
174	78	5	72	6.94	0.00	0.00
175	77	18	70	25.71	0.00	0.00
176	77	4	73	5.48	1.37	0.00
177	77	0	71	0.00	0.00	0.00
178	77	8	63	12.70	0.00	0.00
179	77	32	47	68.09	40.43	0.00
180	76	0	68	0.00	0.00	0.00
181	76	59	68	86.76	0.00	75.00
182	75	10	71	2021-08-14	0.00	0.00
183	75	27	55	49.09	5.45	0.00
184	75	1	62	1.61	0.00	0.00
185	75	3	72	4.17	0.00	0.00
186	74	3	68	4.41	0.00	0.00
187	74	2	67	2.99	0.00	0.00
188	74	58	68	85.29	0.00	77.94
189	74	23	65	35.38	10.77	0.00
190	74	2	66	2021-03-03	0.00	0.00
191	74	12	72	16.67	1.39	0.00
192	73	0	57	0.00	0.00	0.00
193	73	47	64	73.44	0.00	64.06
194	72	0	63	0.00	0.00	0.00
195	72	0	59	0.00	0.00	0.00
196	72	0	52	0.00	0.00	0.00
197	71	23	69	33.33	14.49	0.00
198	71	1	65	1.54	0.00	0.00
199	71	8	55	14.55	0.00	0.00
200	70	32	48	66.67	25.00	0.00
201	70	9	65	13.85	1.54	2021-08-03
202	69	5	66	7.58	0.00	0.00
203	69	9	66	13.64	0.00	1.52
204	68	12	61	19.67	0.00	0.00
205	68	9	66	13.64	0.00	2021-03-03
206	68	1	63	1.59	0.00	0.00
207	68	2	62	3.23	0.00	1.61
208	67	0	48	0.00	0.00	0.00
209	67	2	66	2021-03-03	0.00	0.00
210	67	0	63	0.00	0.00	0.00
211	67	9	63	14.29	0.00	0.00
212	67	1	43	2.33	0.00	0.00
213	67	6	65	9.23	2021-08-03	1.54
214	66	1	60	1.67	0.00	0.00
215	66	1	63	1.59	0.00	0.00
216	66	44	59	74.58	8.47	1.69
217	65	13	65	20.00	2021-08-03	0.00
218	65	12	56	21.43	0.00	7.14
219	65	16	49	32.65	2021-08-04	0.00
220	65	35	59	59.32	2021-08-05	0.00
221	64	0	53	0.00	0.00	0.00
222	64	13	58	22.41	6.90	0.00
223	64	4	59	6.78	0.00	0.00
224	63	2	55	3.64	0.00	0.00
225	63	0	57	0.00	0.00	0.00
226	63	6	58	10.34	1.72	0.00
227	63	11	52	21.15	0.00	0.00
228	63	1	59	1.69	0.00	0.00
229	62	0	37	0.00	0.00	0.00
230	62	0	48	0.00	0.00	0.00
231	62	0	55	0.00	0.00	0.00
232	62	30	48	62.50	14.58	0.00
233	62	19	55	34.55	12.73	0.00
234	62	1	58	1.72	0.00	0.00
235	61	0	50	0.00	0.00	0.00
236	60	0	55	0.00	0.00	0.00
237	60	0	58	0.00	0.00	0.00
238	60	15	56	26.79	0.00	0.00
239	60	4	59	6.78	0.00	0.00
240	60	16	50	32.00	0.00	0.00
241	60	11	51	21.57	0.00	0.00
242	59	2	58	3.45	0.00	0.00
243	58	1	52	1.92	0.00	0.00
244	58	18	52	34.62	7.69	9.62
245	58	0	54	0.00	0.00	0.00
246	58	28	51	54.90	21.57	0.00
247	58	14	54	25.93	0.00	12.96
248	58	9	55	16.36	0.00	2021-09-09
249	57	0	44	0.00	0.00	0.00
250	57	11	54	20.37	3.70	0.00
251	57	32	54	59.26	3.70	48.15
252	56	15	49	30.61	8.16	0.00
253	56	5	53	9.43	0.00	0.00
254	56	0	45	0.00	0.00	0.00
255	56	1	53	1.89	0.00	0.00
256	56	2	47	4.26	0.00	0.00
257	55	0	53	0.00	0.00	0.00
258	55	0	52	0.00	0.00	0.00
259	54	0	49	0.00	0.00	0.00
260	54	24	52	46.15	3.85	1.92
261	54	8	49	16.33	0.00	0.00
262	54	0	30	0.00	0.00	0.00
263	53	11	41	26.83	0.00	0.00
264	53	4	49	8.16	0.00	2021-04-02
265	53	1	47	2.13	0.00	0.00
266	53	4	48	8.33	0.00	0.00
267	53	1	51	1.96	0.00	0.00
268	53	40	47	85.11	23.40	0.00
269	53	27	50	54.00	32.00	0.00
270	52	24	42	57.14	26.19	2.38
271	52	0	41	0.00	0.00	0.00
272	52	10	48	20.83	0.00	0.00
273	52	23	26	88.46	88.46	0.00
274	52	27	48	56.25	2021-08-02	37.50
275	51	6	44	13.64	4.55	4.55
276	51	18	45	40.00	2.22	0.00
277	51	7	46	15.22	0.00	0.00
278	51	0	39	0.00	0.00	0.00
279	51	0	28	0.00	0.00	0.00
280	51	0	28	0.00	0.00	0.00
281	50	39	48	81.25	6.25	62.50
282	50	6	48	12.50	0.00	0.00
283	50	22	46	47.83	2.17	0.00
284	49	5	44	11.36	0.00	0.00
285	49	18	46	39.13	2.17	0.00
286	49	0	40	0.00	0.00	0.00
287	49	0	47	0.00	0.00	0.00
288	48	0	46	0.00	0.00	0.00
289	48	36	45	80.00	6.67	55.56
290	48	15	41	36.59	4.88	0.00
291	48	3	45	6.67	4.44	0.00
292	48	11	48	22.92	0.00	18.75
293	47	0	42	0.00	0.00	0.00
294	47	36	43	83.72	4.65	79.07
295	47	9	42	21.43	0.00	0.00
296	47	22	39	56.41	28.21	2.56
297	47	1	42	2.38	0.00	0.00
298	47	17	44	38.64	2021-09-09	0.00
299	47	18	41	43.90	0.00	0.00
300	47	5	45	2021-11-11	0.00	4.44
301	47	4	44	2021-09-09	0.00	0.00
302	47	1	44	2.27	0.00	0.00
303	47	14	44	31.82	0.00	4.55
304	46	3	46	6.52	0.00	0.00
305	46	1	42	2.38	0.00	0.00
306	46	7	36	19.44	0.00	0.00
307	46	24	36	66.67	30.56	0.00
308	46	18	46	39.13	0.00	2.17
309	46	8	44	18.18	0.00	0.00
310	46	0	40	0.00	0.00	0.00
311	46	6	45	13.33	0.00	8.89
312	46	10	45	22.22	2.22	13.33
313	45	27	31	87.10	0.00	74.19
314	45	20	45	44.44	0.00	4.44
315	45	19	43	44.19	16.28	4.65
316	45	2	42	4.76	0.00	2.38
317	45	0	34	0.00	0.00	0.00
318	45	0	42	0.00	0.00	0.00
319	45	1	45	2.22	0.00	0.00
320	45	8	45	17.78	0.00	0.00
321	45	10	41	24.39	0.00	0.00
322	44	1	28	3.57	0.00	0.00
323	44	2	42	4.76	0.00	0.00
324	44	10	39	25.64	0.00	0.00
325	43	9	33	27.27	0.00	0.00
326	43	0	38	0.00	0.00	0.00
327	43	0	6	0.00	0.00	0.00
328	43	3	42	7.14	0.00	0.00
329	43	0	38	0.00	0.00	0.00
330	43	38	43	88.37	51.16	0.00
331	43	5	40	12.50	0.00	0.00
332	43	2	37	5.41	0.00	0.00
333	43	5	41	12.20	0.00	0.00
334	43	4	42	9.52	0.00	2.38
335	43	9	35	25.71	0.00	2.86
336	43	1	42	2.38	0.00	0.00
337	42	38	38	100.00	0.00	94.74
338	42	1	41	2.44	0.00	0.00
339	42	12	39	30.77	0.00	2.56
340	42	23	28	82.14	75.00	0.00
341	42	6	40	15.00	2.50	0.00
342	42	8	38	2021-05-21	0.00	2.63
343	42	9	33	27.27	2021-12-12	2021-03-03
344	41	6	30	20.00	0.00	0.00
345	41	0	36	0.00	0.00	0.00
346	41	2	38	5.26	0.00	0.00
347	41	0	33	0.00	0.00	0.00
348	41	12	38	31.58	26.32	0.00
349	41	14	39	35.90	2.56	2.56
350	41	5	37	13.51	0.00	0.00
351	41	8	40	20.00	17.50	0.00
352	41	8	34	23.53	2.94	0.00
353	41	23	38	60.53	42.11	0.00
354	40	9	38	23.68	5.26	0.00
355	40	5	33	15.15	0.00	0.00
356	40	22	38	57.89	23.68	2.63
357	40	1	40	2.50	2.50	0.00
358	40	2	38	5.26	0.00	0.00
359	39	12	34	35.29	0.00	0.00
360	39	1	34	2.94	0.00	0.00
361	39	4	31	12.90	3.23	0.00
362	39	0	25	0.00	0.00	0.00
363	39	19	32	59.38	0.00	50.00
364	39	25	34	73.53	5.88	32.35
365	39	28	34	82.35	0.00	44.12
366	39	12	37	32.43	5.41	0.00
367	39	5	39	12.82	0.00	0.00
368	38	8	35	22.86	0.00	2.86
369	38	10	36	27.78	8.33	0.00
370	38	28	32	87.50	37.50	2021-12-03
371	38	0	37	0.00	0.00	0.00
372	38	4	33	2021-12-12	0.00	0.00
373	38	0	34	0.00	0.00	0.00
374	38	4	33	2021-12-12	0.00	0.00
375	38	0	32	0.00	0.00	0.00
376	38	0	38	0.00	0.00	0.00
377	38	21	31	67.74	0.00	54.84
378	38	2	28	7.14	0.00	0.00
379	38	9	36	25.00	0.00	2021-11-11
380	38	19	31	61.29	32.26	0.00
381	37	1	34	2.94	0.00	0.00
382	37	0	36	0.00	0.00	0.00
383	37	1	36	2.78	0.00	0.00
384	37	16	34	47.06	5.88	23.53
385	37	8	31	25.81	0.00	6.45
386	37	0	32	0.00	0.00	0.00
387	37	0	36	0.00	0.00	0.00
388	37	15	28	53.57	0.00	0.00
389	37	18	31	58.06	3.23	3.23
390	37	4	26	15.38	0.00	0.00
391	37	17	37	45.95	0.00	5.41
392	37	0	35	0.00	0.00	0.00
393	37	0	32	0.00	0.00	0.00
394	37	12	34	35.29	0.00	0.00
395	36	5	35	14.29	0.00	0.00
396	36	0	35	0.00	0.00	0.00
397	36	17	24	70.83	0.00	0.00
398	36	0	35	0.00	0.00	0.00
399	36	2	36	5.56	0.00	0.00
400	36	10	31	32.26	3.23	0.00
401	36	0	28	0.00	0.00	0.00
402	36	15	36	41.67	2021-11-11	0.00
403	36	27	32	84.38	0.00	81.25
404	36	17	29	58.62	10.34	6.90
405	36	0	35	0.00	0.00	0.00
406	36	0	31	0.00	0.00	0.00
407	36	0	34	0.00	0.00	0.00
408	36	1	34	2.94	0.00	0.00
409	35	21	33	63.64	48.48	0.00
410	35	0	30	0.00	0.00	0.00
411	35	9	28	32.14	3.57	0.00
412	35	0	20	0.00	0.00	0.00
413	35	0	33	0.00	0.00	0.00
414	35	11	32	34.38	0.00	0.00
415	35	0	26	0.00	0.00	0.00
416	35	9	20	45.00	0.00	0.00
417	35	11	33	33.33	0.00	2021-09-09
418	35	2	27	7.41	0.00	0.00
419	35	15	35	42.86	0.00	0.00
420	35	10	35	28.57	5.71	0.00
421	35	0	27	0.00	0.00	0.00
422	35	2	35	5.71	0.00	0.00
423	35	11	32	34.38	0.00	2021-12-03
424	35	0	30	0.00	0.00	0.00
425	35	1	24	4.17	0.00	0.00
426	35	0	27	0.00	0.00	0.00
427	34	0	30	0.00	0.00	0.00
428	34	1	34	2.94	0.00	0.00
429	34	1	33	2021-03-03	0.00	0.00
430	34	3	31	9.68	3.23	3.23
431	34	12	31	38.71	0.00	0.00
432	34	0	33	0.00	0.00	0.00
433	34	12	33	36.36	2021-03-03	0.00
434	34	0	18	0.00	0.00	0.00
435	34	0	20	0.00	0.00	0.00
436	34	5	29	17.24	0.00	0.00
437	34	0	33	0.00	0.00	0.00
438	34	4	32	12.50	0.00	0.00
439	34	0	33	0.00	0.00	0.00
440	34	11	33	33.33	0.00	0.00
441	34	3	30	10.00	0.00	0.00
442	34	0	30	0.00	0.00	0.00
443	34	0	32	0.00	0.00	0.00
444	34	9	33	27.27	0.00	2021-03-03
445	34	0	28	0.00	0.00	0.00
446	34	3	32	9.38	0.00	0.00
447	34	0	32	0.00	0.00	0.00
448	34	21	32	65.62	0.00	59.38
449	33	0	30	0.00	0.00	0.00
450	33	2	24	8.33	0.00	0.00
451	33	0	24	0.00	0.00	0.00
452	33	0	31	0.00	0.00	0.00
453	33	6	29	20.69	0.00	0.00
454	33	3	30	10.00	0.00	0.00
455	33	29	33	87.88	0.00	63.64
456	33	22	24	91.67	12.50	62.50
457	33	17	32	53.12	2021-12-03	0.00
458	33	5	33	15.15	0.00	0.00
459	33	5	32	15.62	0.00	0.00
460	33	8	30	26.67	0.00	10.00
461	33	1	26	3.85	0.00	0.00
462	33	6	28	21.43	10.71	0.00
463	33	2	31	6.45	0.00	0.00
464	33	0	27	0.00	0.00	0.00
465	33	9	33	27.27	0.00	0.00
466	33	8	33	24.24	0.00	0.00
467	33	9	32	2021-12-28	9.38	12.50
468	33	7	32	21.88	0.00	21.88
469	32	2	17	11.76	5.88	5.88
470	32	5	30	16.67	0.00	0.00
471	32	0	32	0.00	0.00	0.00
472	32	1	30	3.33	0.00	0.00
473	32	0	30	0.00	0.00	0.00
474	32	3	26	11.54	7.69	0.00
475	32	0	31	0.00	0.00	0.00
476	32	1	30	3.33	0.00	0.00
477	32	0	14	0.00	0.00	0.00
478	32	7	28	25.00	10.71	10.71
479	32	0	30	0.00	0.00	0.00
480	32	10	27	37.04	0.00	0.00
481	32	0	31	0.00	0.00	0.00
482	32	0	32	0.00	0.00	0.00
483	32	12	29	41.38	0.00	37.93
484	32	14	29	48.28	0.00	13.79
485	32	22	29	75.86	41.38	0.00
486	31	1	28	3.57	0.00	0.00
487	31	1	29	3.45	0.00	0.00
488	31	13	31	41.94	0.00	0.00
489	31	8	9	88.89	0.00	0.00
490	31	5	26	19.23	3.85	0.00
491	31	2	28	7.14	0.00	0.00
492	31	7	30	23.33	0.00	10.00
493	31	11	22	50.00	0.00	0.00
494	31	17	28	60.71	50.00	0.00
495	31	12	28	42.86	0.00	10.71
496	30	2	23	8.70	0.00	0.00
497	30	0	26	0.00	0.00	0.00
498	30	20	20	100.00	55.00	0.00
499	30	14	29	48.28	24.14	0.00
500	30	5	28	17.86	3.57	3.57
501	30	0	30	0.00	0.00	0.00
502	30	15	26	57.69	3.85	0.00
503	30	14	24	58.33	0.00	8.33
504	30	0	29	0.00	0.00	0.00
505	30	1	29	3.45	0.00	0.00
506	30	6	30	20.00	0.00	0.00
507	30	12	28	42.86	10.71	0.00
508	30	17	29	58.62	6.90	13.79
509	30	1	26	3.85	0.00	0.00
510	30	0	20	0.00	0.00	0.00
511	30	0	24	0.00	0.00	0.00
512	30	0	27	0.00	0.00	0.00
513	30	10	29	34.48	0.00	0.00
514	30	0	27	0.00	0.00	0.00
515	30	14	26	53.85	34.62	0.00
516	29	10	26	38.46	0.00	0.00
517	29	10	29	34.48	17.24	0.00
518	29	1	24	4.17	0.00	0.00
519	29	2	28	7.14	3.57	0.00
520	29	1	27	3.70	0.00	0.00
521	29	0	29	0.00	0.00	0.00
522	29	1	28	3.57	0.00	0.00
523	29	5	22	22.73	4.55	0.00
524	29	0	27	0.00	0.00	0.00
525	29	8	25	32.00	0.00	0.00
526	29	8	24	33.33	0.00	0.00
527	29	1	29	3.45	0.00	0.00
528	29	8	24	33.33	4.17	0.00
529	29	0	25	0.00	0.00	0.00
530	29	12	29	41.38	0.00	3.45
531	29	0	27	0.00	0.00	0.00
532	29	6	25	24.00	0.00	0.00
533	29	23	29	79.31	65.52	0.00
534	28	0	21	0.00	0.00	0.00
535	28	0	26	0.00	0.00	0.00
536	28	0	26	0.00	0.00	0.00
537	28	6	27	22.22	7.41	0.00
538	28	0	23	0.00	0.00	0.00
539	28	0	25	0.00	0.00	0.00
540	28	20	28	71.43	0.00	0.00
541	28	0	11	0.00	0.00	0.00
542	28	1	23	4.35	0.00	0.00
543	28	0	27	0.00	0.00	0.00
544	28	11	27	40.74	2021-11-11	7.41
545	28	4	25	16.00	0.00	0.00
546	28	0	28	0.00	0.00	0.00
547	28	17	18	94.44	61.11	0.00
548	28	1	28	3.57	0.00	0.00
549	27	23	25	92.00	84.00	0.00
550	27	0	26	0.00	0.00	0.00
551	27	0	18	0.00	0.00	0.00
552	27	27	27	100.00	0.00	100.00
553	27	1	24	4.17	0.00	0.00
554	27	4	27	14.81	0.00	0.00
555	27	5	25	20.00	0.00	20.00
556	27	4	25	16.00	0.00	12.00
557	27	14	22	63.64	0.00	59.09
558	27	6	18	33.33	16.67	0.00
559	27	2	25	8.00	0.00	0.00
560	27	1	27	3.70	0.00	0.00
561	27	0	25	0.00	0.00	0.00
562	27	1	27	3.70	0.00	0.00
563	27	5	24	20.83	4.17	0.00
564	27	1	26	3.85	0.00	0.00
565	27	10	23	43.48	4.35	0.00
566	27	1	26	3.85	0.00	0.00
567	26	0	25	0.00	0.00	0.00
568	26	0	24	0.00	0.00	0.00
569	26	0	24	0.00	0.00	0.00
570	26	6	21	28.57	0.00	0.00
571	26	0	17	0.00	0.00	0.00
572	26	9	21	42.86	0.00	0.00
573	26	2	25	8.00	0.00	4.00
574	26	2	24	8.33	0.00	0.00
575	26	0	23	0.00	0.00	0.00
576	26	1	26	3.85	0.00	0.00
577	26	1	26	3.85	0.00	0.00
578	26	2	25	8.00	0.00	0.00
579	26	0	26	0.00	0.00	0.00
580	26	20	23	86.96	0.00	73.91
581	26	4	25	16.00	0.00	0.00
582	26	0	20	0.00	0.00	0.00
583	26	1	25	4.00	0.00	0.00
584	26	0	25	0.00	0.00	0.00
585	26	1	24	4.17	0.00	0.00
586	26	1	24	4.17	0.00	0.00
587	26	12	22	54.55	27.27	0.00
588	25	0	12	0.00	0.00	0.00
589	25	13	23	56.52	0.00	4.35
590	25	1	25	4.00	0.00	0.00
591	25	0	25	0.00	0.00	0.00
592	25	4	23	17.39	0.00	0.00
593	25	20	25	80.00	20.00	0.00
594	25	2	20	10.00	0.00	0.00
595	25	0	22	0.00	0.00	0.00
596	25	15	21	71.43	28.57	0.00
597	25	17	22	77.27	45.45	0.00
598	25	1	25	4.00	0.00	0.00
599	25	0	21	0.00	0.00	0.00
600	25	19	21	90.48	14.29	61.90
601	25	0	14	0.00	0.00	0.00
602	25	4	22	18.18	4.55	0.00
603	25	2	24	8.33	0.00	0.00
604	25	8	24	33.33	0.00	0.00
605	25	4	22	18.18	4.55	2021-09-09
606	25	0	21	0.00	0.00	0.00
607	25	0	21	0.00	0.00	0.00
608	25	7	20	35.00	0.00	0.00
609	25	0	24	0.00	0.00	0.00
610	25	2	23	8.70	0.00	0.00
611	25	0	19	0.00	0.00	0.00
612	25	11	24	45.83	0.00	45.83
613	24	1	24	4.17	0.00	0.00
614	24	0	22	0.00	0.00	0.00
615	24	11	22	50.00	0.00	0.00
616	24	0	22	0.00	0.00	0.00
617	24	0	24	0.00	0.00	0.00
618	24	12	21	57.14	2021-05-19	0.00
619	24	7	23	30.43	0.00	0.00
620	24	0	23	0.00	0.00	0.00
621	24	15	18	83.33	50.00	0.00
622	24	0	23	0.00	0.00	0.00
623	24	19	22	86.36	0.00	86.36
624	24	12	22	54.55	0.00	18.18
625	24	4	23	17.39	0.00	0.00
626	24	2	23	8.70	0.00	4.35
627	24	21	24	87.50	12.50	54.17
628	24	0	23	0.00	0.00	0.00
629	24	0	23	0.00	0.00	0.00
630	24	16	16	100.00	87.50	0.00
631	24	0	22	0.00	0.00	0.00
632	24	0	21	0.00	0.00	0.00
633	24	0	20	0.00	0.00	0.00
634	23	11	20	55.00	45.00	0.00
635	23	0	21	0.00	0.00	0.00
636	23	7	20	35.00	0.00	0.00
637	23	9	23	39.13	0.00	0.00
638	23	4	23	17.39	0.00	0.00
639	23	1	21	4.76	0.00	0.00
640	23	2	13	15.38	0.00	0.00
641	23	7	22	31.82	0.00	0.00
642	23	0	20	0.00	0.00	0.00
643	23	1	21	4.76	0.00	0.00
644	23	9	20	45.00	0.00	15.00
645	23	11	22	50.00	50.00	0.00
646	23	0	22	0.00	0.00	0.00
647	23	6	21	28.57	0.00	0.00
648	23	18	20	90.00	0.00	90.00
649	23	0	21	0.00	0.00	0.00
650	23	0	22	0.00	0.00	0.00
651	23	0	18	0.00	0.00	0.00
652	23	6	20	30.00	10.00	0.00
653	23	0	21	0.00	0.00	0.00
654	23	8	22	36.36	0.00	0.00
655	23	2	21	9.52	0.00	0.00
656	23	0	22	0.00	0.00	0.00
657	23	0	17	0.00	0.00	0.00
658	23	2	22	2021-09-09	0.00	0.00
659	23	0	22	0.00	0.00	0.00
660	23	4	22	18.18	0.00	0.00
661	23	7	20	35.00	0.00	5.00
662	23	0	20	0.00	0.00	0.00
663	23	1	23	4.35	0.00	0.00
664	23	2	21	9.52	0.00	0.00
665	23	4	19	2021-05-21	0.00	0.00
666	23	1	22	4.55	0.00	0.00
667	22	0	17	0.00	0.00	0.00
668	22	0	20	0.00	0.00	0.00
669	22	0	21	0.00	0.00	0.00
670	22	1	20	5.00	0.00	0.00
671	22	1	21	4.76	0.00	0.00
672	22	0	12	0.00	0.00	0.00
673	22	1	21	4.76	0.00	0.00
674	22	0	19	0.00	0.00	0.00
675	22	2	20	10.00	0.00	0.00
676	22	0	20	0.00	0.00	0.00
677	22	0	19	0.00	0.00	0.00
678	22	8	22	36.36	0.00	4.55
679	22	1	20	5.00	0.00	0.00
680	22	14	18	77.78	22.22	0.00
681	22	1	21	4.76	0.00	0.00
682	22	0	22	0.00	0.00	0.00
683	22	0	17	0.00	0.00	0.00
684	22	7	19	36.84	0.00	0.00
685	22	0	18	0.00	0.00	0.00
686	22	4	22	18.18	4.55	0.00
687	22	0	10	0.00	0.00	0.00
688	21	1	20	5.00	0.00	0.00
689	21	0	18	0.00	0.00	0.00
690	21	0	20	0.00	0.00	0.00
691	21	1	14	7.14	0.00	0.00
692	21	2	21	9.52	0.00	0.00
693	21	5	19	26.32	0.00	0.00
694	21	9	19	47.37	26.32	0.00
695	21	4	20	20.00	0.00	0.00
696	21	0	20	0.00	0.00	0.00
697	21	0	20	0.00	0.00	0.00
698	21	1	21	4.76	0.00	0.00
699	21	9	16	56.25	18.75	0.00
700	21	13	20	65.00	0.00	50.00
701	21	14	19	73.68	0.00	63.16
702	21	13	17	76.47	35.29	0.00
703	21	0	17	0.00	0.00	0.00
704	21	1	19	5.26	0.00	0.00
705	21	0	21	0.00	0.00	0.00
706	21	5	20	25.00	0.00	0.00
707	21	11	19	57.89	0.00	0.00
708	21	5	21	23.81	0.00	0.00
709	21	0	20	0.00	0.00	0.00
710	21	0	16	0.00	0.00	0.00
711	21	0	18	0.00	0.00	0.00
712	21	9	19	47.37	15.79	0.00
713	21	3	20	15.00	0.00	0.00
714	21	16	20	80.00	0.00	80.00
715	21	0	21	0.00	0.00	0.00
716	21	2	21	9.52	0.00	0.00
717	21	3	16	18.75	0.00	18.75
718	21	0	18	0.00	0.00	0.00
719	21	1	21	4.76	0.00	0.00
720	21	1	21	4.76	0.00	0.00
721	21	0	15	0.00	0.00	0.00
722	21	8	21	38.10	0.00	0.00
723	20	1	18	5.56	0.00	0.00
724	20	0	20	0.00	0.00	0.00
725	20	0	8	0.00	0.00	0.00
726	20	0	14	0.00	0.00	0.00
727	20	2	18	2021-11-11	0.00	0.00
728	20	1	18	5.56	0.00	0.00
729	20	10	15	66.67	13.33	0.00
730	20	0	19	0.00	0.00	0.00
731	20	4	17	23.53	0.00	0.00
732	20	1	20	5.00	0.00	0.00
733	20	10	19	52.63	0.00	0.00
734	20	0	18	0.00	0.00	0.00
735	20	12	20	60.00	5.00	35.00
736	20	0	19	0.00	0.00	0.00
737	20	9	17	52.94	0.00	0.00
738	20	5	18	27.78	0.00	0.00
739	20	2	18	2021-11-11	0.00	0.00
740	20	1	14	7.14	0.00	0.00
741	20	1	18	5.56	0.00	0.00
742	20	11	18	61.11	2021-11-11	0.00
743	20	0	20	0.00	0.00	0.00
744	20	1	19	5.26	0.00	0.00
745	20	3	19	15.79	0.00	0.00
746	20	0	17	0.00	0.00	0.00
747	20	0	20	0.00	0.00	0.00
748	19	1	19	5.26	0.00	0.00
749	19	0	15	0.00	0.00	0.00
750	19	4	16	25.00	6.25	0.00
751	19	5	19	26.32	0.00	0.00
752	19	0	17	0.00	0.00	0.00
753	19	0	19	0.00	0.00	0.00
754	19	13	19	68.42	15.79	5.26
755	19	12	17	70.59	5.88	11.76
756	19	0	18	0.00	0.00	0.00
757	19	5	16	31.25	0.00	6.25
758	19	4	17	23.53	0.00	0.00
759	19	4	17	23.53	5.88	0.00
760	19	9	18	50.00	0.00	2021-11-11
761	19	1	19	5.26	5.26	0.00
762	19	0	19	0.00	0.00	0.00
763	19	0	19	0.00	0.00	0.00
764	19	1	19	5.26	0.00	0.00
765	19	0	19	0.00	0.00	0.00
766	19	0	19	0.00	0.00	0.00
767	19	0	17	0.00	0.00	0.00
768	19	3	19	15.79	0.00	0.00
769	19	2	17	11.76	0.00	0.00
770	19	1	18	5.56	0.00	0.00
771	19	0	15	0.00	0.00	0.00
772	19	0	15	0.00	0.00	0.00
773	19	8	15	53.33	0.00	0.00
774	19	1	18	5.56	0.00	0.00
775	19	7	18	38.89	0.00	0.00
776	19	3	18	16.67	0.00	0.00
777	19	0	19	0.00	0.00	0.00
778	19	0	19	0.00	0.00	0.00
779	19	0	19	0.00	0.00	0.00
780	19	1	9	2021-11-11	0.00	0.00
781	19	3	17	17.65	0.00	5.88
782	19	0	18	0.00	0.00	0.00
783	19	0	15	0.00	0.00	0.00
784	19	16	18	88.89	66.67	0.00
785	19	0	18	0.00	0.00	0.00
786	18	1	9	2021-11-11	0.00	0.00
787	18	0	15	0.00	0.00	0.00
788	18	0	17	0.00	0.00	0.00
789	18	1	16	6.25	0.00	0.00
790	18	10	17	58.82	0.00	23.53
791	18	0	16	0.00	0.00	0.00
792	18	9	9	100.00	100.00	0.00
793	18	0	18	0.00	0.00	0.00
794	18	17	17	100.00	0.00	94.12
795	18	0	15	0.00	0.00	0.00
796	18	13	18	72.22	5.56	0.00
797	18	4	16	25.00	0.00	25.00
798	18	6	18	33.33	0.00	0.00
799	18	0	18	0.00	0.00	0.00
800	18	8	17	47.06	0.00	0.00
801	18	0	18	0.00	0.00	0.00
802	18	6	18	33.33	0.00	0.00
803	18	4	18	22.22	2021-11-11	0.00
804	18	4	14	28.57	7.14	0.00
805	18	1	18	5.56	0.00	0.00
806	18	1	12	8.33	0.00	0.00
807	18	0	17	0.00	0.00	0.00
808	18	2	17	11.76	0.00	0.00
809	18	1	16	6.25	0.00	0.00
810	18	1	17	5.88	0.00	0.00
811	18	0	17	0.00	0.00	0.00
812	18	0	18	0.00	0.00	0.00
813	18	5	18	27.78	0.00	0.00
814	18	1	18	5.56	0.00	0.00
815	18	0	9	0.00	0.00	0.00
816	18	6	13	46.15	0.00	0.00
817	18	4	18	22.22	0.00	0.00
818	18	3	17	17.65	0.00	0.00
819	18	5	18	27.78	5.56	0.00
820	18	0	18	0.00	0.00	0.00
821	18	7	15	46.67	0.00	33.33
822	18	0	15	0.00	0.00	0.00
823	18	4	18	22.22	0.00	0.00
824	17	5	17	29.41	0.00	0.00
825	17	0	10	0.00	0.00	0.00
826	17	0	17	0.00	0.00	0.00
827	17	3	16	18.75	0.00	0.00
828	17	0	11	0.00	0.00	0.00
829	17	0	16	0.00	0.00	0.00
830	17	0	14	0.00	0.00	0.00
831	17	2	17	11.76	0.00	0.00
832	17	9	14	64.29	7.14	0.00
833	17	0	17	0.00	0.00	0.00
834	17	3	17	17.65	0.00	0.00
835	17	14	16	87.50	50.00	0.00
836	17	0	11	0.00	0.00	0.00
837	17	14	14	100.00	14.29	64.29
838	17	12	15	80.00	80.00	0.00
839	17	1	14	7.14	0.00	0.00
840	17	12	16	75.00	31.25	0.00
841	17	0	16	0.00	0.00	0.00
842	17	1	15	6.67	0.00	0.00
843	17	1	16	6.25	0.00	0.00
844	17	0	14	0.00	0.00	0.00
845	17	6	17	35.29	0.00	0.00
846	17	17	17	100.00	100.00	0.00
847	17	0	15	0.00	0.00	0.00
848	17	0	16	0.00	0.00	0.00
849	17	7	14	50.00	0.00	0.00
850	17	0	11	0.00	0.00	0.00
851	17	14	16	87.50	12.50	62.50
852	17	0	17	0.00	0.00	0.00
853	17	6	16	37.50	6.25	0.00
854	17	0	16	0.00	0.00	0.00
855	17	6	17	35.29	0.00	0.00
856	17	0	17	0.00	0.00	0.00
857	17	0	16	0.00	0.00	0.00
858	17	1	16	6.25	0.00	0.00
859	17	1	15	6.67	0.00	0.00
860	17	1	15	6.67	0.00	0.00
861	17	11	17	64.71	0.00	0.00
862	17	1	16	6.25	0.00	0.00
863	17	7	17	41.18	0.00	0.00
864	17	2	17	11.76	0.00	0.00
865	17	0	16	0.00	0.00	0.00
866	17	0	17	0.00	0.00	0.00
867	17	0	15	0.00	0.00	0.00
868	16	0	16	0.00	0.00	0.00
869	16	2	16	12.50	0.00	0.00
870	16	0	16	0.00	0.00	0.00
871	16	0	16	0.00	0.00	0.00
872	16	8	15	53.33	0.00	0.00
873	16	3	15	20.00	0.00	0.00
874	16	8	16	50.00	12.50	0.00
875	16	0	16	0.00	0.00	0.00
876	16	10	13	76.92	15.38	0.00
877	16	4	15	26.67	0.00	0.00
878	16	0	16	0.00	0.00	0.00
879	16	0	16	0.00	0.00	0.00
880	16	0	16	0.00	0.00	0.00
881	16	0	15	0.00	0.00	0.00
882	16	1	16	6.25	0.00	0.00
883	16	12	14	85.71	78.57	0.00
884	16	3	13	2021-08-23	0.00	0.00
885	16	8	16	50.00	0.00	0.00
886	16	5	16	31.25	6.25	0.00
887	16	8	15	53.33	13.33	0.00
888	16	7	14	50.00	0.00	0.00
889	16	10	15	66.67	20.00	13.33
890	16	0	7	0.00	0.00	0.00
891	16	0	15	0.00	0.00	0.00
892	16	1	15	6.67	0.00	0.00
893	16	0	16	0.00	0.00	0.00
894	16	1	11	2021-09-09	0.00	0.00
895	16	0	13	0.00	0.00	0.00
896	16	3	16	18.75	0.00	0.00
897	16	2	16	12.50	0.00	0.00
898	16	7	15	46.67	0.00	0.00
899	16	1	14	7.14	0.00	0.00
900	16	4	16	25.00	0.00	25.00
901	16	6	12	50.00	0.00	8.33
902	16	1	10	10.00	0.00	0.00
903	16	1	13	7.69	0.00	0.00
904	16	0	16	0.00	0.00	0.00
905	16	4	12	33.33	0.00	0.00
906	16	0	16	0.00	0.00	0.00
907	16	1	16	6.25	0.00	0.00
908	16	0	7	0.00	0.00	0.00
909	16	0	7	0.00	0.00	0.00
910	16	0	12	0.00	0.00	0.00
911	16	3	15	20.00	0.00	0.00
912	16	0	16	0.00	0.00	0.00
913	16	1	16	6.25	0.00	0.00
914	16	1	15	6.67	0.00	0.00
915	15	0	6	0.00	0.00	0.00
916	15	9	15	60.00	0.00	0.00
917	15	0	15	0.00	0.00	0.00
918	15	7	15	46.67	6.67	0.00
919	15	5	13	38.46	0.00	0.00
920	15	0	12	0.00	0.00	0.00
921	15	3	15	20.00	0.00	0.00
922	15	0	13	0.00	0.00	0.00
923	15	0	15	0.00	0.00	0.00
924	15	0	14	0.00	0.00	0.00
925	15	0	15	0.00	0.00	0.00
926	15	0	11	0.00	0.00	0.00
927	15	9	15	60.00	20.00	0.00
928	15	14	14	100.00	21.43	42.86
929	15	0	15	0.00	0.00	0.00
930	15	0	15	0.00	0.00	0.00
931	15	0	15	0.00	0.00	0.00
932	15	15	15	100.00	100.00	0.00
933	15	0	15	0.00	0.00	0.00
934	15	0	15	0.00	0.00	0.00
935	15	11	14	78.57	7.14	0.00
936	15	0	13	0.00	0.00	0.00
937	15	2	15	13.33	0.00	0.00
938	15	0	15	0.00	0.00	0.00
939	15	0	15	0.00	0.00	0.00
940	15	2	11	18.18	0.00	0.00
941	15	4	15	26.67	0.00	0.00
942	15	2	15	13.33	0.00	0.00
943	15	12	13	92.31	15.38	69.23
944	15	3	15	20.00	0.00	0.00
945	15	8	14	57.14	0.00	0.00
946	15	0	15	0.00	0.00	0.00
947	15	0	15	0.00	0.00	0.00
948	15	3	15	20.00	0.00	6.67
949	15	1	14	7.14	0.00	0.00
950	15	0	15	0.00	0.00	0.00
951	15	0	10	0.00	0.00	0.00
952	15	0	14	0.00	0.00	0.00
953	15	0	10	0.00	0.00	0.00
954	15	0	11	0.00	0.00	0.00
955	15	0	9	0.00	0.00	0.00
956	15	2	14	14.29	0.00	7.14
957	15	2	15	13.33	0.00	0.00
958	15	1	11	2021-09-09	0.00	0.00
959	15	0	15	0.00	0.00	0.00
960	15	0	13	0.00	0.00	0.00
961	14	7	14	50.00	0.00	0.00
962	14	7	14	50.00	0.00	7.14
963	14	1	10	10.00	0.00	0.00
964	14	0	12	0.00	0.00	0.00
965	14	0	14	0.00	0.00	0.00
966	14	2	13	15.38	0.00	0.00
967	14	0	10	0.00	0.00	0.00
968	14	8	14	57.14	7.14	7.14
969	14	2	14	14.29	7.14	0.00
970	14	0	13	0.00	0.00	0.00
971	14	3	14	21.43	0.00	14.29
972	14	0	10	0.00	0.00	0.00
973	14	0	14	0.00	0.00	0.00
974	14	0	13	0.00	0.00	0.00
975	14	0	8	0.00	0.00	0.00
976	14	1	13	7.69	0.00	0.00
977	14	8	12	66.67	0.00	0.00
978	14	0	14	0.00	0.00	0.00
979	14	2	14	14.29	0.00	0.00
980	14	0	14	0.00	0.00	0.00
981	14	0	12	0.00	0.00	0.00
982	14	3	12	25.00	0.00	0.00
983	14	0	14	0.00	0.00	0.00
984	14	0	14	0.00	0.00	0.00
985	14	6	14	42.86	0.00	0.00
986	14	6	14	42.86	0.00	0.00
987	14	0	14	0.00	0.00	0.00
988	14	0	12	0.00	0.00	0.00
989	14	0	14	0.00	0.00	0.00
990	14	0	8	0.00	0.00	0.00
991	14	5	14	35.71	0.00	35.71
992	14	0	8	0.00	0.00	0.00
993	14	3	14	21.43	0.00	0.00
994	14	0	14	0.00	0.00	0.00
995	14	4	10	40.00	20.00	10.00
996	14	2	13	15.38	0.00	0.00
997	14	8	12	66.67	58.33	0.00
998	14	3	14	21.43	14.29	0.00
999	14	0	14	0.00	0.00	0.00
1000	14	0	14	0.00	0.00	0.00
1001	14	0	12	0.00	0.00	0.00
1002	14	1	14	7.14	0.00	0.00
1003	14	4	12	33.33	0.00	8.33
1004	14	8	13	61.54	0.00	38.46
1005	14	0	14	0.00	0.00	0.00
1006	14	1	13	7.69	7.69	0.00
1007	14	0	13	0.00	0.00	0.00
1008	14	1	13	7.69	0.00	0.00
1009	14	0	12	0.00	0.00	0.00
1010	14	0	9	0.00	0.00	0.00
1011	14	0	13	0.00	0.00	0.00
1012	14	4	14	28.57	0.00	0.00
1013	13	0	13	0.00	0.00	0.00
1014	13	0	13	0.00	0.00	0.00
1015	13	9	13	69.23	15.38	0.00
1016	13	9	13	69.23	0.00	0.00
1017	13	0	12	0.00	0.00	0.00
1018	13	0	13	0.00	0.00	0.00
1019	13	2	13	15.38	0.00	0.00
1020	13	2	13	15.38	0.00	15.38
1021	13	7	10	70.00	0.00	10.00
1022	13	0	12	0.00	0.00	0.00
1023	13	0	10	0.00	0.00	0.00
1024	13	1	9	2021-11-11	0.00	0.00
1025	13	0	13	0.00	0.00	0.00
1026	13	0	13	0.00	0.00	0.00
1027	13	0	7	0.00	0.00	0.00
1028	13	0	11	0.00	0.00	0.00
1029	13	7	10	70.00	0.00	0.00
1030	13	1	13	7.69	0.00	0.00
1031	13	0	13	0.00	0.00	0.00
1032	13	0	11	0.00	0.00	0.00
1033	13	3	12	25.00	0.00	0.00
1034	13	0	12	0.00	0.00	0.00
1035	13	6	11	54.55	0.00	0.00
1036	13	0	13	0.00	0.00	0.00
1037	13	1	10	10.00	0.00	0.00
1038	13	0	9	0.00	0.00	0.00
1039	13	0	12	0.00	0.00	0.00
1040	13	6	12	50.00	8.33	8.33
1041	13	0	10	0.00	0.00	0.00
1042	13	6	12	50.00	16.67	0.00
1043	13	5	13	38.46	0.00	0.00
1044	13	10	13	76.92	0.00	0.00
1045	13	0	12	0.00	0.00	0.00
1046	13	0	13	0.00	0.00	0.00
1047	13	2	12	16.67	0.00	0.00
1048	13	1	12	8.33	0.00	0.00
1049	13	9	12	75.00	0.00	8.33
1050	13	2	13	15.38	0.00	7.69
1051	13	0	9	0.00	0.00	0.00
1052	13	0	7	0.00	0.00	0.00
1053	13	0	13	0.00	0.00	0.00
1054	13	5	11	45.45	0.00	0.00
1055	13	1	13	7.69	0.00	0.00
1056	13	0	12	0.00	0.00	0.00
1057	13	8	9	88.89	0.00	0.00
1058	13	0	10	0.00	0.00	0.00
1059	13	1	10	10.00	0.00	0.00
1060	13	1	10	10.00	0.00	0.00
1061	13	5	12	41.67	0.00	0.00
1062	13	0	12	0.00	0.00	0.00
1063	13	0	12	0.00	0.00	0.00
1064	13	0	12	0.00	0.00	0.00
1065	13	5	12	41.67	25.00	0.00
1066	13	1	13	7.69	0.00	0.00
1067	13	0	10	0.00	0.00	0.00
1068	13	2	13	15.38	0.00	0.00
1069	13	12	13	92.31	0.00	84.62
1070	12	0	3	0.00	0.00	0.00
1071	12	6	9	66.67	2021-11-11	0.00
1072	12	1	11	2021-09-09	0.00	0.00
1073	12	0	12	0.00	0.00	0.00
1074	12	0	11	0.00	0.00	0.00
1075	12	0	11	0.00	0.00	0.00
1076	12	0	10	0.00	0.00	0.00
1077	12	0	9	0.00	0.00	0.00
1078	12	0	10	0.00	0.00	0.00
1079	12	3	7	42.86	0.00	28.57
1080	12	0	11	0.00	0.00	0.00
1081	12	6	12	50.00	0.00	0.00
1082	12	0	11	0.00	0.00	0.00
1083	12	0	8	0.00	0.00	0.00
1084	12	1	12	8.33	0.00	0.00
1085	12	5	12	41.67	0.00	16.67
1086	12	2	11	18.18	0.00	0.00
1087	12	7	11	63.64	45.45	0.00
1088	12	1	12	8.33	0.00	0.00
1089	12	1	8	12.50	0.00	0.00
1090	12	0	9	0.00	0.00	0.00
1091	12	0	12	0.00	0.00	0.00
1092	12	0	10	0.00	0.00	0.00
1093	12	0	9	0.00	0.00	0.00
1094	12	4	12	33.33	0.00	0.00
1095	12	3	10	30.00	10.00	0.00
1096	12	6	12	50.00	0.00	0.00
1097	12	1	12	8.33	0.00	0.00
1098	12	0	9	0.00	0.00	0.00
1099	12	0	10	0.00	0.00	0.00
1100	12	0	12	0.00	0.00	0.00
1101	12	1	12	8.33	0.00	0.00
1102	12	0	11	0.00	0.00	0.00
1103	12	4	10	40.00	0.00	0.00
1104	12	0	12	0.00	0.00	0.00
1105	12	3	8	37.50	0.00	0.00
1106	12	0	11	0.00	0.00	0.00
1107	12	0	12	0.00	0.00	0.00
1108	12	2	12	16.67	0.00	0.00
1109	12	1	10	10.00	0.00	0.00
1110	12	0	8	0.00	0.00	0.00
1111	12	3	11	27.27	0.00	0.00
1112	12	0	12	0.00	0.00	0.00
1113	12	0	12	0.00	0.00	0.00
1114	12	3	11	27.27	0.00	0.00
1115	12	1	12	8.33	0.00	0.00
1116	12	0	9	0.00	0.00	0.00
1117	12	3	12	25.00	0.00	0.00
1118	12	0	10	0.00	0.00	0.00
1119	12	3	12	25.00	0.00	0.00
1120	12	11	11	100.00	0.00	100.00
1121	12	1	12	8.33	0.00	0.00
1122	12	7	11	63.64	2021-09-09	2021-09-09
1123	12	0	8	0.00	0.00	0.00
1124	12	1	12	8.33	0.00	0.00
1125	12	2	12	16.67	0.00	0.00
1126	12	0	11	0.00	0.00	0.00
1127	12	4	11	36.36	2021-09-09	0.00
1128	12	0	8	0.00	0.00	0.00
1129	12	2	11	18.18	0.00	0.00
1130	12	0	12	0.00	0.00	0.00
1131	12	0	7	0.00	0.00	0.00
1132	12	6	12	50.00	0.00	0.00
1133	12	0	12	0.00	0.00	0.00
1134	12	0	12	0.00	0.00	0.00
1135	12	1	11	2021-09-09	0.00	0.00
1136	12	0	10	0.00	0.00	0.00
1137	12	3	11	27.27	0.00	0.00
1138	12	0	5	0.00	0.00	0.00
1139	12	0	12	0.00	0.00	0.00
1140	12	1	12	8.33	0.00	0.00
1141	12	5	11	45.45	0.00	27.27
1142	12	0	8	0.00	0.00	0.00
1143	12	3	10	30.00	0.00	10.00
1144	12	2	10	20.00	0.00	0.00
1145	12	1	11	2021-09-09	0.00	0.00
1146	12	0	7	0.00	0.00	0.00
1147	12	0	12	0.00	0.00	0.00
1148	12	0	11	0.00	0.00	0.00
1149	12	0	8	0.00	0.00	0.00
1150	12	0	9	0.00	0.00	0.00
1151	12	0	10	0.00	0.00	0.00
1152	12	1	9	2021-11-11	0.00	0.00
1153	12	0	11	0.00	0.00	0.00
1154	12	0	7	0.00	0.00	0.00
1155	11	0	7	0.00	0.00	0.00
1156	11	0	10	0.00	0.00	0.00
1157	11	0	9	0.00	0.00	0.00
1158	11	0	11	0.00	0.00	0.00
1159	11	0	11	0.00	0.00	0.00
1160	11	0	10	0.00	0.00	0.00
1161	11	3	11	27.27	0.00	27.27
1162	11	4	11	36.36	0.00	0.00
1163	11	1	11	2021-09-09	0.00	0.00
1164	11	0	10	0.00	0.00	0.00
1165	11	0	8	0.00	0.00	0.00
1166	11	0	6	0.00	0.00	0.00
1167	11	0	11	0.00	0.00	0.00
1168	11	8	10	80.00	0.00	0.00
1169	11	0	10	0.00	0.00	0.00
1170	11	0	10	0.00	0.00	0.00
1171	11	0	8	0.00	0.00	0.00
1172	11	10	11	90.91	0.00	90.91
1173	11	0	9	0.00	0.00	0.00
1174	11	0	10	0.00	0.00	0.00
1175	11	0	5	0.00	0.00	0.00
1176	11	0	11	0.00	0.00	0.00
1177	11	5	9	55.56	0.00	55.56
1178	11	0	11	0.00	0.00	0.00
1179	11	0	11	0.00	0.00	0.00
1180	11	0	11	0.00	0.00	0.00
1181	11	5	11	45.45	0.00	0.00
1182	11	0	11	0.00	0.00	0.00
1183	11	0	11	0.00	0.00	0.00
1184	11	0	11	0.00	0.00	0.00
1185	11	1	11	2021-09-09	0.00	0.00
1186	11	0	10	0.00	0.00	0.00
1187	11	0	9	0.00	0.00	0.00
1188	11	0	9	0.00	0.00	0.00
1189	11	0	10	0.00	0.00	0.00
1190	11	0	9	0.00	0.00	0.00
1191	11	0	10	0.00	0.00	0.00
1192	11	0	11	0.00	0.00	0.00
1193	11	0	11	0.00	0.00	0.00
1194	11	1	11	2021-09-09	0.00	0.00
1195	11	7	7	100.00	14.29	85.71
1196	11	0	9	0.00	0.00	0.00
1197	11	11	11	100.00	0.00	100.00
1198	11	0	9	0.00	0.00	0.00
1199	11	2	10	20.00	0.00	0.00
1200	11	3	10	30.00	20.00	0.00
1201	11	0	11	0.00	0.00	0.00
1202	11	0	8	0.00	0.00	0.00
1203	11	0	2	0.00	0.00	0.00
1204	11	9	11	81.82	0.00	0.00
1205	11	0	11	0.00	0.00	0.00
1206	11	0	10	0.00	0.00	0.00
1207	11	5	11	45.45	0.00	0.00
1208	11	0	11	0.00	0.00	0.00
1209	11	1	9	2021-11-11	0.00	0.00
1210	11	0	9	0.00	0.00	0.00
1211	11	8	11	72.73	0.00	0.00
1212	11	3	11	27.27	0.00	0.00
1213	11	5	10	50.00	20.00	10.00
1214	11	4	11	36.36	0.00	27.27
1215	11	0	10	0.00	0.00	0.00
1216	11	0	10	0.00	0.00	0.00
1217	11	0	10	0.00	0.00	0.00
1218	11	0	9	0.00	0.00	0.00
1219	11	0	11	0.00	0.00	0.00
1220	11	1	9	2021-11-11	0.00	0.00
1221	11	0	8	0.00	0.00	0.00
1222	11	0	2	0.00	0.00	0.00
1223	11	4	10	40.00	10.00	0.00
1224	10	1	6	16.67	0.00	0.00
1225	10	8	9	88.89	22.22	44.44
1226	10	0	9	0.00	0.00	0.00
1227	10	4	10	40.00	0.00	0.00
1228	10	0	10	0.00	0.00	0.00
1229	10	0	10	0.00	0.00	0.00
1230	10	1	7	14.29	0.00	0.00
1231	10	0	10	0.00	0.00	0.00
1232	10	2	10	20.00	0.00	0.00
1233	10	0	10	0.00	0.00	0.00
1234	10	9	9	100.00	77.78	0.00
1235	10	1	9	2021-11-11	0.00	0.00
1236	10	0	10	0.00	0.00	0.00
1237	10	0	8	0.00	0.00	0.00
1238	10	0	3	0.00	0.00	0.00
1239	10	0	10	0.00	0.00	0.00
1240	10	0	7	0.00	0.00	0.00
1241	10	2	9	22.22	0.00	0.00
1242	10	8	10	80.00	70.00	0.00
1243	10	1	10	10.00	0.00	0.00
1244	10	0	10	0.00	0.00	0.00
1245	10	0	10	0.00	0.00	0.00
1246	10	0	10	0.00	0.00	0.00
1247	10	2	10	20.00	0.00	0.00
1248	10	0	10	0.00	0.00	0.00
1249	10	6	10	60.00	0.00	0.00
1250	10	0	4	0.00	0.00	0.00
1251	10	2	10	20.00	0.00	0.00
1252	10	0	10	0.00	0.00	0.00
1253	10	3	10	30.00	0.00	30.00
1254	10	0	10	0.00	0.00	0.00
1255	10	0	10	0.00	0.00	0.00
1256	10	4	10	40.00	0.00	30.00
1257	10	9	10	90.00	0.00	70.00
1258	10	0	10	0.00	0.00	0.00
1259	10	0	10	0.00	0.00	0.00
1260	10	9	10	90.00	60.00	0.00
1261	10	3	10	30.00	0.00	0.00
1262	10	0	9	0.00	0.00	0.00
1263	10	0	7	0.00	0.00	0.00
1264	10	3	10	30.00	0.00	0.00
1265	10	3	10	30.00	0.00	0.00
1266	10	5	10	50.00	0.00	0.00
1267	10	5	9	55.56	0.00	0.00
1268	10	9	10	90.00	0.00	0.00
1269	10	1	7	14.29	0.00	0.00
1270	10	7	10	70.00	20.00	0.00
1271	10	0	8	0.00	0.00	0.00
1272	10	0	7	0.00	0.00	0.00
1273	10	7	9	77.78	0.00	77.78
1274	10	1	10	10.00	0.00	0.00
1275	10	10	10	100.00	10.00	90.00
1276	10	0	9	0.00	0.00	0.00
1277	10	0	6	0.00	0.00	0.00
1278	10	0	10	0.00	0.00	0.00
1279	10	0	9	0.00	0.00	0.00
1280	10	1	10	10.00	0.00	0.00
1281	10	0	6	0.00	0.00	0.00
1282	10	0	9	0.00	0.00	0.00
1283	10	0	10	0.00	0.00	0.00
1284	10	2	4	50.00	0.00	0.00
1285	10	1	9	2021-11-11	0.00	0.00
1286	10	0	10	0.00	0.00	0.00
1287	10	0	10	0.00	0.00	0.00
1288	10	0	6	0.00	0.00	0.00
1289	10	1	10	10.00	0.00	0.00
1290	10	1	9	2021-11-11	0.00	0.00
1291	10	0	10	0.00	0.00	0.00
1292	10	0	10	0.00	0.00	0.00
1293	10	0	8	0.00	0.00	0.00
1294	10	5	10	50.00	0.00	30.00
1295	10	6	9	66.67	0.00	44.44
1296	10	0	10	0.00	0.00	0.00
1297	10	0	10	0.00	0.00	0.00
1298	10	0	10	0.00	0.00	0.00
1299	10	0	10	0.00	0.00	0.00
1300	10	0	10	0.00	0.00	0.00
1301	10	0	10	0.00	0.00	0.00
1302	10	0	9	0.00	0.00	0.00
1303	10	0	10	0.00	0.00	0.00
1304	10	3	10	30.00	0.00	0.00
1305	10	0	10	0.00	0.00	0.00
1306	10	0	9	0.00	0.00	0.00
1307	10	0	8	0.00	0.00	0.00
1308	10	2	10	20.00	0.00	0.00
1309	9	5	7	71.43	0.00	0.00
1310	9	0	9	0.00	0.00	0.00
1311	9	0	9	0.00	0.00	0.00
1312	9	1	8	12.50	0.00	0.00
1313	9	0	8	0.00	0.00	0.00
1314	9	0	9	0.00	0.00	0.00
1315	9	0	9	0.00	0.00	0.00
1316	9	0	9	0.00	0.00	0.00
1317	9	6	9	66.67	66.67	0.00
1318	9	0	4	0.00	0.00	0.00
1319	9	0	8	0.00	0.00	0.00
1320	9	0	7	0.00	0.00	0.00
1321	9	0	8	0.00	0.00	0.00
1322	9	1	9	2021-11-11	0.00	0.00
1323	9	1	8	12.50	0.00	0.00
1324	9	3	7	42.86	0.00	14.29
1325	9	1	9	2021-11-11	0.00	0.00
1326	9	0	7	0.00	0.00	0.00
1327	9	0	9	0.00	0.00	0.00
1328	9	1	9	2021-11-11	0.00	0.00
1329	9	2	5	40.00	0.00	40.00
1330	9	3	9	33.33	0.00	2021-11-11
1331	9	0	9	0.00	0.00	0.00
1332	9	0	9	0.00	0.00	0.00
1333	9	6	7	85.71	28.57	57.14
1334	9	7	7	100.00	42.86	57.14
1335	9	0	7	0.00	0.00	0.00
1336	9	0	6	0.00	0.00	0.00
1337	9	0	9	0.00	0.00	0.00
1338	9	0	9	0.00	0.00	0.00
1339	9	0	9	0.00	0.00	0.00
1340	9	0	9	0.00	0.00	0.00
1341	9	4	9	44.44	0.00	0.00
1342	9	0	8	0.00	0.00	0.00
1343	9	0	9	0.00	0.00	0.00
1344	9	1	9	2021-11-11	0.00	0.00
1345	9	0	9	0.00	0.00	0.00
1346	9	0	9	0.00	0.00	0.00
1347	9	3	9	33.33	0.00	33.33
1348	9	0	9	0.00	0.00	0.00
1349	9	1	9	2021-11-11	0.00	0.00
1350	9	1	9	2021-11-11	0.00	0.00
1351	9	0	9	0.00	0.00	0.00
1352	9	0	9	0.00	0.00	0.00
1353	9	0	8	0.00	0.00	0.00
1354	9	0	9	0.00	0.00	0.00
1355	9	0	9	0.00	0.00	0.00
1356	9	4	9	44.44	0.00	0.00
1357	9	0	6	0.00	0.00	0.00
1358	9	0	9	0.00	0.00	0.00
1359	9	4	8	50.00	0.00	12.50
1360	9	0	9	0.00	0.00	0.00
1361	9	1	7	14.29	0.00	0.00
1362	9	9	9	100.00	0.00	100.00
1363	9	0	8	0.00	0.00	0.00
1364	9	0	6	0.00	0.00	0.00
1365	9	8	9	88.89	22.22	33.33
1366	9	4	7	57.14	28.57	14.29
1367	9	4	7	57.14	0.00	28.57
1368	9	2	9	22.22	0.00	0.00
1369	9	1	9	2021-11-11	0.00	0.00
1370	9	0	8	0.00	0.00	0.00
1371	9	0	6	0.00	0.00	0.00
1372	9	0	2	0.00	0.00	0.00
1373	9	0	6	0.00	0.00	0.00
1374	9	0	7	0.00	0.00	0.00
1375	9	0	9	0.00	0.00	0.00
1376	9	0	9	0.00	0.00	0.00
1377	9	0	9	0.00	0.00	0.00
1378	9	1	8	12.50	0.00	0.00
1379	9	1	7	14.29	0.00	0.00
1380	9	0	9	0.00	0.00	0.00
1381	9	0	7	0.00	0.00	0.00
1382	9	1	9	2021-11-11	2021-11-11	0.00
1383	9	0	8	0.00	0.00	0.00
1384	9	0	9	0.00	0.00	0.00
1385	9	0	9	0.00	0.00	0.00
1386	9	0	9	0.00	0.00	0.00
1387	9	2	9	22.22	0.00	0.00
1388	9	6	9	66.67	0.00	33.33
1389	9	5	9	55.56	0.00	22.22
1390	9	0	8	0.00	0.00	0.00
1391	9	4	9	44.44	0.00	0.00
1392	9	0	6	0.00	0.00	0.00
1393	9	4	9	44.44	0.00	0.00
1394	9	3	4	75.00	0.00	0.00
1395	9	1	9	2021-11-11	0.00	0.00
1396	9	0	9	0.00	0.00	0.00
1397	9	6	9	66.67	0.00	55.56
1398	9	0	9	0.00	0.00	0.00
1399	9	1	9	2021-11-11	0.00	0.00
1400	9	0	9	0.00	0.00	0.00
1401	8	5	8	62.50	0.00	0.00
1402	8	0	5	0.00	0.00	0.00
1403	8	0	7	0.00	0.00	0.00
1404	8	0	5	0.00	0.00	0.00
1405	8	0	8	0.00	0.00	0.00
1406	8	1	8	12.50	0.00	0.00
1407	8	0	2	0.00	0.00	0.00
1408	8	0	8	0.00	0.00	0.00
1409	8	0	8	0.00	0.00	0.00
1410	8	0	8	0.00	0.00	0.00
1411	8	0	7	0.00	0.00	0.00
1412	8	0	8	0.00	0.00	0.00
1413	8	0	8	0.00	0.00	0.00
1414	8	0	8	0.00	0.00	0.00
1415	8	0	6	0.00	0.00	0.00
1416	8	2	7	28.57	0.00	0.00
1417	8	6	8	75.00	75.00	0.00
1418	8	0	8	0.00	0.00	0.00
1419	8	0	7	0.00	0.00	0.00
1420	8	0	8	0.00	0.00	0.00
1421	8	0	6	0.00	0.00	0.00
1422	8	0	8	0.00	0.00	0.00
1423	8	0	8	0.00	0.00	0.00
1424	8	6	8	75.00	0.00	0.00
1425	8	0	8	0.00	0.00	0.00
1426	8	0	6	0.00	0.00	0.00
1427	8	0	8	0.00	0.00	0.00
1428	8	0	8	0.00	0.00	0.00
1429	8	1	7	14.29	0.00	0.00
1430	8	5	8	62.50	0.00	0.00
1431	8	0	8	0.00	0.00	0.00
1432	8	0	8	0.00	0.00	0.00
1433	8	1	7	14.29	0.00	0.00
1434	8	0	8	0.00	0.00	0.00
1435	8	0	7	0.00	0.00	0.00
1436	8	0	8	0.00	0.00	0.00
1437	8	0	7	0.00	0.00	0.00
1438	8	1	7	14.29	0.00	0.00
1439	8	1	8	12.50	0.00	0.00
1440	8	0	8	0.00	0.00	0.00
1441	8	0	7	0.00	0.00	0.00
1442	8	0	3	0.00	0.00	0.00
1443	8	7	8	87.50	25.00	62.50
1444	8	0	1	0.00	0.00	0.00
1445	8	0	8	0.00	0.00	0.00
1446	8	6	8	75.00	25.00	0.00
1447	8	0	8	0.00	0.00	0.00
1448	8	7	7	100.00	0.00	71.43
1449	8	0	6	0.00	0.00	0.00
1450	8	1	8	12.50	0.00	0.00
1451	8	1	4	25.00	0.00	0.00
1452	8	0	8	0.00	0.00	0.00
1453	8	0	8	0.00	0.00	0.00
1454	8	1	6	16.67	0.00	0.00
1455	8	0	8	0.00	0.00	0.00
1456	8	0	7	0.00	0.00	0.00
1457	8	0	8	0.00	0.00	0.00
1458	8	0	6	0.00	0.00	0.00
1459	8	0	8	0.00	0.00	0.00
1460	8	3	7	42.86	0.00	0.00
1461	8	0	8	0.00	0.00	0.00
1462	8	0	8	0.00	0.00	0.00
1463	8	1	8	12.50	0.00	0.00
1464	8	4	8	50.00	0.00	0.00
1465	8	4	8	50.00	0.00	50.00
1466	8	1	8	12.50	0.00	0.00
1467	8	3	5	60.00	0.00	40.00
1468	8	0	8	0.00	0.00	0.00
1469	8	2	8	25.00	0.00	12.50
1470	8	0	8	0.00	0.00	0.00
1471	8	0	8	0.00	0.00	0.00
1472	8	0	7	0.00	0.00	0.00
1473	8	2	4	50.00	0.00	0.00
1474	8	0	7	0.00	0.00	0.00
1475	8	0	7	0.00	0.00	0.00
1476	8	4	8	50.00	0.00	37.50
1477	8	0	7	0.00	0.00	0.00
1478	8	0	8	0.00	0.00	0.00
1479	8	0	2	0.00	0.00	0.00
1480	8	0	8	0.00	0.00	0.00
1481	8	0	7	0.00	0.00	0.00
1482	8	0	8	0.00	0.00	0.00
1483	8	2	8	25.00	0.00	0.00
1484	8	0	8	0.00	0.00	0.00
1485	8	0	8	0.00	0.00	0.00
1486	8	2	7	28.57	0.00	0.00
1487	8	0	8	0.00	0.00	0.00
1488	8	0	6	0.00	0.00	0.00
1489	8	0	6	0.00	0.00	0.00
1490	8	0	8	0.00	0.00	0.00
1491	8	0	8	0.00	0.00	0.00
1492	8	0	6	0.00	0.00	0.00
1493	8	0	8	0.00	0.00	0.00
1494	8	0	7	0.00	0.00	0.00
1495	8	6	8	75.00	37.50	12.50
1496	8	0	7	0.00	0.00	0.00
1497	8	0	7	0.00	0.00	0.00
1498	8	0	8	0.00	0.00	0.00
1499	8	0	8	0.00	0.00	0.00
1500	8	0	8	0.00	0.00	0.00
1501	8	0	8	0.00	0.00	0.00
1502	8	0	7	0.00	0.00	0.00
1503	8	0	8	0.00	0.00	0.00
1504	8	0	8	0.00	0.00	0.00
1505	8	7	8	87.50	0.00	87.50
1506	8	1	8	12.50	0.00	0.00
1507	8	0	6	0.00	0.00	0.00
1508	8	0	4	0.00	0.00	0.00
1509	8	0	7	0.00	0.00	0.00
1510	8	0	8	0.00	0.00	0.00
1511	8	1	8	12.50	0.00	0.00
1512	8	0	6	0.00	0.00	0.00
1513	8	6	7	85.71	0.00	57.14
1514	8	0	8	0.00	0.00	0.00
1515	8	2	8	25.00	12.50	12.50
1516	8	0	7	0.00	0.00	0.00
1517	8	0	8	0.00	0.00	0.00
1518	8	0	7	0.00	0.00	0.00
1519	7	0	7	0.00	0.00	0.00
1520	7	0	7	0.00	0.00	0.00
1521	7	0	7	0.00	0.00	0.00
1522	7	1	7	14.29	0.00	0.00
1523	7	0	7	0.00	0.00	0.00
1524	7	1	7	14.29	0.00	0.00
1525	7	0	7	0.00	0.00	0.00
1526	7	0	7	0.00	0.00	0.00
1527	7	0	5	0.00	0.00	0.00
1528	7	0	6	0.00	0.00	0.00
1529	7	0	7	0.00	0.00	0.00
1530	7	0	7	0.00	0.00	0.00
1531	7	0	6	0.00	0.00	0.00
1532	7	0	5	0.00	0.00	0.00
1533	7	1	7	14.29	0.00	0.00
1534	7	4	7	57.14	0.00	0.00
1535	7	3	7	42.86	0.00	0.00
1536	7	0	7	0.00	0.00	0.00
1537	7	0	6	0.00	0.00	0.00
1538	7	1	6	16.67	0.00	0.00
1539	7	1	7	14.29	0.00	0.00
1540	7	0	5	0.00	0.00	0.00
1541	7	1	7	14.29	0.00	0.00
1542	7	0	6	0.00	0.00	0.00
1543	7	1	7	14.29	0.00	0.00
1544	7	0	7	0.00	0.00	0.00
1545	7	0	5	0.00	0.00	0.00
1546	7	5	7	71.43	0.00	42.86
1547	7	0	7	0.00	0.00	0.00
1548	7	0	7	0.00	0.00	0.00
1549	7	0	7	0.00	0.00	0.00
1550	7	1	7	14.29	0.00	0.00
1551	7	0	7	0.00	0.00	0.00
1552	7	0	7	0.00	0.00	0.00
1553	7	0	7	0.00	0.00	0.00
1554	7	0	7	0.00	0.00	0.00
1555	7	0	6	0.00	0.00	0.00
1556	7	0	7	0.00	0.00	0.00
1557	7	0	7	0.00	0.00	0.00
1558	7	0	7	0.00	0.00	0.00
1559	7	1	7	14.29	14.29	0.00
1560	7	0	7	0.00	0.00	0.00
1561	7	0	7	0.00	0.00	0.00
1562	7	0	7	0.00	0.00	0.00
1563	7	3	7	42.86	0.00	0.00
1564	7	2	7	28.57	0.00	0.00
1565	7	1	7	14.29	0.00	0.00
1566	7	0	6	0.00	0.00	0.00
1567	7	0	7	0.00	0.00	0.00
1568	7	0	7	0.00	0.00	0.00
1569	7	5	7	71.43	0.00	0.00
1570	7	0	7	0.00	0.00	0.00
1571	7	0	6	0.00	0.00	0.00
1572	7	5	7	71.43	0.00	42.86
1573	7	0	6	0.00	0.00	0.00
1574	7	1	6	16.67	0.00	0.00
1575	7	0	7	0.00	0.00	0.00
1576	7	1	7	14.29	0.00	0.00
1577	7	0	7	0.00	0.00	0.00
1578	7	0	7	0.00	0.00	0.00
1579	7	0	7	0.00	0.00	0.00
1580	7	0	7	0.00	0.00	0.00
1581	7	0	7	0.00	0.00	0.00
1582	7	4	7	57.14	0.00	42.86
1583	7	3	7	42.86	0.00	0.00
1584	7	3	5	60.00	0.00	0.00
1585	7	1	7	14.29	0.00	0.00
1586	7	2	7	28.57	0.00	0.00
1587	7	0	5	0.00	0.00	0.00
1588	7	0	7	0.00	0.00	0.00
1589	7	1	7	14.29	0.00	0.00
1590	7	0	6	0.00	0.00	0.00
1591	7	0	6	0.00	0.00	0.00
1592	7	0	7	0.00	0.00	0.00
1593	7	0	6	0.00	0.00	0.00
1594	7	0	6	0.00	0.00	0.00
1595	7	1	7	14.29	0.00	14.29
1596	7	0	7	0.00	0.00	0.00
1597	7	0	7	0.00	0.00	0.00
1598	7	1	7	14.29	0.00	0.00
1599	7	0	6	0.00	0.00	0.00
1600	7	1	7	14.29	0.00	0.00
1601	7	4	7	57.14	0.00	28.57
1602	7	0	6	0.00	0.00	0.00
1603	7	0	7	0.00	0.00	0.00
1604	7	5	7	71.43	0.00	0.00
1605	7	0	7	0.00	0.00	0.00
1606	7	0	2	0.00	0.00	0.00
1607	7	1	7	14.29	0.00	0.00
1608	7	0	3	0.00	0.00	0.00
1609	7	0	6	0.00	0.00	0.00
1610	7	0	6	0.00	0.00	0.00
1611	7	0	7	0.00	0.00	0.00
1612	7	0	7	0.00	0.00	0.00
1613	7	0	6	0.00	0.00	0.00
1614	7	0	7	0.00	0.00	0.00
1615	7	5	7	71.43	0.00	0.00
1616	7	0	6	0.00	0.00	0.00
1617	7	0	3	0.00	0.00	0.00
1618	7	0	7	0.00	0.00	0.00
1619	7	7	7	100.00	42.86	0.00
1620	7	0	7	0.00	0.00	0.00
1621	7	5	5	100.00	0.00	0.00
1622	7	0	7	0.00	0.00	0.00
1623	7	0	7	0.00	0.00	0.00
1624	7	0	7	0.00	0.00	0.00
1625	7	1	7	14.29	0.00	0.00
1626	7	0	7	0.00	0.00	0.00
1627	7	1	7	14.29	0.00	0.00
1628	7	0	6	0.00	0.00	0.00
1629	7	0	7	0.00	0.00	0.00
1630	7	4	7	57.14	0.00	0.00
1631	7	0	7	0.00	0.00	0.00
1632	7	0	7	0.00	0.00	0.00
1633	7	0	7	0.00	0.00	0.00
1634	7	0	7	0.00	0.00	0.00
1635	7	0	7	0.00	0.00	0.00
1636	7	0	5	0.00	0.00	0.00
1637	7	4	7	57.14	0.00	0.00
1638	7	7	7	100.00	0.00	100.00
1639	7	0	5	0.00	0.00	0.00
1640	7	0	7	0.00	0.00	0.00
1641	7	5	6	83.33	0.00	66.67
1642	6	0	6	0.00	0.00	0.00
1643	6	4	6	66.67	16.67	0.00
1644	6	0	6	0.00	0.00	0.00
1645	6	0	6	0.00	0.00	0.00
1646	6	1	2	50.00	0.00	0.00
1647	6	6	6	100.00	100.00	0.00
1648	6	0	3	0.00	0.00	0.00
1649	6	0	4	0.00	0.00	0.00
1650	6	0	6	0.00	0.00	0.00
1651	6	0	4	0.00	0.00	0.00
1652	6	0	6	0.00	0.00	0.00
1653	6	1	6	16.67	0.00	0.00
1654	6	1	6	16.67	0.00	0.00
1655	6	0	6	0.00	0.00	0.00
1656	6	2	5	40.00	0.00	0.00
1657	6	2	5	40.00	0.00	0.00
1658	6	0	6	0.00	0.00	0.00
1659	6	0	6	0.00	0.00	0.00
1660	6	0	6	0.00	0.00	0.00
1661	6	0	4	0.00	0.00	0.00
1662	6	0	6	0.00	0.00	0.00
1663	6	1	6	16.67	0.00	0.00
1664	6	0	6	0.00	0.00	0.00
1665	6	0	2	0.00	0.00	0.00
1666	6	0	5	0.00	0.00	0.00
1667	6	0	6	0.00	0.00	0.00
1668	6	1	6	16.67	0.00	0.00
1669	6	1	6	16.67	0.00	0.00
1670	6	0	5	0.00	0.00	0.00
1671	6	0	6	0.00	0.00	0.00
1672	6	0	5	0.00	0.00	0.00
1673	6	0	6	0.00	0.00	0.00
1674	6	5	5	100.00	0.00	100.00
1675	6	0	6	0.00	0.00	0.00
1676	6	4	6	66.67	0.00	0.00
1677	6	0	6	0.00	0.00	0.00
1678	6	0	6	0.00	0.00	0.00
1679	6	0	6	0.00	0.00	0.00
1680	6	0	6	0.00	0.00	0.00
1681	6	2	6	33.33	0.00	0.00
1682	6	0	5	0.00	0.00	0.00
1683	6	0	6	0.00	0.00	0.00
1684	6	0	6	0.00	0.00	0.00
1685	6	0	2	0.00	0.00	0.00
1686	6	0	6	0.00	0.00	0.00
1687	6	0	6	0.00	0.00	0.00
1688	6	1	5	20.00	0.00	0.00
1689	6	0	5	0.00	0.00	0.00
1690	6	0	6	0.00	0.00	0.00
1691	6	0	6	0.00	0.00	0.00
1692	6	0	6	0.00	0.00	0.00
1693	6	1	6	16.67	0.00	0.00
1694	6	3	6	50.00	0.00	0.00
1695	6	3	5	60.00	0.00	0.00
1696	6	5	5	100.00	0.00	0.00
1697	6	0	6	0.00	0.00	0.00
1698	6	0	6	0.00	0.00	0.00
1699	6	0	6	0.00	0.00	0.00
1700	6	0	6	0.00	0.00	0.00
1701	6	4	6	66.67	0.00	0.00
1702	6	1	6	16.67	0.00	0.00
1703	6	0	6	0.00	0.00	0.00
1704	6	0	6	0.00	0.00	0.00
1705	6	1	5	20.00	0.00	0.00
1706	6	0	6	0.00	0.00	0.00
1707	6	0	5	0.00	0.00	0.00
1708	6	0	4	0.00	0.00	0.00
1709	6	1	6	16.67	0.00	0.00
1710	6	1	6	16.67	0.00	0.00
1711	6	0	4	0.00	0.00	0.00
1712	6	1	6	16.67	0.00	16.67
1713	6	0	6	0.00	0.00	0.00
1714	6	0	6	0.00	0.00	0.00
1715	6	2	6	33.33	0.00	0.00
1716	6	0	6	0.00	0.00	0.00
1717	6	2	6	33.33	0.00	33.33
1718	6	0	6	0.00	0.00	0.00
1719	6	0	6	0.00	0.00	0.00
1720	6	0	6	0.00	0.00	0.00
1721	6	0	5	0.00	0.00	0.00
1722	6	4	6	66.67	0.00	66.67
1723	6	0	4	0.00	0.00	0.00
1724	6	0	6	0.00	0.00	0.00
1725	6	1	6	16.67	0.00	0.00
1726	6	3	5	60.00	0.00	0.00
1727	6	0	3	0.00	0.00	0.00
1728	6	0	6	0.00	0.00	0.00
1729	6	0	6	0.00	0.00	0.00
1730	6	0	5	0.00	0.00	0.00
1731	6	0	6	0.00	0.00	0.00
1732	6	0	6	0.00	0.00	0.00
1733	6	0	6	0.00	0.00	0.00
1734	6	3	6	50.00	0.00	0.00
1735	6	1	6	16.67	0.00	0.00
1736	6	2	6	33.33	0.00	0.00
1737	6	0	6	0.00	0.00	0.00
1738	6	0	6	0.00	0.00	0.00
1739	6	4	5	80.00	20.00	0.00
1740	6	0	6	0.00	0.00	0.00
1741	6	3	6	50.00	16.67	0.00
1742	6	1	6	16.67	0.00	0.00
1743	6	0	6	0.00	0.00	0.00
1744	6	0	6	0.00	0.00	0.00
1745	6	0	5	0.00	0.00	0.00
1746	6	2	6	33.33	0.00	0.00
1747	6	0	6	0.00	0.00	0.00
1748	6	0	6	0.00	0.00	0.00
1749	6	2	5	40.00	0.00	0.00
1750	6	0	6	0.00	0.00	0.00
1751	6	0	6	0.00	0.00	0.00
1752	6	0	6	0.00	0.00	0.00
1753	6	0	4	0.00	0.00	0.00
1754	6	0	5	0.00	0.00	0.00
1755	6	3	5	60.00	0.00	0.00
1756	6	0	5	0.00	0.00	0.00
1757	6	0	2	0.00	0.00	0.00
1758	6	0	6	0.00	0.00	0.00
1759	6	0	6	0.00	0.00	0.00
1760	6	4	6	66.67	0.00	0.00
1761	6	0	5	0.00	0.00	0.00
1762	6	0	6	0.00	0.00	0.00
1763	6	0	6	0.00	0.00	0.00
1764	6	0	6	0.00	0.00	0.00
1765	6	0	6	0.00	0.00	0.00
1766	6	1	6	16.67	0.00	0.00
1767	6	0	6	0.00	0.00	0.00
1768	6	0	6	0.00	0.00	0.00
1769	6	0	6	0.00	0.00	0.00
1770	6	0	6	0.00	0.00	0.00
1771	6	3	5	60.00	0.00	0.00
1772	6	4	6	66.67	0.00	0.00
1773	6	0	6	0.00	0.00	0.00
1774	6	0	6	0.00	0.00	0.00
1775	6	0	6	0.00	0.00	0.00
1776	6	0	6	0.00	0.00	0.00
1777	6	0	6	0.00	0.00	0.00
1778	6	0	5	0.00	0.00	0.00
1779	6	1	6	16.67	0.00	0.00
1780	6	0	6	0.00	0.00	0.00
1781	6	0	5	0.00	0.00	0.00
1782	6	0	6	0.00	0.00	0.00
1783	6	1	3	33.33	0.00	0.00
1784	6	0	6	0.00	0.00	0.00
1785	6	0	6	0.00	0.00	0.00
1786	6	2	6	33.33	0.00	33.33
1787	6	0	6	0.00	0.00	0.00
1788	6	0	6	0.00	0.00	0.00
1789	6	0	6	0.00	0.00	0.00
1790	6	0	6	0.00	0.00	0.00
1791	6	2	6	33.33	0.00	16.67
1792	6	0	5	0.00	0.00	0.00
1793	6	0	6	0.00	0.00	0.00
1794	6	0	6	0.00	0.00	0.00
1795	6	0	6	0.00	0.00	0.00
1796	6	0	6	0.00	0.00	0.00
1797	6	4	6	66.67	0.00	66.67
1798	6	0	6	0.00	0.00	0.00
1799	6	0	6	0.00	0.00	0.00
1800	6	0	4	0.00	0.00	0.00
1801	6	0	6	0.00	0.00	0.00
1802	6	0	6	0.00	0.00	0.00
1803	6	0	6	0.00	0.00	0.00
1804	6	1	6	16.67	0.00	0.00
1805	6	0	6	0.00	0.00	0.00
1806	6	0	5	0.00	0.00	0.00
1807	6	0	6	0.00	0.00	0.00
1808	6	0	6	0.00	0.00	0.00
1809	6	0	4	0.00	0.00	0.00
1810	6	0	6	0.00	0.00	0.00
1811	6	0	6	0.00	0.00	0.00
1812	6	0	4	0.00	0.00	0.00
1813	6	0	4	0.00	0.00	0.00
1814	6	2	6	33.33	0.00	16.67
1815	6	1	5	20.00	0.00	0.00
1816	6	0	6	0.00	0.00	0.00
1817	6	0	6	0.00	0.00	0.00
1818	6	0	5	0.00	0.00	0.00
1819	6	0	6	0.00	0.00	0.00
1820	6	0	5	0.00	0.00	0.00
1821	6	0	6	0.00	0.00	0.00
1822	6	0	6	0.00	0.00	0.00
1823	6	0	6	0.00	0.00	0.00
1824	6	0	5	0.00	0.00	0.00
1825	6	0	6	0.00	0.00	0.00
1826	6	2	4	50.00	0.00	50.00
1827	5	0	4	0.00	0.00	0.00
1828	5	0	5	0.00	0.00	0.00
1829	5	0	4	0.00	0.00	0.00
1830	5	0	5	0.00	0.00	0.00
1831	5	0	4	0.00	0.00	0.00
1832	5	0	3	0.00	0.00	0.00
1833	5	0	5	0.00	0.00	0.00
1834	5	0	5	0.00	0.00	0.00
1835	5	3	5	60.00	0.00	0.00
1836	5	0	3	0.00	0.00	0.00
1837	5	0	5	0.00	0.00	0.00
1838	5	0	5	0.00	0.00	0.00
1839	5	0	5	0.00	0.00	0.00
1840	5	0	5	0.00	0.00	0.00
1841	5	0	4	0.00	0.00	0.00
1842	5	0	4	0.00	0.00	0.00
1843	5	0	4	0.00	0.00	0.00
1844	5	0	4	0.00	0.00	0.00
1845	5	5	5	100.00	40.00	0.00
1846	5	0	5	0.00	0.00	0.00
1847	5	1	5	20.00	0.00	0.00
1848	5	0	4	0.00	0.00	0.00
1849	5	0	4	0.00	0.00	0.00
1850	5	0	4	0.00	0.00	0.00
1851	5	0	4	0.00	0.00	0.00
1852	5	0	5	0.00	0.00	0.00
1853	5	0	5	0.00	0.00	0.00
1854	5	0	5	0.00	0.00	0.00
1855	5	0	5	0.00	0.00	0.00
1856	5	0	3	0.00	0.00	0.00
1857	5	0	5	0.00	0.00	0.00
1858	5	1	5	20.00	0.00	0.00
1859	5	0	4	0.00	0.00	0.00
1860	5	0	5	0.00	0.00	0.00
1861	5	0	5	0.00	0.00	0.00
1862	5	1	4	25.00	0.00	0.00
1863	5	1	5	20.00	0.00	0.00
1864	5	1	5	20.00	0.00	0.00
1865	5	0	5	0.00	0.00	0.00
1866	5	0	5	0.00	0.00	0.00
1867	5	0	5	0.00	0.00	0.00
1868	5	0	5	0.00	0.00	0.00
1869	5	3	4	75.00	0.00	0.00
1870	5	4	5	80.00	0.00	0.00
1871	5	5	5	100.00	0.00	100.00
1872	5	0	5	0.00	0.00	0.00
1873	5	0	5	0.00	0.00	0.00
1874	5	0	4	0.00	0.00	0.00
1875	5	0	5	0.00	0.00	0.00
1876	5	0	5	0.00	0.00	0.00
1877	5	4	5	80.00	20.00	20.00
1878	5	2	5	40.00	0.00	40.00
1879	5	0	5	0.00	0.00	0.00
1880	5	1	5	20.00	0.00	0.00
1881	5	0	5	0.00	0.00	0.00
1882	5	0	4	0.00	0.00	0.00
1883	5	0	5	0.00	0.00	0.00
1884	5	0	3	0.00	0.00	0.00
1885	5	1	4	25.00	0.00	0.00
1886	5	0	5	0.00	0.00	0.00
1887	5	0	5	0.00	0.00	0.00
1888	5	3	5	60.00	0.00	0.00
1889	5	0	4	0.00	0.00	0.00
1890	5	0	5	0.00	0.00	0.00
1891	5	0	5	0.00	0.00	0.00
1892	5	0	5	0.00	0.00	0.00
1893	5	0	5	0.00	0.00	0.00
1894	5	5	5	100.00	0.00	100.00
1895	5	0	5	0.00	0.00	0.00
1896	5	0	5	0.00	0.00	0.00
1897	5	0	4	0.00	0.00	0.00
1898	5	0	5	0.00	0.00	0.00
1899	5	0	5	0.00	0.00	0.00
1900	5	0	5	0.00	0.00	0.00
1901	5	1	5	20.00	0.00	0.00
1902	5	0	5	0.00	0.00	0.00
1903	5	0	5	0.00	0.00	0.00
1904	5	3	5	60.00	0.00	0.00
1905	5	0	5	0.00	0.00	0.00
1906	5	0	5	0.00	0.00	0.00
1907	5	3	5	60.00	0.00	0.00
1908	5	0	5	0.00	0.00	0.00
1909	5	4	5	80.00	0.00	0.00
1910	5	0	5	0.00	0.00	0.00
1911	5	0	5	0.00	0.00	0.00
1912	5	0	5	0.00	0.00	0.00
1913	5	0	5	0.00	0.00	0.00
1914	5	0	5	0.00	0.00	0.00
1915	5	0	5	0.00	0.00	0.00
1916	5	3	5	60.00	0.00	0.00
1917	5	0	4	0.00	0.00	0.00
1918	5	0	5	0.00	0.00	0.00
1919	5	0	5	0.00	0.00	0.00
1920	5	0	4	0.00	0.00	0.00
1921	5	0	5	0.00	0.00	0.00
1922	5	0	5	0.00	0.00	0.00
1923	5	0	5	0.00	0.00	0.00
1924	5	0	5	0.00	0.00	0.00
1925	5	0	1	0.00	0.00	0.00
1926	5	0	5	0.00	0.00	0.00
1927	5	0	5	0.00	0.00	0.00
1928	5	1	5	20.00	0.00	0.00
1929	5	0	5	0.00	0.00	0.00
1930	5	2	5	40.00	0.00	0.00
1931	5	0	3	0.00	0.00	0.00
1932	5	2	5	40.00	0.00	0.00
1933	5	0	5	0.00	0.00	0.00
1934	5	4	5	80.00	0.00	0.00
1935	5	1	5	20.00	0.00	20.00
1936	5	5	5	100.00	20.00	80.00
1937	5	4	4	100.00	0.00	0.00
1938	5	5	5	100.00	0.00	60.00
1939	5	1	5	20.00	0.00	0.00
1940	5	4	5	80.00	0.00	60.00
1941	5	0	3	0.00	0.00	0.00
1942	5	0	5	0.00	0.00	0.00
1943	5	1	5	20.00	0.00	0.00
1944	5	5	5	100.00	0.00	100.00
1945	5	0	5	0.00	0.00	0.00
1946	5	0	5	0.00	0.00	0.00
1947	5	0	5	0.00	0.00	0.00
1948	5	0	5	0.00	0.00	0.00
1949	5	0	3	0.00	0.00	0.00
1950	5	0	1	0.00	0.00	0.00
1951	5	0	5	0.00	0.00	0.00
1952	5	0	5	0.00	0.00	0.00
1953	5	0	5	0.00	0.00	0.00
1954	5	0	3	0.00	0.00	0.00
1955	5	0	5	0.00	0.00	0.00
1956	5	0	5	0.00	0.00	0.00
1957	5	0	4	0.00	0.00	0.00
1958	5	0	3	0.00	0.00	0.00
1959	5	0	2	0.00	0.00	0.00
1960	5	0	5	0.00	0.00	0.00
1961	5	0	5	0.00	0.00	0.00
1962	5	0	5	0.00	0.00	0.00
1963	5	0	5	0.00	0.00	0.00
1964	5	0	5	0.00	0.00	0.00
1965	5	0	5	0.00	0.00	0.00
1966	5	0	5	0.00	0.00	0.00
1967	5	1	5	20.00	0.00	0.00
1968	5	4	4	100.00	50.00	50.00
1969	5	0	4	0.00	0.00	0.00
1970	5	0	4	0.00	0.00	0.00
1971	5	0	4	0.00	0.00	0.00
1972	5	0	5	0.00	0.00	0.00
1973	5	1	5	20.00	0.00	0.00
1974	5	0	5	0.00	0.00	0.00
1975	5	0	5	0.00	0.00	0.00
1976	5	0	5	0.00	0.00	0.00
1977	5	0	5	0.00	0.00	0.00
1978	5	0	5	0.00	0.00	0.00
1979	5	2	5	40.00	0.00	0.00
1980	5	2	5	40.00	0.00	0.00
1981	5	0	5	0.00	0.00	0.00
1982	5	5	5	100.00	80.00	0.00
1983	5	0	4	0.00	0.00	0.00
1984	5	3	5	60.00	0.00	0.00
1985	5	0	5	0.00	0.00	0.00
1986	5	0	5	0.00	0.00	0.00
1987	5	0	5	0.00	0.00	0.00
1988	5	2	4	50.00	0.00	0.00
1989	5	0	4	0.00	0.00	0.00
1990	5	0	5	0.00	0.00	0.00
1991	5	0	5	0.00	0.00	0.00
1992	5	0	5	0.00	0.00	0.00
1993	5	3	5	60.00	0.00	0.00
1994	5	0	5	0.00	0.00	0.00
1995	5	0	5	0.00	0.00	0.00
1996	5	0	5	0.00	0.00	0.00
1997	5	0	5	0.00	0.00	0.00
1998	5	0	5	0.00	0.00	0.00
[truncated: 3,152 more rows]
