# Supplementary material for: Prevalence and Specificity of Chemoreceptor Profiles in Plant-Associated Bacteria
Source: mSystems. 2021 Sep 21;6(5):e00951-21. doi: 10.1128/mSystems.00951-21 (PMC8547431; doi:10.1128/mSystems.00951-21)
Supplement: DATA SET S1 [file msystems.00951-21-sd001.xlsx]

## Sheet: Sorted by species name
Data Set S1. List of the bacterial TaxIds included in the Plant-Associated Bacteria (PAB) database.
TaxId	Biosample	Representative species	PAB-phyto ᵃ	PAB-symb ᵇ
178901	SAMN02849420	Acetobacter malorum
441768	SAMN02603756	Acholeplasma laidlawii PG-8A
32002	SAMN06198582	Achromobacter denitrificans
217204	SAMN06174288	Achromobacter insolitus
72556	SAMN03941583	Achromobacter piechaudii
1156919	SAMN01083790	Achromobacter piechaudii HLE
1397275	SAMN02729851	Achromobacter sp. DH1f
1736602	SAMN04155871	Achromobacter sp. Root83
85698	SAMN03996290	Achromobacter xylosoxidans
85698	SAMN04482112	Achromobacter xylosoxidans
762376	SAMN02603404	Achromobacter xylosoxidans A8
80867	SAMN04009978	Acidovorax avenae	P
397945	SAMN02598334	Acidovorax citrulli AAC00-1	P
999386	SAMN02469888	Acidovorax radicis N35
1736280	SAMN04151660	Acidovorax sp. Leaf160
1736296	SAMN04151676	Acidovorax sp. Leaf191
1736237	SAMN04151617	Acidovorax sp. Leaf78
1736492	SAMN04155761	Acidovorax sp. Root217
1736565	SAMN04155834	Acidovorax sp. Root568
1736590	SAMN04155859	Acidovorax sp. Root70
470	SAMN02940899	Acinetobacter baumannii
471	SAMN06197019	Acinetobacter calcoaceticus
1242245	SAMN03268929	Acinetobacter johnsonii XBB1
48296	SAMN04495667	Acinetobacter pittii
40216	SAMN04520137	Acinetobacter radioresistens
1193682	AMN0586 870	Actinokineospora bangkokensis
1120935	SAMN02441427	Actinokineospora inagensis DSM 44258
561175	AMN0244 028	Actinomadura flavalba DSM 45200
1912961	SAMN05942569	Actinophytocola xanthii
543632	SAMN02645318	Actinoplanes subtropicus
1120950	AMN0244 435	Actinopolymorpha alba DSM 45243
1736325	AMN0415 715	Aeromicrobium sp. Leaf291
1907416	SAMN05880558	Aeromonas sp. RU39B
1882747	SAMN05444050	Afipia sp. GAS231
1736436	SAMN04155705	Afipia sp. Root123D2
1735682	AMN0415 684	Agreia sp. Leaf210
1736305	AMN0415 695	Agreia sp. Leaf244
1156935	SAMN01084074	Agrobacterium albertimagni AOL15
1585697	SAMN03265469	Agrobacterium arsenijevicii
1763560	SAMN04299201	Agrobacterium bohemicum
176299	SAMN02603108	Agrobacterium fabrum str. C58	P
1336249	SAMN02584975	Agrobacterium larrymoorei AF3.10 = ATCC 51759
311403	SAMN02602977	Agrobacterium radiobacter K84
359	SAMN02787063	Agrobacterium rhizogenes	P
359	SAMN02787122	Agrobacterium rhizogenes	P
359	SAMN06314224	Agrobacterium rhizogenes	P
28099	SAMN04901300	Agrobacterium rubi	P
1183434	SAMEA3722818	Agrobacterium salinitolerans str. Hayward 363
1907666	SAMEA4504211	Agrobacterium sp. DSM 25559
1183431	SAMEA3722813	Agrobacterium sp. NCPPB 925
1842536	SAMN04909720	Agrobacterium sp. RAC06
358	SAMEA3139026	Agrobacterium tumefaciens	P
358	SAMN02742263	Agrobacterium tumefaciens	P
358	SAMN03267957	Agrobacterium tumefaciens	P
358	SAMN03420836	Agrobacterium tumefaciens	P
358	SAMN04226578	Agrobacterium tumefaciens	P
358	SAMN04423123	Agrobacterium tumefaciens	P
358	SAMN04901304	Agrobacterium tumefaciens	P
358	SAMN04942898	Agrobacterium tumefaciens	P
1107544	SAMN02472264	Agrobacterium tumefaciens 5A	P
1050720	SAMN02469870	Agrobacterium tumefaciens F2	P
373	SAMN04223557	Agrobacterium vitis	P
373	SAMN05366360	Agrobacterium vitis	P
311402	SAMN02602976	Agrobacterium vitis S4	P
453304	AMN0428 684	Agromyces aureus
1735688	AMN0415 687	Agromyces sp. Leaf222
1120972	SAMN02440806	Alicyclobacillus herbarius DSM 13609
1736584	SAMN04155853	Altererythrobacter sp. Root672
1736539	SAMN04155808	Angustibacter sp. Root456
572480	SAMN02598489	Arcobacter nitrofigilis DSM 7299
1121015	SAMN02441585	Arenimonas oryziterrae DSM 21050 = YC6267
1743140	AMN0419 240	Arthrobacter sp. EpRS66
1745378	AMN0421 968	Arthrobacter sp. EPSL27
1736273	AMN0415 653	Arthrobacter sp. Leaf141
1736303	AMN0415 693	Arthrobacter sp. Leaf234
1736342	AMN0415 732	Arthrobacter sp. Leaf337
1736232	AMN0415 612	Arthrobacter sp. Leaf69
1835723	AMN0485 844	Arthrobacter sp. OY3WO11
1610703	AMN0333 027	Arthrobacter sp. SPG23
1236500	SAMD00009367	Asaia astilbis JCM 15831
1231624	SAMD00019081	Asaia bogorensis NBRC 16594
1236502	SAMD00004065	Asaia prunellae JCM 25354
1121024	SAMN02441188	Atopococcus tabaci DSM 17538
1736378	SAMN04151768	Aurantimonas sp. Leaf443
1166073	SAMN05192530	Aureimonas jatrophae
1166078	SAMN05216566	Aureimonas phyllosphaerae
1638161	SAMD00028755	Aureimonas sp. AU12
1349819	SAMN04236815	Aureimonas sp. AU20
1638162	SAMD00028757	Aureimonas sp. AU22
1638163	SAMD00028758	Aureimonas sp. AU4
1736336	SAMN04151726	Aureimonas sp. Leaf324
1736375	SAMN04151765	Aureimonas sp. Leaf427
1736381	SAMN04151771	Aureimonas sp. Leaf454
401562	SAMN03401374	Aureimonas ureilytica
1121028	SAMN02440500	Aureimonas ureilytica DSM 18598 = NBRC 106430
438753	SAMD00060925	Azorhizobium caulinodans ORS 571		S
1038858	SAMN02440776	Azorhizobium doebereinerae UFLA1-100		S
192	SAMN02644441	Azospirillum brasilense
1121033	SAMN02440867	Azospirillum halopraeferens DSM 3675
193	SAMN02982994	Azospirillum lipoferum
286727	SAMN02982917	Azospirillum oryzae
1390	SAMD00019233	Bacillus amyloliquefaciens
1396	SAMN03457169	Bacillus cereus
1397	SAMN03753509	Bacillus circulans
135735	AMN0345 172	Bacillus endophyticus
279143	SAMN04358092	Bacillus halotolerans
284581	SAMN03999406	Bacillus koreensis
1402	SAMN03938153	Bacillus licheniformis
189381	SAMEA89868418	Bacillus marisflavi
1404	SAMN06174236	Bacillus megaterium
1348908	SAMN02469733	Bacillus megaterium MSP20.1
1405	SAMN02739899	Bacillus mycoides
1405	SAMN03081542	Bacillus mycoides
1405	SAMN06706669	Bacillus mycoides
1408	SAMN03372270	Bacillus pumilus
1408	SAMN03372367	Bacillus pumilus
1408	SAMN05846351	Bacillus pumilus
1478	SAMEA2796393	Bacillus simplex
1478	SAMN03372368	Bacillus simplex
1478	SAMN04274566	Bacillus simplex
1423	SAMN05912821	Bacillus subtilis
224308	SAMN03222589	Bacillus subtilis subsp. subtilis str. 168
1036779	SAMN04515666	Bosea lupini
1036780	SAMN05421844	Bosea robiniae
1736346	SAMN04151736	Bosea sp. Leaf344
1792307	SAMN04451713	Bosea sp. PAMC 26642
1842539	SAMN04909716	Bosea sp. RAC05
1736524	SAMN04155793	Bosea sp. Root381
1736544	SAMN04155813	Bosea sp. Root483D1
1510531	SAMN02865415	Bosea sp. UNC402CLCol
53254	SAMN05660750	Bosea thiooxidans
1526658	SAMN03921824	Bosea vaviloviae
1526658	SAMN05730837	Bosea vaviloviae
255045	SAMN05444158	Bradyrhizobium canariense		S
1497613	SAMN04448272	Bradyrhizobium centrolobii		S
224911	SAMN03573437	Bradyrhizobium diazoefficiens USDA 110		S
29448	SAMN03219996	Bradyrhizobium elkanii		S
29448	SAMN04903903	Bradyrhizobium elkanii		S
1038859	SAMN02441128	Bradyrhizobium elkanii WSM1741		S
1038860	SAMN02441450	Bradyrhizobium elkanii WSM2783		S
630921	SAMN03782074	Bradyrhizobium embrapense		S
1437360	SAMN05443247	Bradyrhizobium erythrophlei		S
1437360	SAMN05443248	Bradyrhizobium erythrophlei		S
1437360	SAMN05444164	Bradyrhizobium erythrophlei		S
1437360	SAMN05444169	Bradyrhizobium erythrophlei		S
1437360	SAMN05444170	Bradyrhizobium erythrophlei		S
936455	SAMN02441117	Bradyrhizobium genosp. SA-4 str. CB756		S
1274631	SAMN05230120	Bradyrhizobium icense		S
375	SAMN05890661	Bradyrhizobium japonicum		S
1304877	SAMN02441445	Bradyrhizobium japonicum 22		S
1304878	SAMN02440647	Bradyrhizobium japonicum in8p8		S
1038862	SAMN02441026	Bradyrhizobium japonicum USDA 124		S
280332	SAMN02689491	Bradyrhizobium jicamae		S
722472	SAMN02689497	Bradyrhizobium lablabi		S
722472	SAMN05444159	Bradyrhizobium lablabi		S
722472	SAMN05444321	Bradyrhizobium lablabi		S
43992	SAMN04549276	Bradyrhizobium liaoningense		S
1755647	SAMN04262301	Bradyrhizobium macuxiense		S
989370	SAMN04088902	Bradyrhizobium manausense		S
1904807	SAMN05826124	Bradyrhizobium mercantei		S
1245469	SAMD00061052	Bradyrhizobium oligotrophicum S58		S
190148	SAMN05230119	Bradyrhizobium paxllaeri		S
1399419	SAMN04849207	Bradyrhizobium sacchari		S
376	SAMEA3647810	Bradyrhizobium sp.		S
196490	SAMN02440842	Bradyrhizobium sp. Ai1a-2		S
1040989	SAMN02441123	Bradyrhizobium sp. ARR65		S
574934	SAMN03276517	Bradyrhizobium sp. AT1		S
288000	SAMN02598359	Bradyrhizobium sp. BTAi1		S
1223566	SAMN02469422	Bradyrhizobium sp. CCGE-LA001		S
1768753	SAMN04299426	Bradyrhizobium sp. CCH5-F6		S
443598	SAMN02441187	Bradyrhizobium sp. Cp5.3		S
1230476	SAMN01893863	Bradyrhizobium sp. DFCI-1		S
1126627	SAMD00000001	Bradyrhizobium sp. DOA9		S
189753	SAMN02441127	Bradyrhizobium sp. Ec3.3		S
1855318	SAMN05216525	Bradyrhizobium sp. Gha		S
1855319	SAMN05216330	Bradyrhizobium sp. Ghvi		S
189873	SAMN05230121	Bradyrhizobium sp. LMTR 3		S
1615890	SAMN03340218	Bradyrhizobium sp. LTSP849		S
1619232	SAMN03340244	Bradyrhizobium sp. LTSP885		S
1566285	SAMN03159423	Bradyrhizobium sp. NFR13		S
1882760	SAMN05443254	Bradyrhizobium sp. OK095		S
114615	SAMEA3138227	Bradyrhizobium sp. ORS 278		S
1855321	SAMN05216338	Bradyrhizobium sp. Rc2d		S
1855322	SAMN05216573	Bradyrhizobium sp. Rc3b		S
335659	SAMD00060998	Bradyrhizobium sp. S23321		S
172088	SAMN02441514	Bradyrhizobium sp. th.b2		S
113395	SAMN02440785	Bradyrhizobium sp. Tv2a-2		S
1298867	SAMN02440841	Bradyrhizobium sp. URHA0002		S
1380355	SAMN02841140	Bradyrhizobium sp. URHD0069		S
318996	SAMN02441116	Bradyrhizobium sp. WSM1743		S
1038867	SAMN02440715	Bradyrhizobium sp. WSM3983		S
1803665	SAMN04549886	Bradyrhizobium stylosanthis		S
1518501	SAMN02689486	Bradyrhizobium valentinum		S
1654716	SAMN03890369	Bradyrhizobium viridifuturi		S
108015	SAMN04487810	Bradyrhizobium yuanmingense		S
1109412	SAMEA3201438	Brenneria goodwinii	P
598467	SAMN02256539	Brenneria sp. EniD312	P
1393	SAMD00053328	Brevibacillus brevis
1393	SAMN03733595	Brevibacillus brevis
1736353	SAMN04151743	Brevundimonas sp. Leaf363
95486	SAMN02796386	Burkholderia cenocepacia
95486	SAMN02796570	Burkholderia cenocepacia
292	SAMN03449179	Burkholderia cepacia	P
292	SAMN03486590	Burkholderia cepacia	P
28095	SAMN03010439	Burkholderia gladioli	P
41899	SAMN04210536	Burkholderia plantarii	P
640512	SAMN00008621	Burkholderia sp. CCGE1003
1736287	SAMN04151667	Burkholderia sp. Leaf177
1804984	SAMN04498477	Burkholderia sp. OLGA172
416944	SAMN05421548	Burkholderia sp. TNe-862
944435	SAMN02440786	Burkholderia sp. WSM2230
196367	SAMEA3731251	Caballeronia sordidicola
196367	SAMN02799706	Caballeronia sordidicola
1232866	SAMEA3731256	Caballeronia udeis
656024	AMN0071 636	Candidatus Frankia meridionalis
34021	AMN0266 901	Candidatus Liberibacter asiaticus	P
198822	SAMN03777306	Candidatus Paraburkholderia kirkii
1055526	RJNA698 5	Candidatus Paraburkholderia kirkii UZHbot1
479893	AMN0360 757	Candidatus Phytoplasma pruni	P
1736519	SAMN04155788	Caulobacter sp. Root342
1736547	SAMN04155816	Caulobacter sp. Root487D2Y
1736578	SAMN04155847	Caulobacter sp. Root655
1736579	SAMN04155848	Caulobacter sp. Root656
1736339	AMN0415 729	Cellulomonas sp. Leaf334
1736362	AMN0415 752	Cellulomonas sp. Leaf395
903523	AMN0274 115	Cellulosimicrobium cellulans J1
498211	SAMN02603448	Cellvibrio japonicus Ueda107
1121278	SAMN02440887	Chitinimonas koreensis DSM 17726
1335309	AMN0521 457	Chitinophaga costaii
253	AMN0348 965	Chryseobacterium indologenes
253	AMN0407 747	Chryseobacterium indologenes
253	AMN0542 692	Chryseobacterium indologenes
253	AMN0613 963	Chryseobacterium indologenes
1121288	AMN0244 683	Chryseobacterium palustre DSM 21579
1736289	AMN0415 669	Chryseobacterium sp. Leaf180
1735672	AMN0415 680	Chryseobacterium sp. Leaf201
1736361	AMN0415 751	Chryseobacterium sp. Leaf394
1736366	AMN0415 756	Chryseobacterium sp. Leaf404
1736367	AMN0415 757	Chryseobacterium sp. Leaf405
1874630	AMN0389 004	Clavibacter michiganensis subsp. capsici	P
33014	AMN0339 809	Clavibacter michiganensis subsp. insidiosus	P
31965	AMN0439 115	Clavibacter michiganensis subsp. tessellarius	P
169679	SAMN05170519	Clostridium saccharobutylicum
1302690	AMN0616 200	Cnuella takakiae
673548	SAMD00019660	Comamonas terrae
68895	SAMD00023459	Cupriavidus basilensis
68895	SAMN03263054	Cupriavidus basilensis
1267562	SAMN02665997	Cupriavidus gilardii CR3
106590	SAMN05862088	Cupriavidus necator		S
1349762	SAMD00046921	Cupriavidus oxalaticus NBRC 13593
1855314	SAMN05216322	Cupriavidus sp. OV096
1855315	SAMN05216345	Cupriavidus sp. YR651
2036	AMN0340 342	Curtobacterium citreum	P
2035	AMN0326 955	Curtobacterium flaccumfaciens	P
33881	AMN0340 341	Curtobacterium luteum	P
465820	AMN0340 368	Curtobacterium oceanosedimentum	P
69373	AMN0613 961	Curtobacterium pusillum	P
1736291	AMN0415 671	Curtobacterium sp. Leaf183	P
1736311	AMN0415 701	Curtobacterium sp. Leaf261	P
684949	SAMN02441593	Deinococcus ficus
1736338	SAMN04151728	Deinococcus sp. Leaf326
80866	SAMN04116731	Delftia acidovorans
1770058	SAMN04413744	Devosia elaeis
361041	SAMN03431281	Devosia soli
1736374	SAMN04151764	Devosia sp. Leaf420
1736531	SAMN04155800	Devosia sp. Root413D1
1736537	SAMN04155806	Devosia sp. Root436
1736575	SAMN04155844	Devosia sp. Root635
1736587	SAMN04155856	Devosia sp. Root685
1881030	SAMN05428969	Devosia sp. YR412
561229	SAMN02598480	Dickeya chrysanthemi Ech1591	P
198628	SAMN02603422	Dickeya dadantii 3937	P
1223570	SAMN02470097	Dickeya dianthicola NCPPB 3534	P
579405	SAMN02598494	Dickeya paradisiaca Ech703	P
568768	SAMN02470100	Dickeya poaceiphila	P
1089444	SAMN03067133	Dickeya solani	P
1225785	SAMN02470098	Dickeya sp. DW 440	P
590409	SAMN02598506	Dickeya zeae Ech586	P
551987	SAMN05192549	Duganella sacchari
1855289	SAMN05216319	Duganella sp. CF402
1884368	SAMN05518865	Duganella sp. CF458
1881038	SAMN05428959	Duganella sp. CF517
1736266	SAMN04151646	Duganella sp. Leaf126
1881039	SAMN05428973	Duganella sp. OV510
1736471	SAMN04155740	Duganella sp. Root1480D1
1736518	SAMN04155787	Duganella sp. Root336D2
1121482	AMN0244 320	Dyadobacter beijingensis DSM 21582
471854	AMN0259 437	Dyadobacter fermentans DSM 18053
1736295	AMN0415 675	Dyadobacter sp. Leaf189
445710	SAMN04433089	Dyella thiooxydans
238	AMN0528 842	Elizabethkingia meningoseptica
159449	AMN0645 519	Embleya scabrispora
106592	SAMN02781308	Ensifer adhaerens		S
106592	SAMN03470198	Ensifer adhaerens		S
106592	SAMN03838273	Ensifer adhaerens		S
106592	SAMN05323829	Ensifer adhaerens		S
1416753	SAMN03081535	Ensifer adhaerens OV14		S
1752398	SAMN05006708	Ensifer alkalisoli		S
1708715	SAMN02597177	Ensifer aridi		S
1472378	SAMN04274561	Ensifer glycinis		S
1850094	SAMN05411298	Ensifer shofinae		S
716928	SAMN02469481	Ensifer sojae CCBAU 5684		S
1057002	SAMN02261311	Ensifer sp. BR816		S
1873712	SAMN05383995	Ensifer sp. LC11		S
1848292	SAMN04964169	Ensifer sp. LCM 4579		S
1041159	SAMN02597201	Ensifer sp. WSM1721		S
69218	SAMN03401390	Enterobacter cancerogenus
550	SAMEA3856670	Enterobacter cloacae
550	SAMN03145046	Enterobacter cloacae
550	SAMN03743787	Enterobacter cloacae
208224	SAMN05787337	Enterobacter kobei
299767	SAMEA3213011	Enterobacter ludwigii
1166130	SAMN02603907	Enterobacter sp. R4-368
1077675	AMN0542 586	Enterococcus plantarum
1408435	AMN0274 375	Entomoplasma melaleucae ATCC 49191
716540	SAMEA2272701	Erwinia amylovora ATCC 49946	P
665029	SAMEA3138297	Erwinia amylovora CFBP1430	P
634500	SAMEA2272131	Erwinia billingiae Eb661
1619313	SAMEA3650399	Erwinia gerundensis
69222	SAMN02666699	Erwinia mallotivora	P
1219360	SAMD00046721	Erwinia persicina NBRC 102418	P
1161919	SAMEA3146270	Erwinia piriflorinigrans CFBP 5888	P
215689	SAMN02603467	Erwinia sp. Ejp617
1603299	SAMEA3216243	Erwinia sp. ErVv1
1736225	SAMN04151605	Erwinia sp. Leaf53
465817	SAMEA2272215	Erwinia tasmaniensis Et1/99
1274722	SAMN02471729	Erwinia toletana DAPP-PG 735
65700	SAMN03287578	Erwinia tracheiphila	P
511145	SAMN02604091	Escherichia coli str. K-12 substr. MG1655
1202724	AMN0401 015	Flavobacterium akiainvivens
362413	AMN0306 762	Flavobacterium aquidurense
362413	AMN0544 397	Flavobacterium aquidurense
350893	AMN0306 763	Flavobacterium daejeonense
1121887	AMN0244 860	Flavobacterium daejeonense DSM 17708
986	AMN0538 975	Flavobacterium johnsoniae
986	AMN0591 871	Flavobacterium johnsoniae
1736351	AMN0415 741	Flavobacterium sp. Leaf359
1859473	AMN0583 614	Floricoccus tropicus
357240	SAMN03197604	Franconibacter helveticus
1121863	SAMN02743983	Franconibacter pulveris DSM 19144
1834516	AMN0485 310	Frankia asymbiotica
106370	AMN0219 398	Frankia casuarinae
298655	AMN0225 511	Frankia saprophytica
1834512	AMN0485 314	Frankia sp. BMG5.36
269536	AMN0346 641	Frankia sp. R43
767434	SAMN02261415	Frateuria aurantia DSM 6220
1736282	AMN0415 662	Frigoribacterium sp. Leaf164
1736285	AMN0415 665	Frigoribacterium sp. Leaf172
1736293	AMN0415 673	Frigoribacterium sp. Leaf186
1736372	AMN0415 762	Frigoribacterium sp. Leaf415
1736329	AMN0415 719	Frondihabitans sp. Leaf304
1630693	SAMN03417852	Gemmata sp. SH-PL17
1736354	SAMN04151744	Geodermatophilus sp. Leaf369
318683	AMN0439 919	Gluconobacter albidus
376620	SAMN03799285	Gluconobacter japonicus
376620	SAMN04528818	Gluconobacter japonicus
442	SAMN03434887	Gluconobacter oxydans
442	SAMN05257049	Gluconobacter oxydans
290633	SAMN02603293	Gluconobacter oxydans 621H
586239	AMN0379 287	Gluconobacter roseus
402384	AMN0664 208	Halobacillus mangrovi
92645	SAMN06130964	Herbaspirillum frisingense
864073	SAMN02471292	Herbaspirillum frisingense GSF30
1262470	SAMN03010392	Herbaspirillum hiltneri N3
346179	SAMN03785417	Herbaspirillum rhizosphaerae
1078773	SAMN04334956	Herbaspirillum rubrisubalbicans M1
964	SAMN03779333	Herbaspirillum seropedicae
1144319	SAMN00839627	Herbaspirillum sp. CF444
1175306	SAMN02469572	Herbaspirillum sp. GW103
1144342	SAMN00839653	Herbaspirillum sp. YR522
1736490	SAMN04155759	Hydrogenophaga sp. Root209
139208	AMN0319 078	Isoptericola variabilis
860235	AMN0384 758	Kibdelosporangium phytohabitans
72000	AMN0325 206	Kocuria rhizophila
208223	SAMN06219867	Kosakonia cowanii
283686	SAMN04584361	Kosakonia radicincitans
1933817	AMN0621 931	Kribbella sp. ALI-6-A
1423744	AMN0236 446	Lactobacillus floricola DSM 23037 = JCM 16512
1423745	AMD0000 451	Lactobacillus florum DSM 22689 = JCM 16035
1423781	AMN0236 466	Lactobacillus ozensis DSM 23829 = JCM 17196
1291764	AMD0000 452	Lactococcus fujiensis JCM 16395
1122158	SAMN02441384	Leeia oryzae DSM 17879
1736314	AMN0415 704	Leifsonia sp. Leaf264
1736337	AMN0415 727	Leifsonia sp. Leaf325
1736341	AMN0415 731	Leifsonia sp. Leaf336
1389489	AMN0260 223	Leifsonia xyli subsp. cynodontis DSM 46306
59736	AMN0429 299	Leifsonia xyli subsp. xyli
1079994	AMN0448 565	Leucobacter chromiiresistens
33964	AMN0676 174	Leuconostoc citreum
1245	AMN0419 570	Leuconostoc mesenteroides
1273132	AMN0325 334	Liberibacter crescens
1082704	SAMN04363613	Lonsdalea britannica	P
1172565	SAMN04363576	Lonsdalea populi	P
71657	SAMN02982996	Lonsdalea quercina	P
1440763	SAMN05853519	Luteibacter rhizovicinus DSM 16549
435897	SAMN03275728	Lysobacter capsici
69	SAMN04158597	Lysobacter enzymogenes
69	SAMN05421681	Lysobacter enzymogenes
1736549	SAMN04155818	Lysobacter sp. Root494
1736568	SAMN04155837	Lysobacter sp. Root604
1736612	SAMN04155881	Lysobacter sp. Root96
1691903	SAMN05177220	Mangrovibacter phragmitis	P
1122202	AMN0244 466	Marinobacterium rhizophilum DSM 18822
1736379	AMN0415 769	Marmoricola sp. Leaf446
1486262	AMN0328 753	Martelella endophytica
1736272	SAMN04151652	Massilia sp. Leaf139
1678028	SAMN03801557	Massilia sp. NR 4-1
1881046	SAMN05428966	Massilia sp. PDC64
1736455	SAMN04155724	Massilia sp. Root133
1736517	SAMN04155786	Massilia sp. Root335
1736532	SAMN04155801	Massilia sp. Root418
1406864	AMN0260 109	Mesoplasma florum W37
1336238	AMN0258 967	Mesoplasma seiffertii ATCC 49495
1082933	AMN0485 078	Mesorhizobium amorphae CCNWGS0123		S
536018	AMN0298 922	Mesorhizobium australicum		S
754035	AMN0223 035	Mesorhizobium australicum WSM2073		S
39645	AMN0460 738	Mesorhizobium ciceri		S
682633	AMN0247 606	Mesorhizobium ciceri ca181		S
381	AMN0435 373	Mesorhizobium loti		S
381	AMN0517 962	Mesorhizobium loti		S
381	AMN0517 963	Mesorhizobium loti		S
935548	AMN0259 285	Mesorhizobium loti R88b		S
536019	AMN0223 036	Mesorhizobium opportunistum WSM2075		S
1631249	AMEA312 2168	Mesorhizobium prunaredense		S
1854058	AMN0517 588	Mesorhizobium sp. AA23		S
1287276	SAMN02359675	Mesorhizobium sp. LNJC398B00		S
1287292	SAMN02359682	Mesorhizobium sp. LSHC420B00		S
1287336	SAMN02359695	Mesorhizobium sp. LSJC280B00		S
1040987	AMN0259 203	Mesorhizobium sp. WSM3626		S
1736441	SAMN04155710	Methylibium sp. Root1272
582675	SAMN05192565	Methylobacterium gossipiicola
908290	SAMN02471377	Methylobacterium mesophilicum SR1.6/6
460265	SAMN00000043	Methylobacterium nodulans ORS 2060		S
693986	SAMN03075686	Methylobacterium oryzae CBMB20
582672	SAMN05216360	Methylobacterium phyllostachyos
427683	SAMN04631760	Methylobacterium platani
582667	SAMN05192568	Methylobacterium pseudosasicola
426355	SAMN00000277	Methylobacterium radiotolerans JCM 2831
426117	SAMN00623053	Methylobacterium sp. 4-46
1101192	SAMN02256406	Methylobacterium sp. 77
1131813	SAMN02256484	Methylobacterium sp. 88A
1730094	SAMN04123207	Methylobacterium sp. GXS13
1736254	SAMN04151634	Methylobacterium sp. Leaf104
1736260	SAMN04151640	Methylobacterium sp. Leaf117
1736265	SAMN04151645	Methylobacterium sp. Leaf125
1736364	SAMN04151754	Methylobacterium sp. Leaf399
1736382	SAMN04151772	Methylobacterium sp. Leaf456
1736387	SAMN04151777	Methylobacterium sp. Leaf469
1736242	SAMN04151622	Methylobacterium sp. Leaf86
1736245	SAMN04151625	Methylobacterium sp. Leaf89
1736251	SAMN04151631	Methylobacterium sp. Leaf99
492660	SAMN05192566	Methylophilus rhizosphaerae
1736371	SAMN04151761	Methylophilus sp. Leaf414
272630	SAMN02604258	Methylorubrum extorquens AM1
441620	SAMN00000038	Methylorubrum populi BJ001
582680	AMN0325 324	Microbacterium azadirachtae
582680	AMN0326 145	Microbacterium azadirachtae
1197720	AMN0247 166	Microbacterium barkeri 2011-R4
104336	AMN0325 325	Microbacterium foliorum
104336	AMN0639 749	Microbacterium foliorum
400772	AMN0326 139	Microbacterium ginsengisoli
1906742	AMN0586 067	Microbacterium sp. BH-3-3-3
1736276	AMN0415 656	Microbacterium sp. Leaf151
1736279	AMN0415 659	Microbacterium sp. Leaf159
1736323	AMN0415 713	Microbacterium sp. Leaf288
1263625	AMN0326 144	Microbacterium sp. SA39
2033	AMN0340 344	Microbacterium testaceum
2033	AMN0340 348	Microbacterium testaceum
1270	AMN0266 701	Micrococcus luteus
285676	AMN0448 521	Micromonospora saelicesensis
864069	SAMN02261420	Microvirga lotononidis		S
420324	SAMN02597282	Microvirga lupini		S
1225564	SAMN03652542	Microvirga vignae		S
1736356	SAMN04151746	Modestobacter sp. Leaf380
320497	AMN0439 918	Neoasaia chiangmaiensis
323656	SAMEA2698475	Neorhizobium galegae bv. officinalis		S
323655	SAMEA2698477	Neorhizobium galegae bv. orientalis		S
323655	SAMEA2698480	Neorhizobium galegae bv. orientalis		S
1121034	SAMN02440868	Niveispirillum irakense DSM 11586
1736331	SAMN04151721	Nocardioides sp. Leaf307
1736431	SAMN04155700	Nocardioides sp. Root122
1736439	SAMN04155708	Nocardioides sp. Root1257
1736500	SAMN04155769	Nocardioides sp. Root240
709839	SAMN03267208	Noviherbaspirillum autotrophicum
1736487	SAMN04155756	Noviherbaspirillum sp. Root189
1219053	SAMD00046712	Novosphingobium rosa NBRC 15208
1735670	AMN0415 573	Novosphingobium sp. Leaf2
1684385	SAMN03859969	Novosphingobium sp. ST904
1851544	SAMEA4026966	Orrella dioscoreae
1235795	SAMN01730996	Paenibacillus barengoltzii G22
1126833	SAMN03396708	Paenibacillus beijingensis
160799	SAMN02996607	Paenibacillus borealis
189425	SAMN02996720	Paenibacillus graminis
172713	SAMN05291436	Paenibacillus kribbensis
1116391	SAMN02603387	Paenibacillus mucilaginosus 3016
1844972	SAMN04954875	Paenibacillus oryzae
1472	SAMN05929605	Paenibacillus pabuli
1349782	SAMD00034166	Paenibacillus pabuli NBRC 13638
1122924	SAMN02440803	Paenibacillus pinihumi DSM 23905 = JCM 16419
1406	SAMN03165199	Paenibacillus polymyxa
1406	SAMN05981093	Paenibacillus polymyxa
483937	SAMN04005682	Paenibacillus riograndensis
1268072	SAMN03081446	Paenibacillus sabinae T27
1761874	SAMN04488601	Paenibacillus sp. 453mf
1761878	SAMN04488689	Paenibacillus sp. cl6col
1736234	SAMN04151614	Paenibacillus sp. Leaf72
1349434	SAMN04589846	Paenibacillus sp. P32E
1736538	SAMN04155807	Paenibacillus sp. Root444D2
1736552	SAMN04155821	Paenibacillus sp. Root52
985665	SAMN02603583	Paenibacillus terrae HPL-003
1174501	SAMN05216192	Paenibacillus typhae
1586708	SAMN05226146	Pandoraea sp. ISTKB
445709	SAMN03754653	Pandoraea thiooxydans
549	SAMN05444153	Pantoea agglomerans	P
1891675	SAMN06329872	Pantoea alhagi
574096	SAMN05908195	Pantoea allii	P
553	SAMN04445753	Pantoea ananatis	P
470931	SAMN03320104	Pantoea anthophila
55209	SAMN05915831	Pantoea cypripedii	P
59814	SAMN03401410	Pantoea dispersa
1076549	SAMN05907788	Pantoea rodasii
1076550	SAMN03031199	Pantoea rwandensis
1076550	SAMN05907793	Pantoea rwandensis
472695	SAMEA3138967	Pantoea septica
1925589	SAMN06111205	Pantoea sp. 1.19
660596	SAMN05761485	Pantoea stewartii subsp. stewartii DC283	P
470934	SAMN03068907	Pantoea vagans
1076551	SAMN05907794	Pantoea wallisii
1218074	SAMD00000367	Paraburkholderia acidipaludis NBRC 101816
1218075	SAMD00000368	Paraburkholderia bannensis NBRC 103871
416943	SAMN05445871	Paraburkholderia caballeronis
75105	SAMN04031629	Paraburkholderia caribensis
667676	SAMN05192539	Paraburkholderia diazotrophica
948106	SAMN02440790	Paraburkholderia dilworthii
1462439	SAMN04902945	Paraburkholderia ginsengiterrae
1268285	SAMN02470060	Paraburkholderia kururiensis M130
1038869	SAMN02440713	Paraburkholderia mimosarum LMG 23256 = NBRC 106338
392320	SAMN05514346	Paraburkholderia nodosa
1229205	SAMN02603523	Paraburkholderia phenoliruptrix BR3459a
391038	SAMN02598384	Paraburkholderia phymatum STM815
398527	SAMN02598395	Paraburkholderia phytofirmans PsJN
1247936	SAMEA3512853	Paraburkholderia ribeironis
640511	SAMN02598517	Paraburkholderia sp. CCGE1002
1926494	SAMN06114787	Paraburkholderia sp. SOS3
754502	SAMN05846344	Paraburkholderia sprentiae WSM5005
169427	SAMN05192548	Paraburkholderia terricola
92647	SAMN05216550	Paraburkholderia tropica
157910	SAMN05445850	Paraburkholderia tuberum
690417	AMN0292 208	Paracoccus sphaerophysae
1799789	SAMN04487161	Paraglaciecola hydrolytica
1612624	SAMN03877108	Pararhizobium polonicum		S
29471	SAMN02797737	Pectobacterium atrosepticum	P
55207	SAMN02999474	Pectobacterium betavasculorum	P
180957	SAMN06605957	Pectobacterium brasiliense	P
554	SAMN03154070	Pectobacterium carotovorum	P
561230	SAMN02598478	Pectobacterium carotovorum subsp. carotovorum PC1	P
1166016	SAMN02604188	Pectobacterium parmentieri	P
1736286	AMN0415 666	Pedobacter sp. Leaf176
1736297	AMN0415 677	Pedobacter sp. Leaf194
1735684	AMN0415 685	Pedobacter sp. Leaf216
1736218	AMN0415 598	Pedobacter sp. Leaf41
1736430	SAMN04155699	Pelomonas sp. Root1217
1736434	SAMN04155703	Pelomonas sp. Root1237
1736464	SAMN04155733	Pelomonas sp. Root1444
1736580	SAMN04155849	Pelomonas sp. Root662
1736445	SAMN04155714	Phenylobacterium sp. Root1290
1736591	SAMN04155860	Phenylobacterium sp. Root700
265726	SAMN03263086	Photobacterium halotolerans
1632865	SAMN03417851	Pirellula sp. SH-Sr6A
1632864	AMN0341 854	Planctomyces sp. SH-PL14
1636152	SAMN03417853	Planctomyces sp. SH-PL62
150123	AMN0622 853	Plantibacter flavus
1736333	AMN0415 723	Plantibacter sp. Leaf314
1122963	SAMN02440654	Pleomorphomonas oryzae DSM 16300
61647	SAMN03031196	Pluralibacter gergoviae
433924	SAMN03401387	Pseudacidovorax intermedius
1736466	SAMN04155735	Pseudolabrys sp. Root1462
289370	SAMN05216602	Pseudomonas argentinensis
1190415	SAMN05216593	Pseudomonas asturiensis
1292027	SAMN02441543	Pseudomonas azotifigens DSM 17556
1123016	SAMN02673660	Pseudomonas balearica DSM 6083
226910	SAMN03273282	Pseudomonas batumici
930166	SAMN02666520	Pseudomonas brassicacearum
1495066	SAMN02739926	Pseudomonas capeferrum
587753	SAMN02780900	Pseudomonas chlororaphis
587753	SAMN03097209	Pseudomonas chlororaphis
587753	SAMN03395035	Pseudomonas chlororaphis
587753	SAMN06132109	Pseudomonas chlororaphis
1441629	SAMN02641561	Pseudomonas cichorii JBC1	P
53408	SAMN05178539	Pseudomonas citronellolis
83964	SAMN03165364	Pseudomonas coronafaciens pv. porri	P
47879	SAMN04453325	Pseudomonas corrugata	P
1563157	SAMN04193521	Pseudomonas endophytica
29435	SAMN05216588	Pseudomonas flavescens
1940241	SAMN06275483	Pseudomonas floridensis
294	SAMEA3112443	Pseudomonas fluorescens
294	SAMN02900729	Pseudomonas fluorescens
294	SAMN03092895	Pseudomonas fluorescens
294	SAMN03398829	Pseudomonas fluorescens
294	SAMN03981702	Pseudomonas fluorescens
294	SAMN03983770	Pseudomonas fluorescens
294	SAMN04094105	Pseudomonas fluorescens
294	SAMN04094107	Pseudomonas fluorescens
294	SAMN04444410	Pseudomonas fluorescens
294	SAMN04558174	Pseudomonas fluorescens
294	SAMN04992557	Pseudomonas fluorescens
294	SAMN05589716	Pseudomonas fluorescens
294	SAMN05860393	Pseudomonas fluorescens
1221522	SAMN01112396	Pseudomonas fluorescens NCIMB 11764
205922	SAMN02598267	Pseudomonas fluorescens Pf0-1
104087	SAMN06102480	Pseudomonas frederiksbergensis
47880	SAMN03267958	Pseudomonas fulva
743720	SAMN00713619	Pseudomonas fulva 12-X
50340	SAMN03100370	Pseudomonas fuscovaginae
50340	SAMN05216581	Pseudomonas fuscovaginae
158627	SAMN05366371	Pseudomonas graminis
158627	SAMN06242168	Pseudomonas graminis
1429083	SAMN06011245	Pseudomonas hussainii
137658	SAMN05216186	Pseudomonas indica
198620	SAMN05017671	Pseudomonas koreensis
243924	SAMN03077637	Pseudomonas lutea
243924	SAMN05216409	Pseudomonas lutea
1198317	SAMN04102814	Pseudomonas marginalis ICMP 9505	P
1001585	SAMN02603190	Pseudomonas mendocina NK-01
1388763	SAMN02470220	Pseudomonas mosselii SJ10
47885	SAMN03365871	Pseudomonas oryzihabitans
47885	SAMN04158501	Pseudomonas oryzihabitans
157782	SAMN03107785	Pseudomonas parafulva
157782	SAMN06447730	Pseudomonas parafulva
1215114	SAMN02441530	Pseudomonas parafulva NBRC 16636 = DSM 17004
1282356	SAMN02603296	Pseudomonas poae RE*1-1-14
1124983	SAMN02603271	Pseudomonas protegens CHA0
237610	SAMN05860868	Pseudomonas psychrotolerans
1220495	SAMN05216288	Pseudomonas punonensis
303	SAMN02730082	Pseudomonas putida
303	SAMN03198226	Pseudomonas putida
303	SAMN03765648	Pseudomonas putida
303	SAMN04108877	Pseudomonas putida
303	SAMN04380944	Pseudomonas putida
303	SAMN04500978	Pseudomonas putida
303	SAMN04545448	Pseudomonas putida
303	SAMN05928284	Pseudomonas putida
303	SAMN06130965	Pseudomonas putida
303	SAMN06675396	Pseudomonas putida
1331671	SAMN02604103	Pseudomonas putida H8234
390235	SAMN02598376	Pseudomonas putida W619
216142	SAMN03077633	Pseudomonas rhizosphaerae
29438	SAMN03837775	Pseudomonas savastanoi	P
693985	SAMN02471367	Pseudomonas savastanoi pv. savastanoi NCPPB 3335	P
1981712	SAMN06771362	Pseudomonas sp. B7(2017)
1796033	SAMN04487208	Pseudomonas sp. BMS12
658630	SAMN03891662	Pseudomonas sp. CMR5c
1749078	SAMN04216969	Pseudomonas sp. EpS/L25
1659194	SAMN03701341	Pseudomonas sp. GR 06-02
1736267	SAMN04151647	Pseudomonas sp. Leaf127
1736221	SAMN04151601	Pseudomonas sp. Leaf48
1736226	SAMN04151606	Pseudomonas sp. Leaf58
1566248	SAMN03159495	Pseudomonas sp. NFR16
1761898	SAMN04487858	Pseudomonas sp. ok602
1699309	SAMN03891678	Pseudomonas sp. Pf153
1397282	SAMN02729860	Pseudomonas sp. PH1b
1981685	SAMN06771389	Pseudomonas sp. R37(2017)
1981676	SAMN06771398	Pseudomonas sp. R4(2017)
1470593	SAMN02676632	Pseudomonas sp. RIT357
686578	SAMN02470122	Pseudomonas sp. S9
1028989	SAMD00019511	Pseudomonas sp. StFLB209
1207075	SAMN02604261	Pseudomonas sp. UW4
69328	SAMN02603030	Pseudomonas sp. VLB120
316	SAMN02673421	Pseudomonas stutzeri
316	SAMN02692943	Pseudomonas stutzeri
316	SAMN03352191	Pseudomonas stutzeri
316	SAMN03765687	Pseudomonas stutzeri
316	SAMN04979180	Pseudomonas stutzeri
316	SAMN06060101	Pseudomonas stutzeri
32042	SAMN02471579	Pseudomonas stutzeri ATCC 14405 = CCUG 16156
1196835	SAMN02603608	Pseudomonas stutzeri CCUG 29243
1123519	SAMN02604107	Pseudomonas stutzeri DSM 10701
1218352	SAMN02470828	Pseudomonas stutzeri KOS6
1333856	SAMN02471812	Pseudomonas stutzeri MF28
1212548	SAMN02471580	Pseudomonas stutzeri NF13
644801	SAMN02232046	Pseudomonas stutzeri RCH2
1109445	SAMN02470922	Pseudomonas stutzeri SDM-LAC
477228	SAMN02469903	Pseudomonas stutzeri TS44
317	SAMN02929200	Pseudomonas syringae	P
317	SAMN03897383	Pseudomonas syringae	P
317	SAMN05444064	Pseudomonas syringae	P
1357279	PRJNA211401	Pseudomonas syringae CC1557	P
103796	SAMN05589874	Pseudomonas syringae pv. actinidiae	P
205918	SAMN02604347	Pseudomonas syringae pv. syringae B728a	P
129140	SAMN03976254	Pseudomonas syringae pv. tagetis	P
223283	SAMN02604017	Pseudomonas syringae pv. tomato str. DC3000	P
95300	SAMN05216558	Pseudomonas vancouverensis
33069	SAMN04102828	Pseudomonas viridiflava	P
1123023	AMN0274 958	Pseudonocardia acaciae DSM 45401
1736315	SAMN04151705	Pseudorhodoferax sp. Leaf265
1736316	SAMN04151706	Pseudorhodoferax sp. Leaf267
1736318	SAMN04151708	Pseudorhodoferax sp. Leaf274
1881042	SAMN05428982	Pseudoxanthomonas sp. CF385
935851	SAMN02597179	Pseudoxanthomonas sp. J31
1736574	SAMN04155843	Pseudoxanthomonas sp. Root630
1736576	SAMN04155845	Pseudoxanthomonas sp. Root65
1881044	SAMN05428990	Pseudoxanthomonas sp. YR558
745277	SAMN02261385	Rahnella aquatilis CIP 78.65 = ATCC 33071
105219	SAMN03295199	Ralstonia mannitolilytica
329	SAMN02644835	Ralstonia pickettii
428406	SAMN00000034	Ralstonia pickettii 12D
402626	SAMN02598396	Ralstonia pickettii 12J
1366050	SAMN02259197	Ralstonia pickettii DTP0602
305	SAMN03837633	Ralstonia solanacearum	P
305	SAMN04123295	Ralstonia solanacearum	P
305	SAMN04538211	Ralstonia solanacearum	P
267608	SAMEA3138192	Ralstonia solanacearum GMI1000	P
1761899	SAMN04488595	Ralstonia sp. 25mfcol4.1
1676617	SAMN03795681	Ralstonia sp. MD27
1736365	SAMN04151755	Ramlibacter sp. Leaf400
54291	AMN0329 669	Raoultella ornithinolytica
54291	AMN0593 422	Raoultella ornithinolytica
1736292	AMN0415 672	Rathayibacter sp. Leaf185
1736327	AMN0415 717	Rathayibacter sp. Leaf296
145458	AMN0415 992	Rathayibacter toxicus
33888	AMN0491 036	Rathayibacter tritici
1736433	SAMN04155702	Rhizobacter sp. Root1221
1736511	SAMN04155780	Rhizobacter sp. Root29
1736528	SAMN04155797	Rhizobacter sp. Root404
1138170	SAMN04487815	Rhizobium aethiopicum		S
492774	SAMN02787137	Rhizobium alamii		S
1138189	SAMN04966274	Rhizobium bangladeshense		S
1138189	SAMN04966275	Rhizobium bangladeshense		S
29449	SAMN05928285	Rhizobium etli		S
29449	SAMN06767430	Rhizobium etli		S
538025	SAMN04017682	Rhizobium etli 8C-3		S
1432049	SAMN02423217	Rhizobium etli bv. phaseoli str. IE4803		S
363754	SAMN02470251	Rhizobium freirei PRF 81		S
56730	SAMN04010568	Rhizobium gallicum		S
1041139	SAMN02256420	Rhizobium giardinii bv. giardinii H152		S
990285	SAMN02469448	Rhizobium grahamii CCGE 502		S
52131	SAMN04487811	Rhizobium hainanense		S
384	SAMN02787141	Rhizobium leguminosarum		S
384	SAMN02787143	Rhizobium leguminosarum		S
384	SAMN02787152	Rhizobium leguminosarum		S
384	SAMN05990783	Rhizobium leguminosarum		S
1033991	SAMN02769652	Rhizobium leguminosarum bv. trifolii CB782		S
395492	SAMN00000679	Rhizobium leguminosarum bv. trifolii WSM2304		S
29450	SAMN04231433	Rhizobium leucaenae		S
1211777	PRJEB128	Rhizobium mesoamericanum STM3625		S
411945	SAMN04487813	Rhizobium miluonense		S
410764	SAMN04487814	Rhizobium multihospitium		S
1368418	SAMN03266536	Rhizobium nepotum 39/7		S
464029	SAMN02982989	Rhizobium oryzae		S
464029	SAMN05832484	Rhizobium oryzae		S
1867956	SAMN05829247	Rhizobium oryziradicis		S
396	SAMN03998631	Rhizobium phaseoli		S
1672749	SAMN05832038	Rhizobium rhizosphaerae		S
1761900	SAMN04490368	Rhizobium sp. 9140		S
1523420	SAMN02925445	Rhizobium sp. AAP43		S
1841653	SAMN04901294	Rhizobium sp. AC27/96		S
1841654	SAMN04901295	Rhizobium sp. AC44/96		S
1132836	SAMN02469421	Rhizobium sp. CCGE 510		S
1144310	SAMN00839618	Rhizobium sp. CF080		S
1500301	SAMN02787135	Rhizobium sp. CF097		S
1144312	SAMN00839620	Rhizobium sp. CF122		S
1500304	SAMN02787060	Rhizobium sp. CF394		S
526945	SAMN02469455	Rhizobium sp. CIAT894		S
1042326	SAMN02597175	Rhizobium sp. IBUN		S
1848291	SAMN04964198	Rhizobium sp. LCM 4573		S
1736278	SAMN04151658	Rhizobium sp. Leaf155		S
1736312	SAMN04151702	Rhizobium sp. Leaf262		S
1736332	SAMN04151722	Rhizobium sp. Leaf311		S
1736355	SAMN04151745	Rhizobium sp. Leaf371		S
1736358	SAMN04151748	Rhizobium sp. Leaf384		S
1736360	SAMN04151750	Rhizobium sp. Leaf391		S
1703969	SAMN03998646	Rhizobium sp. N324		S
1566263	SAMN03159406	Rhizobium sp. NFR03		S
1566262	SAMN03159496	Rhizobium sp. NFR07		S
1566261	SAMN03159407	Rhizobium sp. NFR12		S
1125847	SAMEA3283108	Rhizobium sp. NT-26		S
1981173	SAMN06767451	Rhizobium sp. NXC14		S
1500305	SAMN02787059	Rhizobium sp. OK665		S
1736427	SAMN04155696	Rhizobium sp. Root1203		S
1736432	SAMN04155701	Rhizobium sp. Root1220		S
1736456	SAMN04155725	Rhizobium sp. Root1334		S
1736473	SAMN04155742	Rhizobium sp. Root149		S
1736506	SAMN04155775	Rhizobium sp. Root268		S
1736507	SAMN04155776	Rhizobium sp. Root274		S
1736543	SAMN04155812	Rhizobium sp. Root482		S
1736545	SAMN04155814	Rhizobium sp. Root483D2		S
1736592	SAMN04155861	Rhizobium sp. Root708		S
1907413	SAMN05880561	Rhizobium sp. RU33A		S
1907415	SAMN05880593	Rhizobium sp. RU36D		S
1860096	SAMN05213933	Rhizobium sp. YK2		S
1500257	SAMN02787140	Rhizobium sp. YR295		S
1500259	SAMN02787134	Rhizobium sp. YR519		S
1500258	SAMN02787161	Rhizobium sp. YR528		S
1532558	SAMN02953215	Rhizobium sp. YS-1r		S
1041146	SAMN02441564	Rhizobium sullae WSM1592		S
887144	SAMN05832037	Rhizobium taibaishanense		S
501024	SAMEA4501419	Rhizobium tibeticum		S
398	SAMN02787158	Rhizobium tropici		S
698761	SAMN02604105	Rhizobium tropici CIAT 899		S
1370122	SAMN02744004	Rhizobium undicola ORS 992 = ATCC 700741		S
690585	SAMN02840656	Rhizobium vignae		S
1736542	SAMN04155811	Rhodanobacter sp. Root480
1833	AMN0348 662	Rhodococcus erythropolis
1828	AMN0286 791	Rhodococcus fascians
1828	AMN0584 348	Rhodococcus fascians
1051973	AMN0452 220	Rhodococcus fascians D188
1443905	AMN0257 004	Rhodococcus fascians LMG 3625	P
1736300	AMN0415 688	Rhodococcus sp. Leaf225
1736210	AMN0415 576	Rhodococcus sp. Leaf7
1380394	SAMN02584986	Rhodospirillales bacterium URHD0088
1187851	SAMN02469994	Rhodovulum sp. PH10
28092	SAMN03450203	Robbsia andropogonis
37923	AMN0593 613	Rothia kristinae
987059	SAMN02440917	Rubrivivax benzoatilyticus JA2 = ATCC BAA-35
1123078	AMN0244 156	Runella zeae DSM 19591
1933778	AMN0621 933	Saccharothrix sp. ALI-22-I
1463825	AMN0264 207	Saccharothrix sp. NRRL B-16314
1736209	SAMN04151574	Sanguibacter sp. Leaf3
1411141	SAMD00046907	Serratia ficaria NBRC 102596
47917	SAMN04390144	Serratia fonticola
615	SAMN03262644	Serratia marcescens
1914994	AMN0597 538	Serratia oryzae
82996	SAMN03841799	Serratia plymuthica
399741	SAMN02598393	Serratia proteamaculans 568
61652	SAMN04481172	Serratia rubidaea
104623	SAMN02470747	Serratia sp. ATCC 39006
1736223	AMN0415 603	Serratia sp. Leaf50
1736224	SAMN04151604	Serratia sp. Leaf51
1505757	SAMN02769539	Siccibacter colletis
1388748	SAMN02318531	Siccibacter turicensis LMG 23730
194963	SAMN04160749	Sinorhizobium americanum		S
935557	SAMN02440592	Sinorhizobium arboris LMG 14919		S
1117943	SAMEA2272089	Sinorhizobium fredii HH103		S
394	SAMN02603283	Sinorhizobium fredii NGR234		S
1185652	SAMN02641503	Sinorhizobium fredii USDA 257		S
366394	SAMN02598363	Sinorhizobium medicae WSM419		S
382	SAMN02952139	Sinorhizobium meliloti		S
36856	SAMN04274563	Sinorhizobium saheli		S
1945861	SAMN06293010	Sinorhizobium sp. A49		S
794846	SAMN02469491	Sinorhizobium sp. CCBAU 5631		S
1842534	SAMN04909707	Sinorhizobium sp. RAC02		S
1933220	AMN0621 354	Sphingobacterium sp. B29
861109	SAMN02471717	Sphingobium indicum B90A
1735693	SAMN04151590	Sphingobium sp. Leaf26
621456	SAMN05860869	Sphingomonas melonis TY
1560345	SAMN04417200	Sphingomonas panacis
1090318	SAMN02441592	Sphingomonas phyllosphaerae 5.2
1090319	SAMN02441573	Sphingomonas phyllosphaerae FA2
33051	SAMN03401383	Sphingomonas sanguinis
1735676	SAMN04151579	Sphingomonas sp. Leaf10
1735683	SAMN04151584	Sphingomonas sp. Leaf17
1736299	SAMN04151679	Sphingomonas sp. Leaf198
1735685	SAMN04151585	Sphingomonas sp. Leaf20
1735679	AMN0415 683	Sphingomonas sp. Leaf208
1735689	SAMN04151587	Sphingomonas sp. Leaf23
1736301	SAMN04151691	Sphingomonas sp. Leaf231
1735690	SAMN04151588	Sphingomonas sp. Leaf24
1735695	SAMN04151591	Sphingomonas sp. Leaf28
1736213	SAMN04151593	Sphingomonas sp. Leaf30
1736214	SAMN04151594	Sphingomonas sp. Leaf32
1736215	SAMN04151595	Sphingomonas sp. Leaf33
1736343	SAMN04151733	Sphingomonas sp. Leaf339
1736345	SAMN04151735	Sphingomonas sp. Leaf343
1736350	SAMN04151740	Sphingomonas sp. Leaf357
1736217	SAMN04151597	Sphingomonas sp. Leaf38
1736369	SAMN04151759	Sphingomonas sp. Leaf407
1736370	SAMN04151760	Sphingomonas sp. Leaf412
1736230	SAMN04151610	Sphingomonas sp. Leaf67
1390395	SAMN04390191	Sphingomonas sp. LK11
1881067	SAMN05428984	Sphingomonas sp. OK281
1736501	SAMN04155770	Sphingomonas sp. Root241
1736594	SAMN04155863	Sphingomonas sp. Root710
1736595	SAMN04155864	Sphingomonas sp. Root720
1166340	SAMN05192583	Sphingomonas sp. S6-262
1549858	SAMN03078686	Sphingomonas taxi
267128	SAMN03653364	Sphingopyxis granuli
1736474	SAMN04155743	Sphingopyxis sp. Root1497
1736476	SAMN04155745	Sphingopyxis sp. Root154
2133	AMN0411 376	Spiroplasma citri	P
273035	AMN0326 975	Spiroplasma kunkelii CR2-3x
246432	AMN0419 999	Staphylococcus equorum
1283	AMN0343 301	Staphylococcus haemolyticus
1288	AMN0438 932	Staphylococcus xylosus
336566	SAMN03701688	Stenotrophomonas ginsengisoli
266128	SAMN03701670	Stenotrophomonas koreensis
40324	SAMN02874005	Stenotrophomonas maltophilia
40324	SAMN03280975	Stenotrophomonas maltophilia
40324	SAMN04207798	Stenotrophomonas maltophilia
40324	SAMN04487782	Stenotrophomonas maltophilia
40324	SAMN05188928	Stenotrophomonas maltophilia
40324	SAMN06040735	Stenotrophomonas maltophilia
40324	SAMN06130959	Stenotrophomonas maltophilia
391008	SAMN00623065	Stenotrophomonas maltophilia R551-3
1210005	SAMN02469568	Stenotrophomonas maltophilia S028
83617	SAMN03701629	Stenotrophomonas nitritireducens
83617	SAMN05428703	Stenotrophomonas nitritireducens
676599	SAMN04207867	Stenotrophomonas panacihumi
216778	SAMN02727981	Stenotrophomonas rhizophila
216778	SAMN05276013	Stenotrophomonas rhizophila
1904944	SAMN05818440	Stenotrophomonas sp. LM091
42234	AMN0292 998	Streptomyces acidiscabies
1888	AMD0002 485	Streptomyces albus
1888	AMN0328 748	Streptomyces albus
1888	AMN0405 756	Streptomyces albus
500153	AMN0264 236	Streptomyces avicenniae
661399	AMN0419 355	Streptomyces caeruleatus
1172567	AMN0246 977	Streptomyces globisporus C-1027
146922	AMN0623 792	Streptomyces griseofuscus
67304	AMN0419 351	Streptomyces griseorubiginosus
864058	AMN0325 380	Streptomyces kebangsaanensis
1930	AMN0292 996	Streptomyces scabiei	P
1930	AMN0292 997	Streptomyces scabiei	P
85558	AMD0003 891	Streptomyces turgidiscabies
943830	SAMN04590170	Tardiphaga robiniae
1855306	SAMN05216367	Tardiphaga sp. OK245
642227	SAMN02905535	Tatumella morbirosei	P
1283284	SAMN02597189	Tolumonas lignilytica
28094	SAMN06295900	Trinickia caryophylli	P
667632	SAMN02441378	Trinickia symbiotica		S
34073	SAMN03267909	Variovorax paradoxus
34073	SAMN04146763	Variovorax paradoxus
34073	SAMN04545447	Variovorax paradoxus
1157708	SAMN02440495	Variovorax paradoxus 110B
595537	SAMN00149467	Variovorax paradoxus EPS
543728	SAMN02598472	Variovorax paradoxus S110
1736530	SAMN04155799	Variovorax sp. Root411
1882831	SAMN05444156	Verrucomicrobium sp. GAS474
1123497	SAMN02745802	Vibrio rhizosphaerae DSM 18581
1736349	SAMN04151739	Williamsia sp. Leaf354
1940240	SAMN06322269	Wohlfahrtiimonas populi
29447	SAMN03263614	Xanthomonas albilineans	P
56448	SAMN03352184	Xanthomonas arboricola	P
1185660	SAMN01090305	Xanthomonas axonopodis pv. manihotis str. CIO151	P
325777	SAMN02854335	Xanthomonas axonopodis pv. vasculorum	P
56449	SAMEA4051541	Xanthomonas bromi	P
339	SAMN03470070	Xanthomonas campestris	P
340	SAMN03580360	Xanthomonas campestris pv. campestris	P
1885902	SAMN03092876	Xanthomonas cannabis pv. phaseoli	P
1219375	SAMN02469933	Xanthomonas cassavae CFBP 4642	P
346	SAMN02903999	Xanthomonas citri	P
456327	SAMN05823152	Xanthomonas euvesicatoria	P
1843580	SAMN04922374	Xanthomonas floridensis	P
48664	SAMN05505397	Xanthomonas fragariae	P
90270	SAMN05823150	Xanthomonas hortorum pv. gardneri	P
1843581	SAMN04922375	Xanthomonas nasturtii	P
64187	SAMN04306146	Xanthomonas oryzae pv. oryzae	P
342109	SAMD00061078	Xanthomonas oryzae pv. oryzae MAFF 311018	P
1437877	SAMN04481176	Xanthomonas phaseoli pv. dieffenbachiae LMG 695	P
56458	SAMN03273272	Xanthomonas sacchari	P
1583099	SAMN03263616	Xanthomonas sp. GPE 39	P
1736270	SAMN04151650	Xanthomonas sp. Leaf131	P
1736275	SAMN04151655	Xanthomonas sp. Leaf148	P
487909	SAMN02797519	Xanthomonas translucens pv. undulosa	P
56459	SAMN03140188	Xanthomonas vasicola	P
56460	SAMN05823142	Xanthomonas vesicatoria	P
698414	SAMN06765826	Xylella fastidiosa subsp. pauca	P
1444770	SAMN02570451	Xylella taiwanensis	P
1735686	SAMN04151686	Xylophilus sp. Leaf220
1288385	SAMEA1486427	Yersinia pekkanenii
1123510	SAMN02952986	Zymobacter palmae DSM 10491
ᵃ P, Phytopathogen
ᵇ S, Plant Symbiont
