# Supplementary material for: Prevalence and Specificity of Chemoreceptor Profiles in Plant-Associated Bacteria
Source: mSystems. 2021 Sep 21;6(5):e00951-21. doi: 10.1128/mSystems.00951-21 (PMC8547431; doi:10.1128/mSystems.00951-21)
Supplement: DATA SET S2 [file msystems.00951-21-sd002.xlsx]

## Sheet: Sorted by Cluster no.
Data Set S2. Delta-statistic values to calculate the phylogenetic signal of the LBD clusters.
Cluster no.	delta value	p-value ᵃ
cluster_1	6.42493	0
cluster_2	7.22498	0.01
cluster_3	8.23044	0
cluster_4	6.25756	0.92
cluster_5	7.53994	0.76
cluster_6	5.03843	1
cluster_7	6.06174	1
cluster_8	5.04937	1
cluster_9	15.6358	0
cluster_10	5.11534	1
cluster_11	6.19886	1
cluster_12	5.58577	1
cluster_13	4.85584	1
cluster_14	5.62921	1
cluster_15	6.15495	1
cluster_16	7.73378	1
cluster_17	5.89	1
cluster_18	7.91336	0
cluster_19	5.6064	1
cluster_20	8.8225	0
cluster_21	160.799	0
cluster_22	6.92401	0.81
cluster_23	31.93	0
cluster_24	5.63327	1
cluster_25	6.82859	0
cluster_26	9.2096	1
cluster_27	6.35171	1
cluster_28	5.92357	1
cluster_29	5.76844	1
cluster_30	14.3483	0.89
cluster_31	5.49558	0.99
cluster_32	6.24125	1
cluster_33	7.50995	1
cluster_34	5.23803	1
cluster_35	5.33049	1
cluster_36	12.2386	0
cluster_37	7.42142	1
cluster_38	6.53513	1
cluster_39	5.67172	1
cluster_40	5.77823	1
cluster_41	5.6522	1
cluster_42	7.94286	0.03
cluster_43	5.77084	1
cluster_44	6.42276	1
cluster_45	6.11348	1
cluster_46	5.82463	1
cluster_47	6.77504	1
cluster_48	15.7222	0
cluster_49	18.4109	0
cluster_50	5.78147	1
cluster_51	6.09577	1
cluster_52	8.03773	1
cluster_53	8.53837	0
cluster_54	5.07404	1
cluster_55	16.997	0.78
cluster_56	5.47175	1
cluster_57	99.9071	0.12
cluster_58	6.21507	0.86
cluster_59	5.72183	1
cluster_60	6.93673	1
cluster_61	10.3738	0.99
cluster_62	8.617	1
cluster_63	7.17209	1
cluster_64	8.51043	1
cluster_65	5.52139	1
cluster_66	39.0014	0
cluster_67	141.243	0
cluster_68	16.4196	0
cluster_69	9.64512	0.98
cluster_70	5.36424	1
cluster_71	5.71212	1
cluster_72	63.9208	0
cluster_73	371.988	0
cluster_74	9.05857	1
cluster_75	5.73242	1
cluster_76	6.60476	1
cluster_77	5.65824	1
cluster_78	5.47431	1
cluster_79	6.47505	1
cluster_80	5.36328	1
cluster_81	6.66255	1
cluster_82	6.4202	1
cluster_83	100.833	0.22
cluster_84	7.07098	1
cluster_85	7.69513	1
cluster_86	5.85291	1
cluster_87	5.80198	1
cluster_88	6.28808	1
cluster_89	13.8605	0.96
cluster_90	5.52914	1
cluster_91	5.2869	0
cluster_92	5.88614	0
cluster_93	6.76983	1
cluster_94	4.95626	1
cluster_95	6.51434	1
cluster_96	5.80555	1
cluster_97	32.1032	0
cluster_98	5.84233	1
cluster_99	6.42462	1
cluster_100	8.53602	0
cluster_101	5.91858	1
cluster_102	6.2081	1
cluster_103	6.15124	1
cluster_104	5.72964	1
cluster_105	18.3855	0
cluster_106	5.90143	1
cluster_107	4.3377	0.9
cluster_108	2663.97	0
cluster_109	6.07107	1
cluster_110	7.58235	1
cluster_111	5.28689	1
cluster_112	5.43665	1
cluster_113	6.80451	0.74
cluster_114	7.37687	0.69
cluster_115	10.0312	0.99
cluster_116	9.96213	0
cluster_117	6.07162	1
cluster_118	7.51366	1
cluster_119	5.931	1
cluster_120	7.14395	1
cluster_121	5.76674	1
cluster_122	6.28723	1
cluster_123	5.19013	0
cluster_124	6.18826	1
cluster_125	8.03271	1
cluster_126	5.93007	1
cluster_127	6.18841	1
cluster_128	7.61611	1
cluster_129	4.22847	0.9
cluster_130	1116.81	0
cluster_131	6.56557	0.99
cluster_132	16.8793	0
cluster_133	7.10076	0.88
cluster_134	9.0199	0
cluster_135	6.24445	1
cluster_136	7.68366	0.92
cluster_137	10.4483	1
cluster_138	21.4764	0
cluster_139	7.71145	1
cluster_140	18.3755	0.67
cluster_141	8.12638	1
cluster_142	5.84263	1
cluster_143	6.40011	1
cluster_144	5.97746	1
cluster_145	5.81667	1
cluster_146	5.45562	1
cluster_147	7.57449	0
cluster_148	7.36045	0.99
cluster_149	4.64403	0.82
cluster_150	6.79049	1
cluster_151	7.17397	0.86
cluster_152	5.82491	1
cluster_153	7.16514	0.77
cluster_154	9.74472	1
cluster_155	22.5091	0
cluster_156	6.11336	1
cluster_157	6.09388	1
cluster_158	5.82623	1
cluster_159	6.37553	1
cluster_160	6.45675	1
cluster_161	6.04629	1
cluster_162	6.96778	1
cluster_163	6.39991	1
cluster_164	7.96533	0.99
cluster_165	8.03033	0.97
cluster_166	9.61076	0
cluster_167	6.43886	1
cluster_168	6.74051	1
cluster_169	8.89572	1
cluster_170	5.89898	1
cluster_171	10.6355	1
cluster_172	6.72334	1
cluster_173	8.1194	1
cluster_174	6.2844	1
cluster_175	7.91418	0
cluster_176	6.21018	1
cluster_177	7.37015	1
cluster_178	10.3845	1
cluster_179	8.04111	0.51
cluster_180	8.49154	1
cluster_181	10.6509	0
cluster_182	6.06177	1
cluster_183	6.71987	0.99
cluster_184	6.94615	1
cluster_185	6.34981	1
cluster_186	5.10519	0.96
cluster_187	6.33326	1
cluster_188	59.6473	0
cluster_189	6.68342	0
cluster_190	812.648	0
cluster_191	6.15872	1
cluster_192	5.76275	1
cluster_193	6.3748	1
cluster_194	6.3901	1
cluster_195	12.0741	0.99
cluster_196	4.12219	0.85
cluster_197	6.05596	1
cluster_198	10.0322	0.99
cluster_199	6.1779	1
cluster_200	6.92363	1
cluster_201	6.42713	1
cluster_202	13.1235	0
cluster_203	5.88773	1
cluster_204	5.48617	1
cluster_205	7.19999	1
cluster_206	8.50848	0.99
cluster_207	713.695	0
cluster_208	1.88132	0
cluster_209	6.91581	1
cluster_210	5.76196	1
cluster_211	6.6431	1
cluster_212	24.854	0.01
cluster_213	5.9883	1
cluster_214	8.25567	1
cluster_215	5.83635	1
cluster_216	7.09811	0.88
cluster_217	7.33767	0
cluster_218	5.93528	1
cluster_219	5.28976	0
cluster_220	8.00243	0.95
cluster_221	10.5964	1
cluster_222	2.55101	0
cluster_223	8.3059	1
cluster_224	8.69601	1
cluster_225	10.7903	0.98
cluster_226	6.06119	1
cluster_227	5.25685	1
cluster_228	6.70897	1
cluster_229	40.9946	0.82
cluster_230	8.65047	1
cluster_231	6.28231	1
cluster_232	6.50934	0.99
cluster_233	6.00364	1
cluster_234	6.1409	1
cluster_235	7.386	1
cluster_236	13.1575	0.01
cluster_237	7.22255	0.99
cluster_238	6.36096	1
cluster_239	8.34441	0.39
cluster_240	21.2472	0
cluster_241	6.88245	1
cluster_242	6.51487	1
cluster_243	6.40589	1
cluster_244	6.27258	1
cluster_245	14.3609	0
cluster_246	5.80271	0.99
cluster_247	5.32902	1
cluster_248	5.73471	1
cluster_249	7.30327	0.58
cluster_250	5.92951	1
cluster_251	5.53507	0.66
cluster_252	6.42295	1
cluster_253	5.86235	1
cluster_254	12.6333	0.99
cluster_255	9.1191	0.99
cluster_256	7.33402	1
cluster_257	34.6236	0.8
cluster_258	6.55212	1
cluster_259	9.55904	1
cluster_260	12.4849	0
cluster_261	7.59701	1
cluster_262	5.07046	0.9
cluster_263	6.64314	1
cluster_264	6.04939	1
cluster_265	6.70052	1
cluster_266	7.10134	1
cluster_267	5.78017	1
cluster_268	7.06785	1
cluster_269	6.57476	0
cluster_270	6.92346	1
cluster_271	6.03865	0
cluster_272	7.04398	1
cluster_273	10.5945	0.84
cluster_274	6.65527	1
cluster_275	7.8538	0.99
cluster_276	8.72064	0.75
cluster_277	6.02848	1
cluster_278	8.19197	1
cluster_279	1.03868	0.81
cluster_280	7.24948	0
cluster_281	10915.4	0
cluster_282	5.71429	1
cluster_283	7.12838	1
cluster_284	7.28901	0.99
cluster_285	6.53798	0.81
cluster_286	6.46523	1
cluster_287	6.3581	1
cluster_288	7.6248	1
cluster_289	5.71582	0.83
cluster_290	4.74758	0.78
cluster_291	6.88078	1
cluster_292	6.41707	1
cluster_293	1250.54	0
cluster_294	6.14172	0.9
cluster_295	5.73997	0.94
cluster_296	6.34398	1
cluster_297	15.9664	0.96
cluster_298	6.38633	0.97
cluster_299	1057.87	0
cluster_300	6.78719	1
cluster_301	7.149	1
cluster_302	17.7331	0
cluster_303	5.95722	1
cluster_304	21.59	0
cluster_305	7.83928	1
cluster_306	6.95429	1
cluster_307	6.8496	1
cluster_308	5.96637	1
cluster_309	6.18579	1
cluster_310	6.1737	1
cluster_311	7.21771	1
cluster_312	6.93998	1
cluster_313	4.06605	0
cluster_314	5.73381	0.94
cluster_315	6.66122	0.99
cluster_316	6.17033	1
cluster_317	1.37998	0
cluster_318	6.61313	1
cluster_319	4.27986	0
cluster_320	6.23767	1
cluster_321	6.60215	1
cluster_322	6.25493	0.84
cluster_323	7.29786	1
cluster_324	7.07681	0
cluster_325	2.93648	0
cluster_326	7.26892	1
cluster_328	8.93204	1
cluster_329	9.10603	1
cluster_330	7.72117	0.6
cluster_331	6.67053	1
cluster_332	10.3563	1
cluster_333	7.12982	1
cluster_334	8.28798	0.99
cluster_335	6.32807	1
cluster_336	32.3771	0
cluster_337	5.22934	0
cluster_338	6.56176	1
cluster_339	7.35412	1
cluster_340	7.31896	0.94
cluster_341	6.13331	1
cluster_342	6.3515	1
cluster_343	7218.12	0
cluster_344	7.12646	1
cluster_345	14.9788	0.94
cluster_346	7.41904	0.98
cluster_347	9.02395	1
cluster_348	6.16956	0.99
cluster_349	45.9779	0
cluster_350	7.91769	0.98
cluster_351	7.03483	1
cluster_352	6.49965	1
cluster_353	6.64701	1
cluster_354	6.8701	1
cluster_355	7.88969	1
cluster_356	6.39822	0.99
cluster_357	6.17709	1
cluster_358	6.16425	1
cluster_359	5.41969	0.99
cluster_360	6.1775	1
cluster_361	6.59236	1
cluster_362	7.17928	0.98
cluster_363	4.48241	0.96
cluster_364	6.47793	1
cluster_365	5.27586	0.95
cluster_366	173.926	0
cluster_367	6.68663	1
cluster_368	7.12083	0.99
cluster_369	7.09063	0.93
cluster_370	7.07031	0.98
cluster_371	7.80001	1
cluster_372	5.83174	1
cluster_373	9.96923	0.99
cluster_374	4.69744	0.5
cluster_375	7.1647	1
cluster_376	2.89279	0.02
cluster_377	8.35052	0
cluster_378	6.72009	1
cluster_379	7.19885	1
cluster_380	9.4608	0.99
cluster_381	6.22549	1
cluster_382	6.48709	0
cluster_383	592.906	0
cluster_384	6.97391	1
cluster_385	7.14491	1
cluster_386	7.82706	0.99
cluster_387	4.02017	0
cluster_388	2.324	0
cluster_389	6.55985	1
cluster_390	7.47244	1
cluster_391	7.5229	0.78
cluster_392	12.3999	0.98
cluster_393	7.46106	1
cluster_394	7.38533	0.99
cluster_395	8.02325	1
cluster_396	7.54576	0.9
cluster_397	7.11639	0.92
cluster_398	6.59085	1
cluster_399	6.42441	1
cluster_400	6.90537	1
cluster_401	8.08057	0.98
cluster_402	7.44467	1
cluster_403	6.86707	1
cluster_404	4.8357	0.92
cluster_405	21.8119	0
cluster_406	7.59308	1
cluster_407	6.18401	1
cluster_408	7.57019	1
cluster_409	7.49846	0
cluster_410	6.35213	1
cluster_411	0.829096	0.1
cluster_412	6.40869	0.99
cluster_413	1123.65	0
cluster_414	1.5158	0.42
cluster_415	6.14803	1
cluster_416	9.41275	0.82
cluster_417	7.97183	0.82
cluster_418	9.71548	0.76
cluster_419	115.487	0
cluster_420	5.00025	0
cluster_421	8.01903	1
cluster_422	9.26235	0.99
cluster_423	7.31058	0.99
cluster_424	9.02386	1
cluster_425	6.71529	0.98
cluster_426	8.10151	0.98
cluster_427	10.0968	1
cluster_428	6.11062	1
cluster_429	5.99118	1
cluster_430	5.95922	1
cluster_431	8.39581	0.81
cluster_432	7.6271	1
cluster_433	7.89205	1
cluster_434	540.506	0
cluster_435	11.9049	0.97
cluster_436	6.19942	1
cluster_437	6.01909	0.99
cluster_438	8.06018	0.86
cluster_439	7.67211	1
cluster_440	2.58292	0
cluster_441	5.62851	1
cluster_442	6.26743	1
cluster_443	7.61487	1
cluster_444	7.36464	1
cluster_445	8.22767	1
cluster_446	6.11265	1
cluster_447	8.3263	0
cluster_448	6.96265	1
cluster_449	5.13757	1
cluster_450	6.00599	1
cluster_451	17.8905	0.02
cluster_452	7.9886	1
cluster_453	6.43552	1
cluster_454	6.83609	1
cluster_455	5.7433	0.94
cluster_456	5.53041	0
cluster_457	3.69878	0.9
cluster_458	7.99823	0.99
cluster_459	10.7906	0.6
cluster_460	6.38793	1
cluster_461	7.37904	0.99
cluster_462	5.61666	1
cluster_463	6.21003	1
cluster_464	8.20903	0.99
cluster_465	6.36927	1
cluster_466	7.21363	1
cluster_467	8.27966	1
cluster_468	6.5781	1
cluster_469	8.34545	1
cluster_470	45.8683	0.69
cluster_471	6.82561	0.99
cluster_472	9.07121	1
cluster_473	9.50014	0.9
cluster_474	4.35906	0.66
cluster_475	6.56432	0.97
cluster_476	5.76066	1
cluster_477	9.52234	0.95
cluster_478	6.96889	1
cluster_479	25.1319	0.79
cluster_480	6.95347	0.95
cluster_481	7.37433	1
cluster_482	6.59286	1
cluster_483	7.62375	1
cluster_484	9.45577	1
cluster_485	2.83844	0
cluster_486	6.21166	1
cluster_487	8.05476	1
cluster_488	11.1604	0
cluster_489	11.0171	0.66
cluster_490	7.06608	0.99
cluster_491	6.64085	0.51
cluster_492	7.01943	1
cluster_493	6.59824	0.97
cluster_494	6.39238	0.98
cluster_495	6.30618	1
cluster_496	6.93898	1
cluster_497	6.67724	1
cluster_498	24.4093	0
cluster_499	8.79606	0.99
cluster_500	6.31714	1
cluster_501	6.08189	1
cluster_502	6.8595	0.99
cluster_503	5.81733	0.91
cluster_504	7.91387	1
cluster_505	24.0833	0
cluster_506	5.92587	1
cluster_507	1009.35	0
cluster_508	6.36003	1
cluster_509	7.80959	0.99
cluster_510	5.22613	0
cluster_511	8.76957	0.99
cluster_512	5.21063	1
cluster_513	6.8015	0.98
cluster_514	6.80301	1
cluster_515	6.69524	0.97
cluster_516	10.9776	0
cluster_517	6.60747	1
cluster_518	5.7688	1
cluster_519	8.80211	0.98
cluster_520	6.26348	1
cluster_521	10.622	0.77
cluster_522	6.8032	0.99
cluster_523	6.51563	0.98
cluster_524	3.51024	0.92
cluster_525	6.14754	0.89
cluster_526	7.04112	0
cluster_527	6.1354	1
cluster_528	6.30347	1
cluster_529	7.09516	0.99
cluster_530	7.47697	0.9
cluster_531	7.53249	1
cluster_532	6.90186	1
cluster_533	6.81622	0.82
cluster_534	3.75558	0.97
cluster_535	7.22492	1
cluster_536	7.5945	1
cluster_537	6.54839	1
cluster_538	8.2333	0.97
cluster_539	7.03419	0.98
cluster_540	59.133	0
cluster_542	6.97841	0.99
cluster_543	6.7437	0.99
cluster_544	8.41876	0.98
cluster_545	7.00277	0.96
cluster_546	2.87707	0.97
cluster_547	362.713	0
cluster_548	7.02554	1
cluster_549	6.70396	0.98
cluster_550	7.66268	1
cluster_551	205.732	0
cluster_552	1.5056	0.18
cluster_553	7.15224	0.99
cluster_554	5.92135	1
cluster_555	6.81561	1
cluster_556	9.91622	0.98
cluster_557	6.80223	1
cluster_558	7.10039	1
cluster_559	7.29875	0.94
cluster_560	1.12815	0
cluster_561	9.57186	1
cluster_562	6.57993	1
cluster_563	9.24768	0.97
cluster_564	35.0021	0.82
cluster_565	11.0192	0.97
cluster_566	6.30158	1
cluster_567	17.5018	0
cluster_568	8.31193	0
cluster_569	3.28948	0.83
cluster_570	6.86429	0.97
cluster_571	6.11744	0.71
cluster_572	6.81795	1
cluster_573	7.22967	1
cluster_574	5.5312	1
cluster_575	5.42762	1
cluster_576	10.6383	0.83
cluster_577	6.76617	0.84
cluster_578	16.6738	0.68
cluster_579	84.7075	0
cluster_580	6.99921	1
cluster_581	6.49748	1
cluster_582	6.78531	0.99
cluster_583	7.5387	0.89
cluster_584	6.68586	1
cluster_585	9.69575	0.4
cluster_586	6.22218	1
cluster_587	6.97197	1
cluster_588	7.02498	0.91
cluster_589	8.72375	0.38
cluster_590	6.79006	1
cluster_591	8.92803	0.98
cluster_592	5.3493	1
cluster_593	8.06314	0.94
cluster_594	10.3778	0.77
cluster_595	14.9071	0.86
cluster_596	6.03639	0.86
cluster_597	7377.56	0
cluster_598	8.71175	0.76
cluster_599	4.39121	1
cluster_600	10.8448	0
cluster_601	12.8328	0.45
cluster_602	7.36303	0.51
cluster_603	6.67186	1
cluster_604	14.9335	0
cluster_605	6.5691	1
cluster_606	7.82606	1
cluster_607	9.28507	0.98
cluster_608	8.56314	0.97
cluster_609	7.97532	0.98
cluster_610	6.41582	1
cluster_611	6.42252	0.99
cluster_612	6.35313	0.93
cluster_613	6.44787	1
cluster_614	8.02447	0.99
cluster_615	6.6627	1
cluster_616	7.03495	0.99
cluster_617	6.47554	0
cluster_618	6.0656	1
cluster_619	6.50763	1
cluster_620	7.77119	1
cluster_621	10.6893	0.94
cluster_622	8.14594	1
cluster_623	5.48024	0.97
cluster_624	6.88113	1
cluster_625	4.68835	0.85
cluster_626	6.23747	1
cluster_627	9.41311	0
cluster_628	8.52137	0.93
cluster_629	8.94797	0.98
cluster_630	10.1146	0.81
cluster_631	6.52677	0.75
cluster_632	7.62844	0.99
cluster_633	5.93437	1
cluster_634	8.42435	0.86
cluster_635	8.38241	0.99
cluster_636	6.5186	0.57
cluster_637	4.32517	0.74
cluster_638	6.44085	1
cluster_639	4.86505	0.97
cluster_640	6.5968	1
cluster_641	9.00405	0
cluster_642	5.29992	0.72
cluster_643	8.57812	0.98
cluster_644	7.74357	1
cluster_645	6.50991	0.95
cluster_646	6.81041	1
cluster_647	5.07548	0.67
cluster_648	4.45705	0
cluster_649	2.64093	0.68
cluster_650	7.37116	1
cluster_651	7.26531	0.86
cluster_652	4.12754	0.97
cluster_653	7.03486	0.99
cluster_654	7.86561	0.99
cluster_655	7.37186	1
cluster_656	7.90824	0.99
cluster_657	3.35229	0.97
cluster_658	6.56973	0.96
cluster_659	7.9493	0.99
cluster_660	6.37549	0.98
cluster_661	5.00614	0.71
cluster_662	322.568	0
cluster_663	6.65833	1
cluster_664	4.82686	0.96
cluster_665	8312.13	0
cluster_666	7.14744	0.95
cluster_667	12.3919	0.86
cluster_668	5.41191	0
cluster_669	4.79036	0
cluster_670	5.47619	1
cluster_671	6.35587	1
cluster_672	8.85544	0.97
cluster_673	7.74505	0.84
cluster_674	6.9683	1
cluster_675	9.42195	0.78
cluster_676	6.544	0.97
cluster_677	13.1282	0.94
cluster_678	7.08855	1
cluster_679	7.24937	0.99
cluster_680	10.2488	0.98
cluster_681	5.0138	0.99
cluster_682	5.88189	0.99
cluster_683	5.32727	0
cluster_684	6.32774	1
cluster_685	6.91733	1
cluster_686	4.41977	0.7
cluster_687	5.4135	0.95
cluster_688	9.02931	0.98
cluster_689	5.28958	0.97
cluster_690	51.4689	0.78
cluster_691	14.4378	0.94
cluster_692	15.953	0
cluster_693	7.77807	0.98
cluster_694	7.85787	0.96
cluster_695	8.91028	0.85
cluster_696	7.29839	0.89
cluster_697	7.41378	1
cluster_698	3.67897	0.84
cluster_699	12.2211	0.95
cluster_700	4.98299	0.98
cluster_701	6.6058	0.98
cluster_702	9.48125	1
cluster_703	7.81224	1
cluster_704	6.83113	1
cluster_705	9.90007	0.96
cluster_706	6.66646	0.99
cluster_707	6.97218	0.8
cluster_708	195.932	0
cluster_709	7.19341	0.99
cluster_710	3.27415	0.98
cluster_711	9.44205	1
cluster_712	9.03853	0.98
cluster_713	6.35192	0.99
cluster_714	8.94971	0.98
cluster_715	9.8514	0.99
cluster_716	6.47968	1
cluster_717	8.94279	0.96
cluster_718	6.30014	1
cluster_719	9.30692	0.98
cluster_720	15.8141	0
cluster_721	8.64366	0.96
cluster_722	6.48031	1
cluster_723	7.05507	0.99
cluster_724	6.98632	0.96
cluster_726	7.8085	0.99
cluster_727	5.82541	1
cluster_728	7.4424	1
cluster_730	6.13025	0.99
cluster_731	4.83344	0.76
cluster_732	7.89124	0.99
cluster_734	7.57338	1
cluster_735	6.96789	1
cluster_736	7.76153	1
cluster_737	19.3733	0
cluster_738	6.31829	0.01
cluster_739	18.8843	0.64
cluster_740	8.40034	0.94
cluster_741	6.24824	0.99
cluster_742	4.00529	0.58
cluster_743	4.05913	0
cluster_744	7.70559	0.96
cluster_745	8.26157	0.98
cluster_746	6.22026	1
cluster_747	3.08798	0.9
cluster_748	167.498	0
cluster_749	7.03657	1
cluster_750	5.274	0
cluster_751	6.13236	1
cluster_752	14.8282	0.96
cluster_753	7.86494	0.96
cluster_754	7.68935	0.93
cluster_755	4.47748	0.75
cluster_756	2.19837	0.41
cluster_757	6.77511	1
cluster_758	97.5993	0
cluster_759	6.17481	1
cluster_760	6.35607	1
cluster_761	7.01233	0.99
cluster_762	1.65881	0.02
cluster_763	8.87181	0.99
cluster_764	6.66764	1
cluster_765	6.73025	1
cluster_766	12.6553	0.75
cluster_767	6.47555	0.82
cluster_768	6.11396	1
cluster_769	6.89748	0.99
cluster_770	14.7587	0.78
cluster_771	13.3673	0.91
cluster_772	7.87042	0.98
cluster_773	6.65917	0.84
cluster_774	5.89228	0.98
cluster_775	6.65684	0.98
cluster_776	6.47206	1
cluster_777	4.36699	0.91
cluster_778	6.89864	1
cluster_779	7.56673	1
cluster_780	7.20144	1
cluster_781	11.3555	0.94
cluster_782	7.05668	1
cluster_783	9.20639	0.98
cluster_784	7.17533	0.95
cluster_785	5.41599	0.66
cluster_787	8.28974	0.86
cluster_788	14.3945	0.95
cluster_789	12.0205	0.56
cluster_790	7.51382	0.99
cluster_791	9.28695	0.97
cluster_792	978.91	0
cluster_793	7.13785	0.99
cluster_794	4.99753	0.73
cluster_795	6.89917	0.99
cluster_796	11.2038	0.91
cluster_797	5.00224	0.96
cluster_798	5.48755	0.83
cluster_799	2.89158	0.42
cluster_800	6.82887	0.99
cluster_801	3.33505	1
cluster_802	7.17297	1
cluster_803	14.5616	0.87
cluster_804	3.6965	1
cluster_805	7.36721	0.99
cluster_806	7.01892	0.93
cluster_807	7.35669	0.98
cluster_808	6.61395	1
cluster_809	6.63986	0.99
cluster_810	6.74159	0.99
cluster_811	4.09997	0.95
cluster_813	1.78272	0.02
cluster_814	6.05305	1
cluster_815	2.33797	0.9
cluster_816	4.79001	0.68
cluster_817	12.2555	0.92
cluster_818	5.61015	0.99
cluster_819	7.69208	0.96
cluster_820	7.06641	1
cluster_821	13.596	0.93
cluster_822	8.83238	0.99
cluster_823	5.64115	0.92
cluster_824	6.65418	1
cluster_825	0.0107597	0.8
cluster_826	11.812	0.94
cluster_827	6.90466	0.99
cluster_828	8.9998	0.98
cluster_829	16.4384	0
cluster_830	8.38745	0.98
cluster_831	20.6581	0.46
cluster_832	7.85917	0.98
cluster_834	8.99122	0.76
cluster_835	7.50787	0.87
cluster_836	7.56704	0.67
cluster_837	3.23527	0.01
cluster_838	8.08832	0
cluster_839	4.38278	0.81
cluster_840	16.0028	0.86
cluster_841	6.78922	0.99
cluster_842	7.1953	0.95
cluster_843	9.16997	0.99
cluster_844	8.4594	0.99
cluster_845	7.2204	0.69
cluster_846	0.573231	0.48
cluster_847	9.18661	0.95
cluster_848	9.65415	0.96
cluster_849	0.724802	0.25
cluster_850	7.08575	1
cluster_851	4.18691	1
cluster_852	10.0023	0.78
cluster_853	7.68101	0.97
cluster_854	7.42687	0.98
cluster_855	6.01582	0.87
cluster_856	7.09139	1
cluster_857	5.8985	1
cluster_858	6.62699	1
cluster_859	7.41244	1
cluster_860	6.3283	0.99
cluster_861	20.0762	0
cluster_862	7.85032	0.96
cluster_863	43.1038	0.36
cluster_864	6.54269	1
cluster_865	6.03455	0.95
cluster_866	7.66608	1
cluster_867	5.04348	0.95
cluster_868	2.81193	0.91
cluster_869	5.84945	1
cluster_870	6.30405	0.99
cluster_871	1.64798	0.91
cluster_872	7.15974	1
cluster_873	6.94374	0.99
cluster_874	7.62111	0.97
cluster_875	7.04436	0.94
cluster_876	2.12121	0.5
cluster_877	8.62873	0.91
cluster_878	205.088	0
cluster_879	6.62104	0.99
cluster_880	9.61716	0.97
cluster_881	6.90496	0.94
cluster_882	4.97118	0.41
cluster_883	6.70031	0.01
cluster_884	8.52151	0.99
cluster_885	13.4325	0
cluster_886	6.85385	0.99
cluster_887	6.4542	1
cluster_888	8.36674	0.96
cluster_889	3.99795	1
cluster_890	83.5868	0.51
cluster_891	9.76187	1
cluster_892	6.86829	1
cluster_893	4.86017	0
cluster_894	9.20966	0.96
cluster_895	6.09122	0
cluster_896	9.70285	0.77
cluster_897	6.11019	0.99
cluster_898	7.74274	0.98
cluster_899	7.3145	0.99
cluster_900	193.848	0
cluster_901	5.13781	0.94
cluster_902	4.98964	0.57
cluster_903	8.76729	0.78
cluster_904	1.44555	0
cluster_906	4.1632	0.97
cluster_907	7.00341	1
cluster_909	87.6654	0
cluster_910	8.52259	0.98
cluster_911	6.34938	0.99
cluster_912	4.19389	0.98
cluster_913	6.33411	0.98
cluster_914	7463.71	0
cluster_915	1.03574	0.11
cluster_916	6.92311	0.99
cluster_917	7.51123	0.99
cluster_918	2.05334	0.6
cluster_919	5.53507	0.71
cluster_920	4.04064	0
cluster_921	7.04643	0.99
cluster_922	6.7105	1
cluster_923	1.58882	0.01
cluster_924	6.6404	0.99
cluster_925	6.92715	0.99
cluster_927	7.21472	0.98
cluster_928	5.65332	0.86
cluster_930	2.76	0.98
cluster_931	6.70349	0.87
cluster_932	1.84662	0.04
cluster_933	6.72134	1
cluster_934	6.54573	0.99
cluster_935	3.64788	0.99
cluster_936	3.01904	0.01
cluster_937	9.06948	0.89
cluster_938	6.46595	0.98
cluster_939	8.25457	0.99
cluster_940	4.85152	0.98
cluster_941	6.84755	0.99
cluster_942	7.8296	0.97
cluster_943	5.08513	0.98
cluster_944	7.12727	0.91
cluster_945	3.30402	0.53
cluster_946	7.45288	0.98
cluster_947	7.02552	0.99
cluster_948	3909.37	0
cluster_949	7.76405	1
cluster_950	7.9923	0.99
cluster_952	11.5861	0.96
cluster_953	16.1843	0.87
cluster_954	5.18461	0
cluster_955	3.94492	0.86
cluster_956	7.85158	0.99
cluster_957	7.63701	0.96
cluster_958	6.20487	0.98
cluster_959	7.62977	1
cluster_960	8.16171	0.99
cluster_961	3.36809	0.49
cluster_962	7.49587	0.95
cluster_963	9.39383	0.77
cluster_965	5.21341	0
cluster_966	7.17962	0.99
cluster_967	13.7572	0.9
cluster_968	5.59205	0.76
cluster_969	8.08785	0.96
cluster_970	6.64237	0.93
cluster_971	8.2326	0.97
cluster_972	12.6489	0.7
cluster_973	1.42271	0.05
cluster_974	5.69344	0.01
cluster_975	6.18295	0.98
cluster_976	11.811	0.93
cluster_977	6.28397	0.89
cluster_978	7.32029	1
cluster_979	12.4561	0.93
cluster_980	16.7833	0
cluster_981	7.11472	0.99
cluster_982	7.00935	0.96
cluster_983	8.23495	0.98
cluster_984	8.65146	0.98
cluster_985	6.52186	0.96
cluster_986	7.14576	1
cluster_987	0.229407	0.71
cluster_988	7.0209	0.97
cluster_989	9.26518	0.98
cluster_990	17.0914	0.8
cluster_991	11.5554	0.92
cluster_992	4.27763	0.88
cluster_993	7.07472	1
cluster_994	9.71895	0.79
cluster_995	5.08748	0.96
cluster_996	6.62772	1
cluster_997	6.66	0.99
cluster_998	7.35206	0.93
cluster_999	6.62089	0.99
cluster_1000	6.79834	1
cluster_1001	6.46494	0.99
cluster_1002	9.38335	0.98
cluster_1003	4.61094	0.95
cluster_1006	6.80646	1
cluster_1007	3.84639	0
cluster_1008	8.58617	0.98
cluster_1010	144.143	0
cluster_1011	6.29566	0.99
cluster_1012	6.53472	0.68
cluster_1013	521.632	0
cluster_1014	3.0457	0.54
cluster_1015	6.60219	0.99
cluster_1016	6.97393	0.96
cluster_1017	7.0452	0.99
cluster_1018	2.19859	0.4
cluster_1019	7.19781	1
cluster_1020	7.53904	0.89
cluster_1023	10.4931	0.91
cluster_1024	8.81926	0.73
cluster_1025	8.63592	0.79
cluster_1026	6.79712	0.99
cluster_1027	8.95484	0.94
cluster_1028	10.5108	0.93
cluster_1029	5.66051	0.91
cluster_1030	7.59227	0.85
cluster_1031	6.8847	1
cluster_1032	6.98474	1
cluster_1033	5.70191	0.79
cluster_1034	11.1938	0.57
cluster_1035	5.56131	0.88
cluster_1036	7.19356	0.99
cluster_1037	31.3369	0.82
cluster_1038	46.8515	0
cluster_1039	14.4429	0.95
cluster_1040	7.31077	0.97
cluster_1041	7.24613	0.98
cluster_1042	6.52843	1
cluster_1043	4.07196	0.46
cluster_1044	5.90402	0.75
cluster_1045	3.8508	0.98
cluster_1047	7.44799	0.99
cluster_1048	7.18993	1
cluster_1049	5.68378	0.77
cluster_1050	6.94464	0.98
cluster_1051	3025.81	0
cluster_1052	6.93273	1
cluster_1053	6900.42	0
cluster_1054	6.24924	1
cluster_1055	2.90033	0
cluster_1056	8.21086	0.97
cluster_1057	7.96364	0.96
cluster_1058	18.9248	0
cluster_1059	8.34552	0.91
cluster_1060	8.82608	0.99
cluster_1061	3.5305	0.91
cluster_1062	10.8285	0.79
cluster_1063	6.44108	1
cluster_1064	8.49549	0.98
cluster_1065	10.7612	0.92
cluster_1066	13746.7	0
cluster_1067	7.16552	1
cluster_1068	4.34418	0
cluster_1069	4.76085	0
cluster_1071	7.23419	0.97
cluster_1072	6.84773	0.99
cluster_1073	5.83308	1
cluster_1074	7.57718	1
cluster_1075	6.44221	0.99
cluster_1076	6.34681	0.98
cluster_1077	5.97855	0
cluster_1078	6.19805	0.98
cluster_1079	10.3111	0.46
cluster_1080	4.60815	0
cluster_1081	8.10285	0.99
cluster_1082	7.85079	0.98
cluster_1083	6.93576	1
cluster_1084	5.62595	1
cluster_1085	5.73931	0.7
cluster_1086	6.78616	0.99
cluster_1087	7.43511	0.96
cluster_1088	8.72125	0.96
cluster_1089	14.4133	0.74
cluster_1091	108.216	0
cluster_1092	10.1399	0.95
cluster_1094	9.66746	0.95
cluster_1095	23.0744	0
cluster_1096	5.44586	0.9
cluster_1097	6.7852	0.96
cluster_1098	9.98743	0.97
cluster_1099	4.99477	0.95
cluster_1100	2.47197	0.77
cluster_1101	6.71872	1
cluster_1102	7.54592	0.97
cluster_1103	6.72883	1
cluster_1104	5.9056	1
cluster_1105	6.28827	0
cluster_1106	6.99425	0.99
cluster_1107	8.78344	0.96
cluster_1108	4.94903	0.95
cluster_1109	7.14838	0.99
cluster_1110	4.52188	0.9
cluster_1111	6.86782	0.99
cluster_1112	5.39541	0.01
cluster_1113	6.82332	1
cluster_1114	6.52007	0.99
cluster_1115	7.1275	0.98
cluster_1116	9.87392	0.93
cluster_1117	8.16547	0.47
cluster_1119	8.52691	0.92
cluster_1120	422.425	0
cluster_1121	7.87836	0.8
cluster_1122	7.19298	0.99
cluster_1123	4.27292	0.98
cluster_1124	1167.59	0
cluster_1125	7.16108	0.99
cluster_1126	4.41248	0
cluster_1127	16.4419	0.88
cluster_1128	4.60636	0.54
cluster_1129	5.47658	0.94
cluster_1130	3.40494	0.68
cluster_1131	193.809	0
cluster_1132	5.82161	0.96
cluster_1133	0.0464735	0.74
cluster_1134	8.9995	0.95
cluster_1135	4.32238	0.47
cluster_1136	1.46374	0.07
cluster_1137	6.01249	1
cluster_1139	5.8499	1
cluster_1140	6.49526	0.98
cluster_1141	7.10751	0.98
cluster_1142	6.57986	0.97
cluster_1143	8.53188	0.86
cluster_1144	43.3857	0
cluster_1145	6.44327	0.98
cluster_1146	194.088	0
cluster_1147	8.77844	0.79
cluster_1148	8.71891	0.96
cluster_1149	1.38366	0.99
cluster_1150	9.13413	0.96
cluster_1151	4.49735	0.86
cluster_1152	6.96261	0.99
cluster_1153	6.51434	0.97
cluster_1154	5.99667	0.84
cluster_1155	1490.5	0
cluster_1156	6.14204	1
cluster_1157	7.63249	0.98
cluster_1158	6.91914	1
cluster_1159	6.73414	0.87
cluster_1160	6.81807	0.98
cluster_1161	11.7851	0.88
cluster_1162	15.2813	0.72
cluster_1163	8.1126	0.97
cluster_1164	8.45084	0.93
cluster_1165	0.990423	0.11
cluster_1166	6.76293	0.92
cluster_1168	0.441068	0.39
cluster_1169	7.41124	0
cluster_1171	11.8139	0.84
cluster_1172	6.47195	0.24
cluster_1174	7.02979	0.96
cluster_1176	418.721	0
cluster_1177	6.68045	0.9
cluster_1179	7.04825	0.98
cluster_1180	7.96816	0.8
cluster_1181	7.41037	0.98
cluster_1182	6.59139	0.98
cluster_1183	7.91748	0
cluster_1184	7.74376	0.98
cluster_1185	6.63724	0.99
cluster_1186	10.1403	0.16
cluster_1187	4.79886	0.02
cluster_1188	9.27254	0.89
cluster_1189	10837	0
cluster_1190	12.2925	0.96
cluster_1191	12.5147	0.89
cluster_1192	1797.72	0
cluster_1193	6.26772	0.99
cluster_1194	7.95741	0.77
cluster_1195	4.03077	0.31
cluster_1196	7.09293	0.96
cluster_1197	3.7641	0.01
cluster_1198	8.44917	0.94
cluster_1199	6.75132	1
cluster_1200	7.98272	0.93
cluster_1201	8.83855	0.97
cluster_1202	3.97209	0.99
cluster_1204	14.3431	0.88
cluster_1205	2.73858	0.87
cluster_1206	2.8782	0.92
cluster_1207	6.31827	1
cluster_1208	9.78142	0.91
cluster_1209	7.66251	0.94
cluster_1211	0.847107	0.95
cluster_1212	7.48489	0.93
cluster_1213	10.6498	0.91
cluster_1214	6.51009	0.93
cluster_1215	6.69168	0.67
cluster_1216	8.61271	0.95
cluster_1217	9.01059	0.92
cluster_1218	4.89124	0.9
cluster_1219	6.31691	0.94
cluster_1220	6.38959	1
cluster_1221	8.15622	0.98
cluster_1223	5.51154	0.69
cluster_1224	3.47891	0.99
cluster_1225	7.24349	0.98
cluster_1227	8.56099	0
cluster_1228	7.05414	0.98
cluster_1229	9.59619	0.94
cluster_1230	10.2124	0.89
cluster_1231	3.44693	0.02
cluster_1232	7.22465	0.94
cluster_1233	3.14425	1
cluster_1234	4.75715	0.01
cluster_1235	7.22209	0.96
cluster_1236	10.167	0.71
cluster_1237	1.49673	0.61
cluster_1238	8.07797	0.92
cluster_1239	6.74048	0.99
cluster_1240	7.50785	0.99
cluster_1241	5.79795	0.82
cluster_1242	8.79771	0.93
cluster_1243	13.1166	0.62
cluster_1244	2.62143	0
cluster_1245	1.04759	0.1
cluster_1247	7.01082	0.99
cluster_1248	8.10437	0.02
cluster_1249	6439.12	0
cluster_1251	4.45706	0.89
cluster_1252	10.8647	0.91
cluster_1253	6.79458	0.98
cluster_1254	8.93606	0.95
cluster_1255	1.19421	0.37
cluster_1256	7.01379	1
cluster_1257	1.99033	0.56
cluster_1258	690.23	0
cluster_1259	9.04115	0.93
cluster_1260	2.03169	0.84
cluster_1261	6.81487	1
cluster_1262	4.77705	0.97
cluster_1263	5.1182	0.86
cluster_1264	7.55179	0.96
cluster_1265	11619.6	0.01
cluster_1266	16.1617	0.02
cluster_1267	3.78594	0.34
cluster_1268	1.07478	0.09
cluster_1269	6.1815	0.82
cluster_1270	6.6052	1
cluster_1271	6.77082	1
cluster_1272	8.84663	0.97
cluster_1273	2.79415	0.27
cluster_1274	6.89061	0.99
cluster_1275	4.50688	0.01
cluster_1277	7.45578	0.98
cluster_1278	6.24482	0.97
cluster_1279	20.3936	0
cluster_1280	7.22595	0.9
cluster_1281	5.76983	0.52
cluster_1282	9.812	0.89
cluster_1283	2.60329	0.65
cluster_1285	7.15539	1
cluster_1286	4.85768	0
cluster_1287	10.1266	0.73
cluster_1289	8.86671	0.94
cluster_1291	1.90097	0.79
cluster_1292	9.42482	0.96
cluster_1293	4.13547	0.89
cluster_1294	422.381	0
cluster_1295	4.94073	0.96
cluster_1296	9.16848	0.28
cluster_1297	5.72861	0.88
cluster_1298	5.18301	0
cluster_1299	8.16593	0.76
cluster_1300	3.9357	0.99
cluster_1301	5.93209	0.99
cluster_1302	6.76454	1
cluster_1303	7.74105	0.97
cluster_1304	4.63614	0.28
cluster_1305	6.99472	0.88
cluster_1306	3.34005	0.74
cluster_1307	7.26799	1
cluster_1308	5.06141	0.92
cluster_1310	6.45214	0.09
cluster_1311	8.50415	0.94
cluster_1312	5.62127	0
cluster_1313	10.2817	0.89
cluster_1314	9.51	0.91
cluster_1315	17.7869	0
cluster_1316	1.98142	0.81
cluster_1317	7.23413	0.95
cluster_1319	3.81177	0.62
cluster_1320	3.27163	0.01
cluster_1321	9.5497	0.45
cluster_1322	6.66093	1
cluster_1323	4.76058	0.01
cluster_1324	8.81799	0.74
cluster_1325	189.452	0.25
cluster_1326	0.883672	0.06
cluster_1327	10.6605	0.91
cluster_1328	10.7145	0.76
cluster_1329	5492.98	0
cluster_1330	8.43607	0.87
cluster_1331	28.9669	0.7
cluster_1332	3.34748	1
cluster_1333	7.54745	0
cluster_1334	6.35861	0
cluster_1335	8005.53	0.01
cluster_1336	15.2002	0
cluster_1337	17.2371	0.01
cluster_1338	7.68821	0.94
cluster_1339	3041.42	0
cluster_1340	7.42808	0.99
cluster_1341	7.08577	0.98
cluster_1342	7.15625	0.98
cluster_1343	5.54283	0.93
cluster_1344	4.44874	0.97
cluster_1345	5.72068	1
cluster_1346	7.1028	0.97
cluster_1347	7.75138	0.94
cluster_1348	4.24492	0.46
cluster_1349	8.40403	0.95
cluster_1350	6.11207	0.87
cluster_1351	12.5868	0.87
cluster_1352	6.73712	1
cluster_1354	5.16455	0
cluster_1355	8.38867	0.95
cluster_1356	9.72161	0.44
cluster_1357	9.05594	0.94
cluster_1358	8.78273	0.95
cluster_1359	8.27115	0.96
cluster_1360	15.5327	0.62
cluster_1361	7.91993	0.81
cluster_1362	2.705	0.59
cluster_1363	6.23582	0.98
cluster_1364	11.5229	0.85
cluster_1365	294.57	0
cluster_1366	9.12767	0.89
cluster_1367	6.17516	0
cluster_1368	6.31292	1
cluster_1369	3.47069	0.6
cluster_1370	6.92491	0.93
cluster_1371	11.9681	0.78
cluster_1373	4.25508	0
cluster_1374	9.74234	0.8
cluster_1375	4.55588	0.96
cluster_1376	6.55215	1
cluster_1377	2.95469	0.02
cluster_1378	9.04102	0.73
cluster_1379	7.59482	0.92
cluster_1381	2.69722	0.69
cluster_1382	6.13461	0.27
cluster_1383	13.3688	0.83
cluster_1384	7.43189	0.99
cluster_1385	10.7801	0.95
cluster_1386	8.48521	0.39
cluster_1387	7.53634	0.79
cluster_1388	8.03494	0.88
cluster_1389	6.95708	0.98
cluster_1390	8.96123	0.8
cluster_1391	4.65691	0.84
cluster_1393	1.821	0.44
cluster_1395	142.556	0.13
cluster_1396	8.27092	0.84
cluster_1397	10.7936	0.94
cluster_1398	7.42607	1
cluster_1399	7.8152	0.92
cluster_1400	2.78579	0.43
cluster_1401	2.05377	0.3
cluster_1403	8.87106	0.93
cluster_1404	7.86217	0.94
cluster_1405	8.21798	0.94
cluster_1406	9.09487	0.99
cluster_1408	286.237	0
cluster_1410	4.08927	0.95
cluster_1411	6.76272	0.74
cluster_1412	6.60946	0.95
cluster_1413	7.42124	0.83
cluster_1414	7.0591	1
cluster_1415	6735.39	0
cluster_1416	2.23537	0.01
cluster_1417	8.37924	0.89
cluster_1418	11.379	0.89
cluster_1419	7.5288	1
cluster_1420	2.39651	0.01
cluster_1421	11.2504	0.88
cluster_1422	15.816	0.86
cluster_1423	5.89611	0.88
cluster_1424	2.2299	0.06
cluster_1425	2.18126	0.01
cluster_1426	5.17996	0.91
cluster_1427	6.27956	0.98
cluster_1428	6701.6	0
cluster_1429	4715.43	0
cluster_1430	10.6152	0.85
cluster_1433	7.75108	0.96
cluster_1434	10.8328	0.76
cluster_1435	6.22963	0.85
cluster_1437	5.04462	0.01
cluster_1438	8.37505	0.93
cluster_1439	6.9493	0.99
cluster_1440	2.49555	0.01
cluster_1441	6.51451	0.81
cluster_1443	4.62875	0.97
cluster_1444	15.3159	0.66
cluster_1445	6.3945	1
cluster_1446	2.54294	1
cluster_1448	3.10191	0.29
cluster_1449	9.41739	0
cluster_1450	6.50694	0.96
cluster_1451	9.74257	0.86
cluster_1453	8.17559	0.82
cluster_1454	7.21248	0.98
cluster_1455	8.91023	0.95
cluster_1456	8.69916	0.95
cluster_1457	15.7977	0.74
cluster_1458	11.1655	0.91
cluster_1459	7.02185	0.99
cluster_1460	6.24725	0.97
cluster_1461	4.55032	0.96
cluster_1462	11.5564	0.87
cluster_1463	15.498	0.63
cluster_1464	3.10356	0.01
cluster_1465	7.37679	0.99
cluster_1466	57.2954	0
cluster_1467	3.89267	0.72
cluster_1468	7.60846	0.97
cluster_1469	9.45538	0.75
cluster_1470	13.6091	0.87
cluster_1471	7.69832	0.93
cluster_1473	2.94488	0.31
cluster_1474	80.1503	0.46
cluster_1475	4.59199	0.75
cluster_1476	7.10376	0.75
cluster_1477	8.47216	0.93
cluster_1478	1.8507	0.66
cluster_1480	5.99369	0.99
cluster_1481	6.98099	0.98
cluster_1482	6.77758	0.99
cluster_1483	5.11786	0.51
cluster_1484	3.32123	0.99
cluster_1485	6.99993	0.97
cluster_1486	226.062	0.07
cluster_1487	304.431	0
cluster_1488	11873.3	0
cluster_1489	3.6649	0.95
cluster_1490	6.5592	0.99
cluster_1491	6.5582	0.98
cluster_1493	3.66564	0.98
cluster_1494	2.19118	0.91
cluster_1495	7.89588	0.95
cluster_1496	6.98393	0.99
cluster_1497	2.50844	0.83
cluster_1499	4.55303	0.01
cluster_1500	10.1009	0.92
cluster_1501	7.36137	0.94
cluster_1502	1.00476	0.73
cluster_1503	22.4065	0.02
cluster_1504	6.81885	0.98
cluster_1505	4.95583	0.71
cluster_1506	7.17989	0.97
cluster_1507	12.6745	0.87
cluster_1508	2.78879	0.68
cluster_1509	10.682	0.7
cluster_1510	9.95191	0.89
cluster_1511	7.47934	0.98
cluster_1512	6.13776	1
cluster_1513	7.23996	0.84
cluster_1514	7.83509	0.96
cluster_1515	10.4191	0.89
cluster_1516	7.7474	0.8
cluster_1517	3.79923	0.95
cluster_1518	5.94811	0.84
cluster_1519	3.34497	0.99
cluster_1520	13486.3	0
cluster_1521	5.46314	0.84
cluster_1522	6.96769	1
cluster_1523	4.53879	0.93
cluster_1524	8.56398	0.92
cluster_1526	8.51112	0.79
cluster_1527	8.53175	0.76
cluster_1529	9.84421	0.5
cluster_1530	7.72271	0.95
cluster_1531	74.6511	0
cluster_1532	3426.25	0
cluster_1533	9.66592	0.87
cluster_1534	0.622036	0.82
cluster_1535	5.22959	0.88
cluster_1536	29.5322	0
cluster_1538	1.60442	0.76
cluster_1539	11.6012	0.68
cluster_1543	7.03994	0.99
cluster_1545	6.01383	1
cluster_1546	5.13179	0.9
cluster_1547	5.77385	0.83
cluster_1548	8.95003	0.81
cluster_1549	7.00598	0.92
cluster_1550	6.83202	1
cluster_1551	8.23829	0.93
cluster_1553	47.3307	0
cluster_1554	6.95173	0.98
cluster_1555	1.60856	0.82
cluster_1556	9.05966	0.89
cluster_1557	4.0381	0.31
cluster_1558	9646.92	0.01
cluster_1560	2.78967	0.9
cluster_1561	7.57556	0.78
cluster_1562	8.24962	0.93
cluster_1563	3.32836	0.64
cluster_1564	2.69264	0.99
cluster_1565	7.62532	0.93
cluster_1566	1.75512	0.59
cluster_1568	7.2479	0.98
cluster_1570	7.46362	0.97
cluster_1571	9.00792	0.9
cluster_1572	8.6856	0.89
cluster_1574	12.2604	0.8
cluster_1575	6.25915	0.98
cluster_1576	9.38709	0.92
cluster_1577	11.6818	0.78
cluster_1578	9.47648	0.92
cluster_1579	9.69561	0.9
cluster_1581	13561.1	0
cluster_1582	4.69582	0.95
cluster_1583	5.5585	0.69
cluster_1584	7.38601	0.68
cluster_1585	7.20391	1
cluster_1586	7.55872	0.94
cluster_1587	6.87528	0.95
cluster_1589	6.24332	0.45
cluster_1590	7.54173	0.88
cluster_1591	2.34175	0.6
cluster_1592	6.84865	0.99
cluster_1593	9.04311	0.93
cluster_1595	6.25523	0.88
cluster_1596	10.1032	0.92
cluster_1597	10.0155	0.88
cluster_1598	10.7297	0.83
cluster_1599	8.04475	0.45
cluster_1600	6.88098	1
cluster_1601	6.95674	0.96
cluster_1602	11.9477	0.83
cluster_1603	3.42303	0.72
cluster_1604	76.7058	0.01
cluster_1605	5.59913	0.94
cluster_1608	9.65455	0.87
cluster_1609	8.76601	0.93
cluster_1612	1.79788	0.04
cluster_1613	4.33067	0.8
cluster_1614	2281.37	0
cluster_1615	3.87862	0.04
cluster_1616	5.42341	0.76
cluster_1618	4.64058	1
cluster_1619	2.89643	0.99
cluster_1623	1526.36	0
cluster_1624	9.41993	0
cluster_1625	4.603	0.54
cluster_1627	8.79178	0.75
cluster_1628	4.22793	0.97
cluster_1629	37.183	0.04
cluster_1630	18.6238	0
cluster_1631	10.6372	0
cluster_1632	6.89369	0.99
cluster_1633	6.80378	0.97
cluster_1634	4.43571	0.95
cluster_1635	8.61482	0.94
cluster_1636	10.7427	0.86
cluster_1638	16.0297	0.09
cluster_1640	6.30353	0.97
cluster_1641	4.75305	0.97
cluster_1642	193.387	0
cluster_1643	4.66537	0.97
cluster_1644	3.18294	0.06
cluster_1645	0.97481	0.64
cluster_1646	13.4727	0.62
cluster_1650	7.03038	0.99
cluster_1652	7.82615	0.95
cluster_1653	7.27962	0.98
cluster_1654	6840.65	0
cluster_1655	4.26287	0.81
cluster_1656	8.06182	0.92
cluster_1657	7.8998	0.93
cluster_1658	11.1653	0.79
cluster_1660	17201.9	0
cluster_1661	1.66997	0.05
cluster_1662	7.9257	0.75
cluster_1663	6.94248	0.83
cluster_1664	3.4781	0.35
cluster_1666	11.5174	0.82
cluster_1667	8.38522	0.74
cluster_1668	7.06362	0.97
cluster_1669	9.22297	0.92
cluster_1670	6.31131	0.98
cluster_1672	6.2919	0
cluster_1676	4.60651	0.92
cluster_1677	9538.24	0
cluster_1678	8.63684	0.92
cluster_1679	10.3351	0.9
cluster_1680	4.53049	0.01
cluster_1681	95.4742	0.41
cluster_1683	0.966913	0.98
cluster_1686	2.00806	0.92
cluster_1690	4.03015	0.98
cluster_1691	11.4129	0.65
cluster_1692	6.76893	0.95
cluster_1693	6.96028	0.97
cluster_1694	1.89522	0.74
cluster_1695	4.1587	0.15
cluster_1696	2.63377	0.02
cluster_1697	72.1588	0.49
cluster_1698	9.98009	0.91
cluster_1700	36.2095	0.55
cluster_1701	4.63393	0.13
cluster_1702	6.84002	0.99
cluster_1703	6.98874	0.97
cluster_1705	7.468	0.98
cluster_1707	2.28685	0.01
cluster_1708	6189.46	0.02
cluster_1709	7.00156	0.89
cluster_1711	2.66258	0.93
cluster_1712	31931.4	0
cluster_1713	6.52188	0.76
cluster_1714	8.21342	0.9
cluster_1715	1.60642	0.06
cluster_1716	7.00497	0.99
cluster_1717	5.75181	0.93
cluster_1718	57.6225	0.53
cluster_1719	8.83682	0.91
cluster_1720	6.1875	1
cluster_1721	6653.62	0
cluster_1722	7.76759	0.95
cluster_1724	2.83122	0.03
cluster_1725	1988.81	0
cluster_1727	9.23608	0.82
cluster_1728	2.99714	0.87
cluster_1729	2.15753	0.92
cluster_1730	7.00331	0.93
cluster_1731	11.5308	0.83
cluster_1732	5782.4	0
cluster_1733	6.64506	0.89
cluster_1735	6.78469	1
cluster_1736	8.47854	0.86
cluster_1737	2.63644	0
cluster_1738	11.2292	0.87
cluster_1739	18.3546	0.02
cluster_1740	3.82004	1
cluster_1741	2.95295	0.98
cluster_1742	5.32507	0.99
cluster_1743	7963.98	0
cluster_1744	2.74216	0.05
cluster_1746	6.20705	0.98
cluster_1747	7.67927	0.95
cluster_1749	46.1125	0.19
cluster_1750	630.668	0
cluster_1752	7.27777	0.19
cluster_1753	19.9771	0.11
cluster_1754	11.4333	0.71
cluster_1755	8.31171	0.81
cluster_1756	14.0714	0.77
cluster_1758	484.8	0
cluster_1759	6.13082	1
cluster_1760	1692.38	0
cluster_1762	2.40244	0.88
cluster_1763	1.7418	0.01
cluster_1764	7.74464	0.81
cluster_1765	3.99981	0.82
cluster_1766	7.18601	0.98
cluster_1767	7.25057	0.96
cluster_1769	8.56308	0.95
cluster_1770	16.0303	0.78
cluster_1772	8.2907	0.97
cluster_1773	3.19552	0.92
cluster_1774	1.15084	0.58
cluster_1775	1.93818	0.89
cluster_1776	2.95785	0.7
cluster_1778	5.46356	0.77
cluster_1779	3.69219	0.07
cluster_1780	6.92385	0.77
cluster_1781	2.65954	0.81
cluster_1782	2.82018	0.78
cluster_1783	3.98712	0.79
cluster_1786	8.43351	0.92
cluster_1787	10.6463	0.92
cluster_1788	4.86387	0.33
cluster_1791	8.50314	0.93
cluster_1792	2.78228	0.4
cluster_1793	7.52248	0.99
cluster_1794	7.26934	0.98
cluster_1797	6.31257	0.9
cluster_1798	7.67719	0.9
cluster_1799	7.85471	0.9
cluster_1801	4.79436	0.91
cluster_1802	635.116	0
cluster_1803	9.47609	0.77
cluster_1804	2041.24	0
cluster_1805	8.15304	0.95
cluster_1806	6.44871	0.91
cluster_1807	3.77556	0.93
cluster_1808	7.99677	0.92
cluster_1809	19.3189	0.63
cluster_1811	121.687	0.11
cluster_1813	12.5482	0.49
cluster_1814	11812.7	0
cluster_1815	8.55642	0.74
cluster_1816	7.50887	0.97
cluster_1817	9.12335	0.83
cluster_1818	27.2192	0.01
cluster_1819	3.15535	1
cluster_1820	7.01199	0.96
cluster_1821	7.57409	0.95
cluster_1822	7.25343	0.71
cluster_1824	88.503	0.42
cluster_1825	6.91209	0.81
cluster_1828	28.5085	0.63
cluster_1829	8.94702	0.84
cluster_1832	2695.41	0.03
cluster_1833	5.19082	0.91
cluster_1834	1973.98	0
cluster_1835	3.10646	0.64
cluster_1836	186.602	0.34
cluster_1837	6.01402	0.06
cluster_1838	6.74296	0.92
cluster_1839	6.95073	0.95
cluster_1840	1.14729	0.59
cluster_1842	7.43274	0.95
cluster_1843	7.77842	0.62
cluster_1845	9.28482	0.8
cluster_1849	56.1759	0.49
cluster_1850	4.60765	0.83
cluster_1851	5782.42	0
cluster_1852	1.63593	1
cluster_1854	67.4303	0.48
cluster_1855	79.5294	0.31
cluster_1856	3.5794	0.04
cluster_1857	6.05489	0.96
cluster_1858	9.15274	0.88
cluster_1860	65.5465	0.47
cluster_1861	1.90966	0.88
cluster_1863	10.2088	0.9
cluster_1865	4.08766	0.4
cluster_1866	84.792	0.22
cluster_1867	4.88092	0.46
cluster_1868	0.98783	0.62
cluster_1869	1754.06	0
cluster_1870	8.27596	0.76
cluster_1872	55.4543	0.47
cluster_1873	10.0805	0.83
cluster_1874	16.839	0.12
cluster_1875	4.93268	0.26
cluster_1876	2.45741	0.82
cluster_1877	5.40487	0.91
cluster_1878	6.48175	0.85
cluster_1880	10.8483	0.68
cluster_1881	9.09003	0.96
cluster_1882	3.67489	0.45
cluster_1883	15357.4	0
cluster_1884	7.65606	0.78
cluster_1885	5.08331	0.87
cluster_1888	4.02769	0.44
cluster_1889	10.2731	0.93
cluster_1891	8.45178	0.6
cluster_1893	3.55442	0.96
cluster_1894	4.55998	0.05
cluster_1895	7.10429	0.99
cluster_1896	4.67876	0.94
cluster_1897	13.2314	0.67
cluster_1899	56.8988	0.03
cluster_1900	2.53101	0.97
cluster_1901	8.70657	0.59
cluster_1905	6.50195	0.87
cluster_1906	6.96585	0.95
cluster_1907	2.98605	0.98
cluster_1908	2.51941	0.86
cluster_1910	30.3919	0.72
cluster_1911	1.50731	0.55
cluster_1913	0.817707	0.96
cluster_1914	12.2173	0.89
cluster_1915	5.62404	0.87
cluster_1916	5.59257	0.81
cluster_1917	10.0641	0.83
cluster_1919	7.8883	0.44
cluster_1920	6.50125	0.01
cluster_1921	6.77237	1
cluster_1922	77.1762	0.42
cluster_1923	8346.12	0
cluster_1925	26976.7	0
cluster_1926	3.30765	0.36
cluster_1927	4.55394	0.91
cluster_1928	4.12944	0.95
cluster_1929	8.61306	0.88
cluster_1930	6.77146	1
cluster_1932	7.66758	0.96
cluster_1933	3.20087	0.69
cluster_1934	1.40183	1
cluster_1935	7.48453	0.96
cluster_1936	5.13956	0.2
cluster_1938	6.03211	0.84
cluster_1939	24.2062	0.03
cluster_1940	5.22021	0.88
cluster_1941	6.11471	0.36
cluster_1942	77.0827	0.39
cluster_1943	9.96369	0.92
cluster_1944	156.282	0.02
cluster_1945	5.438	0.25
cluster_1946	6.04138	1
cluster_1947	7.85438	0.85
cluster_1949	11033.5	0
cluster_1951	10.0687	0.89
cluster_1952	10.0166	0.84
cluster_1953	7.45603	0.72
cluster_1954	7.43756	0.77
cluster_1955	1.91742	0.05
cluster_1957	7.89827	0.91
cluster_1958	10411.4	0
cluster_1960	109.336	0.36
cluster_1961	12.4205	0.8
cluster_1962	1682.32	0
cluster_1963	6.58068	0.95
cluster_1964	94.7364	0.02
cluster_1965	7.09369	0.97
cluster_1966	114.083	0.38
cluster_1967	7.59015	0.83
cluster_1969	2.13106	0.06
cluster_1970	1579.18	0.02
cluster_1971	6.74591	0.9
cluster_1972	5.7454	0.8
cluster_1973	5.45668	0.88
cluster_1974	80.8005	0.42
cluster_1975	6.30007	0.99
cluster_1976	3.60427	0.77
cluster_1977	1743.26	0
cluster_1978	6232.99	0
cluster_1981	9.35953	0.79
cluster_1982	76.9357	0.02
cluster_1983	4.48881	0.97
cluster_1984	1728.16	0.03
cluster_1985	1.90275	0.91
cluster_1986	19.6692	0.4
cluster_1987	9.8503	0.86
cluster_1988	8.66998	0.81
cluster_1989	7.92848	0.92
cluster_1991	4.64068	0.49
cluster_1993	5.67374	0.9
cluster_1994	3413.12	0
cluster_1995	5.06323	0.23
cluster_1996	39.403	0.58
cluster_1997	8.28888	0.78
cluster_1998	519.397	0
cluster_1999	7.96503	0.97
cluster_2001	173.998	0.29
cluster_2002	2.78265	0.87
cluster_2004	7.48053	0.98
cluster_2005	31.9924	0.62
cluster_2006	2.37909	0.94
cluster_2007	7.58463	0.95
cluster_2008	8.56537	0.91
cluster_2009	6.06856	1
cluster_2010	5.28432	0.4
cluster_2011	7.8364	0.93
cluster_2012	143.674	0.29
cluster_2014	22.1141	0.42
cluster_2015	684.688	0.01
cluster_2019	4.40856	0.84
cluster_2023	2.14851	0.04
cluster_2024	112.045	0.35
cluster_2025	7.64084	1
cluster_2026	172.074	0.31
cluster_2027	7.39709	0.93
cluster_2028	11.6968	0.89
cluster_2029	397.608	0.07
cluster_2033	5.98044	0.84
cluster_2035	7.89901	0.92
cluster_2039	7.05784	0.97
cluster_2040	7.97224	0.68
cluster_2041	11.9505	0.62
cluster_2042	1.39749	0.26
cluster_2044	1.85451	1
cluster_2045	12.4709	0.51
cluster_2046	4.48318	0.38
cluster_2047	7.81376	0.88
cluster_2048	7.99704	0.88
cluster_2049	7.52908	0.92
cluster_2050	112.762	0.37
cluster_2051	13.9235	0.66
cluster_2052	7.67869	0.91
cluster_2053	56.5255	0.02
cluster_2056	1.92998	0.91
cluster_2057	5.41644	0.86
cluster_2058	6.3395	0.85
cluster_2059	694.648	0.02
cluster_2060	9.06224	0.8
cluster_2062	8.27664	0.89
cluster_2065	7.09076	0.98
cluster_2066	23.1213	0.03
cluster_2068	2.29342	0.48
cluster_2071	3.75186	0.82
cluster_2073	5.80229	0.69
cluster_2074	2.0768	0.1
cluster_2075	12.2676	0.79
cluster_2081	8.40989	0.86
cluster_2082	2.84837	0.95
cluster_2083	18.0295	0.73
cluster_2084	0.967022	0.23
cluster_2085	3.34605	0.34
cluster_2086	1027.36	0
cluster_2089	6.95601	1
cluster_2091	9.07698	0.87
cluster_2092	116.187	0.4
cluster_2093	1.85368	0.94
cluster_2094	7.19214	0.97
cluster_2096	6.13784	0.7
cluster_2097	7.52465	0.96
cluster_2098	4.03063	0.91
cluster_2099	2.58238	0.03
cluster_2103	2.4242	0.98
cluster_2104	1043.08	0.02
cluster_2105	14.0369	0.75
cluster_2106	7.38972	0.77
cluster_2107	1.44548	0.08
cluster_2109	27020.4	0.01
cluster_2110	6.75265	0.04
cluster_2112	7.74771	0.96
cluster_2114	4.80787	0.79
cluster_2115	6.92568	0.99
cluster_2116	10734.1	0
cluster_2117	551.413	0.01
cluster_2118	3.78281	0.84
cluster_2119	264.908	0.1
cluster_2120	1.93174	0.1
cluster_2122	8.55718	0.71
cluster_2127	9.73637	0.89
cluster_2128	5.51255	0.93
cluster_2129	124.017	0.02
cluster_2130	4.09189	0.83
cluster_2131	7.73824	0.95
cluster_2132	2.706	0.94
cluster_2133	7.90463	0.94
cluster_2134	2.98624	0.41
cluster_2137	6.88763	0.77
cluster_2139	7.13846	0.01
cluster_2140	6.37795	0.88
cluster_2141	20464.1	0
cluster_2142	8.10456	0.7
cluster_2143	13.93	0.72
cluster_2144	9.07825	0.89
cluster_2146	8.9769	0.87
cluster_2147	12636.9	0.01
cluster_2148	15.474	0.65
cluster_2150	18.7572	0.76
cluster_2151	20.6044	0.62
cluster_2152	16.2283	0.81
cluster_2153	5.68977	0.96
cluster_2154	12.6273	0.67
cluster_2158	10.7044	0.83
cluster_2159	7.52026	0.99
cluster_2160	9.23645	0.93
cluster_2162	13.2086	0.8
cluster_2163	2.53731	0.99
cluster_2164	6.4094	0.01
cluster_2165	6.86025	1
cluster_2166	4.92947	0.13
cluster_2167	4.83002	0.97
cluster_2169	1.42392	0.56
cluster_2172	5.04172	0.85
cluster_2173	7.73578	0.94
cluster_2175	3.09922	0.33
cluster_2177	3.51742	0
cluster_2178	12.5865	0.79
cluster_2179	11.485	0.89
cluster_2180	5.55903	0.78
cluster_2181	5.67342	0.85
cluster_2182	4.63983	0.83
cluster_2183	6.38703	1
cluster_2185	6.56573	0.73
cluster_2186	3357.03	0.01
cluster_2187	21.9606	0.27
cluster_2189	18.4955	0.67
cluster_2190	189.129	0.01
cluster_2192	10.4372	0.88
cluster_2194	2.23242	1
cluster_2196	10.1803	0.62
cluster_2197	7.09187	0.94
cluster_2198	328.018	0
cluster_2200	3.43427	0.58
cluster_2201	7.37784	0.39
cluster_2202	9.6514	0.89
cluster_2204	89.628	0.02
cluster_2205	10.7588	0.75
cluster_2209	1.12542	0.13
cluster_2210	5.60711	0.84
cluster_2211	1.62724	0.84
cluster_2212	3.28587	0.77
cluster_2213	2.50011	0.1
cluster_2214	12.2197	0.73
cluster_2215	4.12979	0.86
cluster_2216	2.95384	0.93
cluster_2218	1.72567	0.95
cluster_2219	5109.35	0.02
cluster_2221	7.94256	0.92
cluster_2222	4.36881	0.93
cluster_2223	4.84518	0.87
cluster_2224	2.88487	0.62
cluster_2225	2.19652	0.86
cluster_2227	4.28542	0.51
cluster_2228	8.0447	0.92
cluster_2229	3.7613	0.82
cluster_2231	2.06648	0.82
cluster_2233	6.31386	0.99
cluster_2235	1157.69	0.01
cluster_2237	2.72475	0.85
cluster_2238	12.1349	0.78
cluster_2239	7.5696	0.9
cluster_2240	7.97607	0.9
[truncated: 267 more rows]
